# Supplementary material for: Profiling of Tregs across tissues reveals plasticity in ST2 expression and hierarchies in tissue-specific phenotypes
Source: iScience. 2022 Aug 24;25(9):104998. doi: 10.1016/j.isci.2022.104998 (PMC9460833; doi:10.1016/j.isci.2022.104998)
Supplement: Table S1. ST2 Treg RNAseq Datasets, related to Figure 4 [file mmc2.xlsx]

## Sheet: DEGs_allTissues
ST2pos vs ST2neg DEGs_allTissues
Blood	Spleen	Lungs	VAT	Colon	Skin
Gna15	Ntrk1	Gata3	Cpm	Csf1r	Il1rl1
Rfk	Il1rl1	Gadd45b	Wipf3	Pilra	Gata3
Sh3bgrl	Gata3	Il1rl1	Gata3	Pla2g7	Rel
Eloa	Gna15	Fam46a	Nfkbiz	Zmynd15	Cpm
Mif4gd	Il7r	Nfkbiz	Il1rl1	Clec4n	Tnfrsf25
Il1rl1	Neb	Pcsk1	Lmna	C1qa	Slc25a19
Ccr2	Gm973	Gem	Il2ra	Ms4a7	Krt79
Spsb2	Ky	Cd200r1	Tnfrsf25	Loxl3	Dgat2
Maf	Itgae	Mcub	Nfkbid	Adgre1	Apoc1
Snai2	Cd200r1	Samsn1	Mcub	Msr1	Il5
Acot7	Nav2	Gna15	Ltb4r1	Cd300c2	Rab11fip1
Ltb4r1	Dapp1	Nfkbid	Gadd45b	C1qb	Myo1e
Gata3	Ebi3	Ccrl2	Il10ra	C3ar1	Kdm6b
Itgb1	Il10ra	Il10ra	Itgb3	Clec4a2	Ano9
Lxn	Trf	Ky	Ky	H2-Eb1	Stx11
Cib2	Ttc39c	Fgl2	Elovl5	C1qc	Cachd1
Ccr4	Pde7b	Ctla2a	Gm2a	Sirpa	Pcsk1
Cldnd1	Ccr4	Cish	Slco2b1	Gpx2	Swap70
Rexo5	Rab4a	Fam110a	Ptpn9	Mafb	Pcyt1a
Rora	Id2	Nmur1	Stc2	Rab38	Cd83
Prr13	Tmem37	Fhl2	Irs2	Il1rl1	Serpinb5
Unc119	Ppfibp2	Antxr2	Arl5a	Krt7	Msx2
Bmpr1a	Fam69c	Lmna	Cdkn1a	Wfdc17	Nav2
Glrx	Klrg1	Nav2	Ctla2a	Mgl2	Mreg
Ccr3	Pim1	Ier5	Nr4a1	Apoe	Lrrn2
Mlkl	Pkdcc	Itgb3	Ero1l	Pla2g10	Fas
Ebp	Muc1	Nr4a1	Bace2	Spi1	Sele
Tnfrsf25	Arl4a	Lpcat2	Bean1	Mrc1	Il18rap
Fam129a	Myo1f	Rfk	Cd44	Slc7a11	Ccl8
Acsbg1	Pparg	Ednrb	Zfp36	F3	Cst6
Tigit	Cldnd1	Bhlhe40	Atf3	Lyz2	Irf5
Cd200r1	Il9r	Ero1l	Cd200r1	Pilrb1	Cxcl2
Xkr6	Gpr15	Gpr65	Il7r	Cxcl1	Flnb
Cers4	Cdkn2b	Lyn	Fam183b	Mpeg1	Tpbgl
Pglyrp1	Ctsh	Metrnl	Pcsk1	Cx3cr1	Arl5c
Casp1	Epcam	Ptpn13	Npnt	Igf1	Runx1
Ccr10	Selenom	Il9r	Ccrl2	Gata3	Hs6st2
Agpat5	Cib2	Pard3	Olfr1258	Fbp2	Rln3
Batf	Wfdc2	Frmd4b	Nck2	Ctsc	Msx1
Ptpn4	Lilr4b	Ifrd1	AA467197	Mcub	Cd40lg
Gchfr	Qpct	Ccr4	Bcar3	Mpdz	Cxcr3
Cd82	Myo1d	Trib1	Rln3	Tifab	Ifng
Rmdn2	Camk2n1	Spty2d1	Birc3	H2-Ab1	Dct
S100a6	Ptpn13	Ltb4r1	Gem	Cpm	Htra1
Wdr26	Fam46a	Fam129a	Fzd7	Fam46a	Tbx21
Cysltr1	Il18rap	Pdcd1	Cxcl2	Pdzrn3	Lin54
Tmem40	Fgl2	Fosl2	Pcyt1a	Wnt5a	Grb10
Myadm	Ltb4r1	Zfp36l1	Csf2	C130050O18Rik	Grap2
Cpm	Rln3	Itgav	Tmem64	Lair1	C2cd4b
Ttc39c	S100a4	Cdkn1a	Myadm	Rab15	Ier5l
Pfkp	Actrt3	Clcn3	Mmp25	Hck	Mpdz
Ubl3	Metrnl	Kit	Pim1	Cd74	Lims2
Vti1b	Rora	Osbpl3	Galnt1	P2ry6	Sema6d
Ggh	Best1	Hilpda	Fam69a	Vsig2	Tnfaip8l2
Ank3	Lilrb4	Pim1	Plec	Elf3	Thumpd2
Trip10	Ncmap	Rhoc	Csrnp1	Epb41l4b	Havcr2
Cntln	Nck2	Ehd4	Fosb	Npl	Nkg7
Psen2	Rbl2	Rab4a	Il5	Cd300a
Dap	Arl5a	Myadm	Nfkb1	Hmgcs2
Cdkn1a	Ildr1	Map3k8	Zfp36l1	Cyp4f18
Slc25a33	Erich3	Zfp36	Fam71a	Zfp385a
Rnf125	Irf5	Ttc39c	Frmd4b	Mapk13
Osbpl3	Ccrl2	Rln3	Tc2n	Timd4
Il9r	Asb2	Slc25a19	Crybg1	Slamf9
Zyx	Cdkn1a	Jag1	Mrgpra3	Fcer1g
Plcb4	Ctla2b	Nr3c1	Nadk	Aoah
Icosl	Sytl2	Il17rb	Samsn1	Fgf7
Clec1b	Ddr1	Anks6	Ier2	Pxdc1
Zdhhc2	Lpcat2	Ptgir	Rab4a	Phactr1
Il7r	Cfap100	Ccr2	Anxa1	Ptpro
Prkx	Prkx	Pygl	Ier5	Ifi204
Myo1f	Prdm1	Bcl2a1d	Il10	Tmem119
Icos	Sdc4	Nipal4	Neb	Ccl6
Lsr	Sytl3	Csrnp1	Gfpt2	H2-Aa
Slc25a19	Il18r1	Nedd4	Efcab14	Creb5
Top1	Fam171b	Tex2	Il9r	Nipal2
Idh3a	Tmem51	Icam1	Tox2	Itgax
Itgae	Lyn	Ebi3	Scp2	Ifi207
Nfil3	Ctla2a	Klrg1	Klf7	Pla2g4a
Cdkn1c	Cxcr6	Chd7	Klrg1	Epb41l3
Glipr1	Mreg	Acod1	Tpd52	Clec4a3
Cebpb	Gm3411	Phlda3	Ifrd1	Calml4
Rab19	Gm8108	Cd44	Glul	Il10ra
Dkkl1	Epb41l4a	Sh3bp4	Fam110a	Epha10
Lyn	Zfp629	Kdm6b	Ptgir	Rep15
Akap7	Arap3	Mark1	Jund	Cd14
Id2	Gm2974	Lrrn2	Lyn	Ptgs2
Trib1	Crem	Mcam	Plin2	Clec4a1
B9d2	Ccdc146	Ctla2b	Popdc3	Fgfr2
Il18rap	Dkk3	Mlf1	Fam46a	Olfr172
B3gat3	Trib1	Jcad	Rora	Pcdh7
S100a4	Rnase4	1810011H11Rik	Ppp1r11	Cxcl16
Hacd3	Pnpla7	Itgae	Eif4e3	Krt8
Emb	Fzd3	Cd83	Cish	Rnf180
Slc52a3	Lgr6	Utf1	Gpr146	Stbd1
Ebi3	S100a6	Fbxl21	Cxcl3	Tgfbi
Acot11	Mef2b	Ccr8	Nmur1	Bmp4
Rbpms2	Lpin3	Gm2a	Plp2	Rln3
Camk2b	Dgat2	Swap70	Opa3	Cilp
Tktl1	Thsd7b	Dennd5a	Mapkbp1	Lrrc31
Scpep1	Cobl	Rab11fip1	Adgrg3	P2ry12
S100a11	Gm3115	Sytl2	Klf10	Plau
Prelid3b	Cd7	Dmxl2	Slc52a3	Sult1c2
Card19	Dennd5a	Evi5	Slc7a4	Tspan33
Nrm	Adam8	Il4	Tmem109	Nupr1
Rgs14	Kctd12	Cxcl2	Cmtm6	Olfr1258
Ar	Nfkbiz	Prkd3	Hist1h1c	Abca8a
Ccdc124	Maf	Akap7	Ramp1	Tmprss4
Zfp473	Rfx1	Myo1d	Ctsh	Sphk1
Plod2	Rexo5	Muc1	Amdhd2	Csf2
Mt1	Lamc1	Ranbp17	Hpgds	Ms4a4a
Wfdc2	Pcdhgb6	Calca	Dgat1	Nek5
Lat2	Fam129b	Tnfrsf9	Spin1	Pcsk5
Slc24a3	Gpr137b	Irs2	Nfkbia	H2-DMb1
Thsd7b	Rragb	Myo1e	Cdk6	Atf3
Wasl	Zfp428	Ikzf3	Nek7	Epcam
Gm5127	Adamts8	Tmbim1	Rab11fip1	Sybu
Ide	Gm3164	Nfkb1	Kcna4	Pld4
Tnfsf14	Gm3500	Adam8	Stim1	Rab3il1
Ahr	Trip10	Ccr3	Ccr2	Spon2
Wls	Acss2	Pde8a	Ccr1	Mok
Fbxo22	Fhl2	Ccr10	Adam8	Bicc1
Atg4d	Crybg1	Agpat5	Sgms1	Cyp27a1
Vamp7	Necap1	Pparg	Map3k8	Sulf2
Nebl	Rgs2	Dgat2	Ehd4	Ly86
Cobll1	Cd40	Tmem159	Hpgd	Clec4b1
Smco4	Gm10277	Icosl	Fosl2	Slc30a2
Sla2	Samd11	Dusp5	Adam33	Ctnnd2
Lsm10	Tmbim1	Ablim3	Pparg	Col14a1
Tmem159	Ccr2	Kcna4	Ptpn13	Il1b
Ap1s2	Krt87	Vipr2	Ctnna1	Lrrc71
Lgals3	Itgb3	Gnaq	Asph	Cldn23
Gpr137b	Epas1	Dlg5	Anks6	Gpm6a
Matk	Pcyt1a	Map1b	Hilpda	Ppfia4
Samsn1	Tgm4	Tirap	Evi5	Dusp10
Nhsl2	Susd2	Cobll1	Aff4	Lpl
Rilpl2	Slc2a3	Cd74	Ahnak	Egfr
Tlr4	Gm10309	Nrros	Tmem132a	Gatm
Alad	Chmp4c	Ppp1r16b	Mgat4b	B3gnt7
Lgals1	Osbpl3	Dyrk3	Magi1	Chst3
Acyp2	N4bp1	Mroh2a	Mcub	Nfkbiz
Ankrd29	Abcc1	Serinc5	Nabp1	Kcne3
Itga2	Rab26	Mast4	Cbr2	Ogn
Rnf144a	Frmd5	Cdkn1c	Olfr1259	Kcnj10
Tmbim1	Sostdc1	Arl5a	Csf1	Lgals4
Ptpn13	Cxcr5	P2ry14	Cnnm1	Gpr141
Dgcr6	Zcchc12	Nebl	Gale	Gipc2
Cd7	Dennd2d	Fastkd3	Csf1r	Bcl2a1a
Abhd4	Tbc1d4	Lilrb4	Cmpk1	Ctsh
Ehd4	Tcf7	Gfpt2	Ppm1l	Adam23
Nabp2	Ift80	Pomc	Rnf128	Colec12
Anxa1	Mpp1	Nr4a3	Nebl	Casp4
Gmfg	Kynu	Anxa1	Slc25a19	Ecm1
Il18	Tbxa2r	Sec14l3	Gpr65	Dcn
Sdcbp2	Ddc	Atf3	Ttc39c	Ednrb
Casp4	Sfxn5	Alad	Nsdhl	Lyn
Calm3	Gm14085	Ncmap	Ypel2	Stx1b
Cd74	Susd4	Cc2d2a	Furin	Sox9
1110008P14Rik	Lamc2	Kctd12	Agpat4	Adap2
Cdc25b	Stim2	Cxcr6	Bmpr1a	Gas6
Plekhg3	Npas4	Gprasp2	Serpinb6a	Fcgr3
Rgs2	Serpina9	Plk3	Egln3	Islr
Lpcat2	Gpr83	Neb	Cysltr1	Mreg
Upf3b	Pip4k2a	Syne2	Tfrc	Tspan1
Lmna	Ica1l	Sdc4	Zc3h12a	Ckmt1
Myo1e	Sytl4	Tob2	Ppp1r10	Loxl1
Prdx4	Bend5	Polr1a	Dmxl2	Cd63
Itgb3	Plxdc2	Zc2hc1a	Arl8a	Lum
Pbx3	Obp2a	Cxcl3	Cyp11a1	Nfam1
Ica1	Cnn3	Stx11	Wfdc17	Ssc5d
Atp6v1h	Lypd6b	Id2	Tmtc2	Ccl3
P2ry14	Fhad1	Ndrg1	Smim3	Itga9
Pstk	Cyp2u1	Rnf128	Swap70	Bst1
Fbxo4	Rnf19a	Bcl2l1	Abhd14a	Cadm1
Gpr15	Chchd10	Lrpap1	Rnf130	Gal3st2c
Cd44	Ipcef1	N4bp1	Fam117a	Rab7b
Ttc1	Ntrk3	Padi2	Frmd5	Satb2
Bid	Vangl2	Plcb4	She	Slc6a17
Ly96	Mcur1	Tlr4	Itgav	Adamdec1
Cxcr6	Pkhd1l1	Epcam	Epha5	Hhex
Ctla2a	Gprc5b	Prox1	Kdm6b	Ccl11
Armcx4	Itm2a	Tg	Arhgap23	Myadm
Syne2	Dpp4	Fzd4	Ubash3b	Pdlim1
Gm2a	Slc16a5	Rad50	Tnfrsf11a	Cygb
Vamp3	4930452B06Rik	Olfr1259	Nrip1	Fmo2
Cebpg	Zfp580	Tnfrsf11a	Nr4a3	Lmna
Kif5c	Dntt	Cdk6	Mettl8	Nox4
Zbtb32	Txndc16	Ank3	Cib2	Dmc1
Pde6d	Lta	Dennd4a	Dusp10	Hoxa7
Irak1bp1	Il6st	Efcab14	Hist1h2bc	Tnxb
Trpv2	Plekha1	Ankrd6	Klf4	Itgb1
Dlg4	Hcn3	Fam185a	Ndrg1	Dnm1
Naprt	Slco5a1	Irak1bp1	Lrrc28	Ggt6
Rab4a	Sccpdh	Gpr137b	Atf6	Igsf6
1500009L16Rik	Ndrg3	Trf	Rab20	Zfp618
Hlf	Zc3h12d	Dot1l	Zfp503	C4b
Fam171b	Sapcd1	Il18rap	Elovl6	Smim6
Gstt2	Gpr18	Prdm1	Lgals3	Batf3
Rnpep	Ckb	Adgrg3	Irf4	Sfrp1
Mfsd10	Gm5148	K230010J24Rik	Rgcc	Dstn
Carmil1	Cers6	Grb7	Plk3	Hsd3b3
Slc33a1	Rnf219	Naip2	Map4	Myof
Maged1	Lipa	Lonrf1	Sytl2	Crip1
Cdc14b	Ryr2	Mmp9	Tmbim1	Cfp
Gm973	Lynx1	Igsf9b	Ly6c1	Fn1
Tstd3	Ulk4	Ccr1	Ell2	Aif1
Kremen2	Rslcan18	Snapc1	Grin2d	Tln2
Cd320	Spry1	Phlda1	Prkd3	Pparg
Ccdc69	Slc30a4	Mapkapk3	Aven	Enpp3
Capn2	Spsb1	Tbc1d9b	Map3k14	Ihh
Ntrk1	Slc38a11	Cd80	Alox8	Anxa1
Slc7a4	Scml4	Pdcd1lg2	Fgl2	Ctsf
Fah	Enpep	Ern1	Ppm1j	Klrg1
Nfyb	Ifit2	Arhgap23	Icam1	Krt19
Fkbp5	Epor	Ctsh	Aldh3a1	Nuak2
Ppfibp2	BC049762	Lat2	Tlr1	Ptpn13
Gem	Dnah7a	Mmp14	Trib1	Kdelr3
Fuca2	Prkaa1	Olfr178	Atp8a1	Ifrd1
Dstn	Cep68	Hsbp1l1	Ache	Muc3
Myl4	Tubb2a	Fam71f2	Ctbp2	Cldn7
Rln3	Mcm10	Rab26	Slc7a8	Lyz1
Csrp2	Cd9	Nck2	Hspa2	Pdpn
Appl2	Mmp11	Muc3a	Pxdc1	Rab4a
Pdcd1lg2	Pstpip2	Raph1	Xlr4a	Fam171b
Iqgap2	Cd160	Ipmk	Cdca7l	Ggt1
Sypl	Ak7	Camk2n1	Dennd4a	Bace2
Col6a2	Tigar	Sept11	Myl4	Slc40a1
Bcl2l15	Tdrkh	Cxcr5	Alad	Cpq
Tpi1	Klrb1c	Ift80	Kctd12	Ms4a4d
Mis18a	D930020B18Rik	Slfn1	Cd69	Hsd17b2
Rfx1	Gucy1a1	Tcf7	Lpcat2	Smo
Fut7	Rad54b	Gm14085	Usp38	Gsn
Mzt2		Rab3ip	Fam78b	Cmklr1
Anxa4		Gm8369	Muc1	Chodl
Slc37a3		St8sia1	Cerk	Vcan
Lysmd2		Trim59	Hmox1	Fcgr2b
Neu3		Klf2	Akap7	Fam26e
Vmp1		Pde4b	Dhx40	Aatk
Klrg1		Klf3	Rnd2	Agr2
Sytl1		Csrnp2	Pafah2	Iqsec2
Spsb3		Smc4	Ptp4a1	Qpct
H1f0		Cblb	Akr1c12	Ackr4
Lamp2		Zfp281	Plekhh2	Styk1
Abi2		Tnfrsf26	Kdsr	Hmcn2
Rnls		Mpp1	Pi4k2a	Htra3
Egln3		Rflnb	Herc1	Nsg1
Capns1		Gtf2i	Phlda1	Cxadr
Nav2		Tubb2a	Rabgef1	Col6a3
Chpf		Rnf138	Ipmk	Ms4a8a
Atp23		Foxo1	Padi2	Klf5
Agpat4		Ipcef1	1190005I06Rik	Ceacam1
Pqlc2		Bcl2	Sh3bp4	Klhl35
Sept11		Frat2	Ankrd6	Il33
Cxcr5		Lipa	Rasgrp4	Cdo1
Bcl2		Tmie	Syne2	Tktl1
Ift80		Dapl1	Man2a2	Dennd4a
Satb1		Satb1	Reep3	Idh2
Foxp1		Pik3ip1	Msrb3	Aldh1l1
Chchd10		Actn1	Natd1	Vwa5b2
Bend5		Pip4k2a	Pitpnc1	Tspan8
Sell		Gpr18	Cd209f	Lyve1
Ugcg		Adamts3	Calca	Gpx3
Tcf7		Trib2	Cyb561	Adamts2
Dapl1		Dennd2d	Tppp3	Slc7a8
Ntn4		Dip2c	Macrod1	Tbxas1
Actn1		Fam49a	Josd1	Spcs3
Pde4b		Igtp	Arid3c	Oit1
Foxn3		Tspan3	Nrros	Tmem51
Igf2r		Foxp1	Lamc1	Fer1l6
Pik3ip1		1700025G04Rik	Lrrn4	Sec14l4
Ctsw		Ly6c2	Cobll1	Ahnak2
Bach2		Lrrc32	Rara	Fads2
Rab3ip		Tmeff2	Phlda3	Cbr2
Mmp11		Dpp4	Sept11	Lix1
Trib2		Chchd10	Slamf6	Hoxa10
Ssh2		Igf2r	Cxcr3	Col3a1
Cyth3		Cxcr3	Cxcr5	Il1a
Treml2		Stambpl1	Cd96	Lgals3bp
Evl		Nsg2	Rnf138	Med11
Gpr83		Ndrg3	Izumo1r	Itgam
Sorcs2		Evl	Gm8369	Klhl23
Tnnt2		Asap1	Galnt9	Gpr137b
Dennd2d		Pvr	Ms4a6b	I830077J02Rik
Rcn1		Tbc1d4	Klk1b11	Dnase1l3
Cers6		Ugcg	Btbd11	Fads3
Ndrg3		Plcxd2	Agfg1	Ern2
Foxo1		Gzma	Ogt	Cd248
Gzmk		Rapgef4	Sh2d1a	Mettl21b
Pip4k2a		Sh3bp5	Actn1	Urah
Tm6sf1		Cers6	Il2rb	March8
Ccr7		Txk	Kcnip2	Daw1
Ecm1		Txnip	Rasd2	Ppp1r14c
Gm14085		Itm2a	Ctss	Agfg1
Gtf2i		Lag3	Cblb	Ccl20
Ephx1		Ncf1	Tcf7	Moxd2
Enthd1		Gucy1a1	Klf3	Gm12169
Slc44a2		Ccr7	Nkg7	Trib2
Cblb		Aff3	Prrt1	Mettl24
Wdr82		C2cd4b	Rtp4	Pde4b
Kcnh2		Mgst2	Pja1	Gfra4
Hsdl1		Ifngr2	Gtf2i	Rbm24
Mcoln3		Slc28a2	Slfn1	Foxo1
Drc1		Bicdl1	Gsta4	Prg4
Il6st		H2-Ob	Ms4a4b	Cblb
Zswim9		Gsta4	Klk1b9	Il23r
Pcgf5		Sgk3	Tspan3	Ckb
Scml4		Gbp10	Rab19	Hnrnpll
Tbxa2r		Pkhd1l1	Renbp	Lztfl1
Pdk1		Ifi47	S1pr1	Apol7b
Galnt10		Prg4	Rragd	Sh2d1a
Rftn2		Gemin6	C2cd4b	Tnfsf11
Tgfbr3		Adcy6	Timp2	C730034F03Rik
Zfp281		Lynx1	Rabgap1l	Mmd
Itm2a		Il6ra	Tmem158	Tbc1d4
Bcl2l11		Syde2	Epsti1	Maf
Igf1r		Brdt	Nod1	Mrps6
Nsg2		Srpk2	Ccl5	Gimap8
Dph5		Ifit3	Bach2	Serpina3g
Tmem136		Gabrr2	Dzip1	Ubac2
Tgif2		Gprc5b	Fasl	Ccr6
Lipa		Cyth3	Il18r1	Rorc
Zfp619		Irf9	Themis	Nfatc1
Asap1		Cep97	Stat1	Timp2
Sh3bp5		Inpp5f	Itgb1	Stat5b
Thada		Wdr82	1110032F04Rik	March3
Ms4a4c		Tgfbr3	Pde4b
Mdn1		Capn3	Gipc3
Atp11b		Usp35	Fam26f
Nxf1		Bcl2l11	Dtx4
Fam169b		Slc35d1	Sntb2
Abce1		Fkbp7	Fam171a1
Usp3		Cpeb3	Actg2
Hnrnpdl		Ifit1bl2	Pdgfb
Slc28a2		Gbp2b	Heatr9
Slc35d1		Hdgfl3	Eea1
Irgm2		Gbp9	Alms1
Lrig1		Naa20	Tmem243
Mbd3		Rbpms2	Slamf1
Rasgrp1		Itga6	Lair1
Znrf1		Rb1	Treml2
Cd200		Usp18	Clec2i
Izumo1r		Ifit1bl1	Fgr
Il2ra		Ssbp2	Ctsw
Cdc23		Ttc3	Pglyrp1
Smad7		Spsb1	Lrrc32
Pgpep1l		Bach2	Aff3
Susd1		Igfbp4	Mgst2
Il6ra		Zmym1	Gm45716
Vav3		Farp2	C1qtnf6
Rita1		Mrps6	Maml2
Car12		Rras2	Plcxd2
Ttc3		Nutf2	Sh3gl3
Nedd9		Usp48	Btla
Magi3		Fgfbp3	Nek2
Cxxc5		Gpr83	Lims1
Stt3b		Pla2g4f	BC147527
Sec24a		Scml4	Epha3
St8sia6		Irgm2	Spo11
Slc22a2		Tmem65	Zfp54
Itga6		Aox2	Ipcef1
Arhgap20		Bend5	Tm4sf5
Igfbp4		Prkcb	Zfp605
B430306N03Rik		Unc5cl	Phlpp1
Txk		Olfr1444	Gpr183
Rflnb		Art2b	C87436
Lad1		Cd200	Serpina3g
Oasl2		Rprd2	Nkrf
Fam49a		Ift172	Hid1
Mthfr		Fam149b	Iigp1
Smc6		Tcf7l2	Slc35a2
Cdca4		Gm4951	Crybg2
Peli2		Tesc	Slc25a13
Plcxd2		Parp11	Slc9b2
Grm6		Dsp	Zfp850
Mcfd2		Ctsw	Myo1f
Sfmbt2		Clec2i	Abcb1a
Clpb		9930111J21Rik2	Wipf1
Ankrd10		Cfap77	Tigd2
Snrnp70		Ankrd35	Mllt3
Ncoa7		2010109A12Rik	Entpd1
Abi3		Necap1	Brf2
Kmt2a		Twsg1	Txk
Nop56			Trip4
Nedd4l			Cep85l
Rcbtb1			Trp53inp1
Tor1b			Zfp281
Amigo2			Gm4841
2510009E07Rik			Reck
Fas			P2rx7
Rdh5			Nsg2
Card6			Klk1b27
Prkch			Ifi47
St8sia1			Arsb
Nisch			Gm12216
Trpc4ap			Rgs3
Apol7e			Amz2
Tmem168			Cd1d1
Cnn3			Bid
Tbc1d4			Prkch
Ipcef1			Naa20
Ptpdc1			Mcoln2
Gprc5b			Fbxl13
Aig1			Slamf7
Car11			F2rl1
Acvr1c			Zfp963
Ifngr2			Ttf1
Lhfpl1			Gm6034
Stambpl1			Tnfrsf14
Iigp1			Mettl27
Pfas			Trim59
Sec31b			Ehd3
Clcf1			Ifih1
Sgk3			Usp1
Ahcyl2			Hectd2
Gpr34			Slc25a53
Miga1			Abi3
Als2cl			Srpk2
Apol9a			Ppip5k2
Rgs10			Pik3r1
Tec			Zfp51
Fanci			Tbc1d4
Trim25			L2hgdh
Itch			Rapgef1
Itih5			H2-DMb2
Tmem108			Cox6a2
Tspan33			Ifi203
Zfp260			Atp11b
Trim5			Ifng
Nubpl			Itgb8
Sesn1			Tgtp2
Kcnj16			Irf9
Gucy1a1			Amdhd1
Pacsin1			Gm3696
Olfr99			Chchd10
Plekha1			Ddx28
Lrpprc			Bet1l
1700025G04Rik			Litaf
Ccdc30			Prkca
Col11a2			Lax1
Klf7			Lamb3
Rnf145			Srpk3
Mctp2			Nek6
Celsr1			Cdyl2
Vkorc1l1
Dlst
Nme4
Rcn2
Zfp354c
Gm20696
Dntt
Gm12216
Rasl11b
Aff3
Mapk9
Tbc1d17
Slc26a8
Abca1
Lrrc8d
Samd9l
Pnpo
Fzd5
Nhlrc1
Txndc16
Raver2
Ipo13
Gpr174
Ssbp2
Atp1b1
Mesd
H2-Ob
Slc25a37
Itk
9930111J21Rik2
Kat2b
Slc12a4
Slc7a5
Slc9b2
Xrcc6
Nup210
Btf3l4
Slc4a10
Usf3
9930111J21Rik1
Scg5
Ptp4a3
Ubr4
Zfp300
Spsb1
Inpp5f
Tcf7l2

## Sheet: Blood_all
	mgi_symbol	logFC	AveExpr	t	P.Value	adj.P.Val	expr
ENSMUSG00000034792	Gna15	1.73697	7.40335	9.74278	2.74474e-13	1.27557e-09	up
ENSMUSG00000024712	Rfk	1.33674	7.58163	8.35517	3.71385e-11	1.29446e-07	up
ENSMUSG00000031246	Sh3bgrl	1.05439	8.10132	7.90319	1.90299e-10	3.79021e-07	up
ENSMUSG00000028668	Eloa	1.09179	7.82155	7.48785	8.62938e-10	1.33679e-06	up
ENSMUSG00000020743	Mif4gd	0.830395	8.26449	7.22727	2.23541e-09	3.1166e-06	up
ENSMUSG00000026069	Il1rl1	6.62749	6.03201	7.06152	4.09854e-09	5.19472e-06	up
ENSMUSG00000049103	Ccr2	2.69645	8.25687	6.91378	7.03722e-09	8.17608e-06	up
ENSMUSG00000038451	Spsb2	5.52114	2.53649	6.83762	9.29911e-09	9.6351e-06	up
ENSMUSG00000055435	Maf	1.91924	7.94138	6.82678	9.67518e-09	9.6351e-06	up
ENSMUSG00000022676	Snai2	6.2647	1.6539	6.78073	1.14508e-08	1.06431e-05	up
ENSMUSG00000028937	Acot7	1.09432	7.95509	6.61585	2.09272e-08	1.64732e-05	up
ENSMUSG00000046908	Ltb4r1	6.79921	5.31787	6.61143	2.12679e-08	1.64732e-05	up
ENSMUSG00000015619	Gata3	1.04938	8.08622	6.58966	2.30299e-08	1.68991e-05	up
ENSMUSG00000025809	Itgb1	0.724079	9.27309	6.26987	7.39857e-08	4.12604e-05	up
ENSMUSG00000047557	Lxn	1.37332	6.28573	6.20989	9.20436e-08	4.93566e-05	up
ENSMUSG00000037493	Cib2	4.57274	2.89117	6.02991	1.77011e-07	8.82101e-05	up
ENSMUSG00000047898	Ccr4	2.37493	6.8366	5.96004	2.28022e-07	0.00010423	up
ENSMUSG00000022744	Cldnd1	0.99784	8.34791	5.93419	2.50387e-07	0.00010909	up
ENSMUSG00000030924	Rexo5	1.32926	6.61699	5.91591	2.67517e-07	0.000109698	up
ENSMUSG00000032238	Rora	1.40851	9.23318	5.89712	2.86322e-07	0.000114054	up
ENSMUSG00000023048	Prr13	0.657721	8.61585	5.86096	3.26311e-07	0.000126373	up
ENSMUSG00000002058	Unc119	1.02956	6.74658	5.82565	3.70689e-07	0.000136004	up
ENSMUSG00000021796	Bmpr1a	5.03514	3.66557	5.79397	4.15564e-07	0.000146921	up
ENSMUSG00000021591	Glrx	1.09572	7.92328	5.79003	4.21522e-07	0.000146921	up
ENSMUSG00000035448	Ccr3	6.98081	4.38431	5.70745	5.67528e-07	0.000188392	up
ENSMUSG00000012519	Mlkl	5.13465	2.70907	5.64761	7.03697e-07	0.000218021	up
ENSMUSG00000031168	Ebp	0.784909	7.3077	5.61272	7.97549e-07	0.000241727	up
ENSMUSG00000024793	Tnfrsf25	0.69706	7.44695	5.56141	9.58545e-07	0.000278417	up
ENSMUSG00000026483	Fam129a	1.22555	8.31206	5.49959	1.1957e-06	0.000308713	up
ENSMUSG00000032281	Acsbg1	1.36702	7.51321	5.49053	1.23504e-06	0.000313071	up
ENSMUSG00000071552	Tigit	1.98036	7.99499	5.48295	1.2689e-06	0.000315911	up
ENSMUSG00000022667	Cd200r1	1.9243	7.63771	5.44724	1.44131e-06	0.000344051	up
ENSMUSG00000035067	Xkr6	4.91435	2.77423	5.41879	1.59504e-06	0.000361165	up
ENSMUSG00000008206	Cers4	1.03787	8.00678	5.41436	1.62041e-06	0.000361165	up
ENSMUSG00000030413	Pglyrp1	0.859054	6.98086	5.41236	1.632e-06	0.000361165	up
ENSMUSG00000025888	Casp1	0.870705	7.2046	5.38517	1.79778e-06	0.000385609	up
ENSMUSG00000044052	Ccr10	6.58644	2.50999	5.36295	1.94551e-06	0.000410975	up
ENSMUSG00000031467	Agpat5	0.948609	6.40075	5.33848	2.12213e-06	0.0004257	up
ENSMUSG00000034266	Batf	1.08594	7.65899	5.3282	2.20094e-06	0.000426188	up
ENSMUSG00000026384	Ptpn4	1.40264	6.34274	5.2224	3.20051e-06	0.00056313	up
ENSMUSG00000046814	Gchfr	3.74202	-0.960678	5.21313	3.307e-06	0.00056313	up
ENSMUSG00000027215	Cd82	0.79002	8.79626	5.21005	3.34312e-06	0.00056313	up
ENSMUSG00000036368	Rmdn2	3.88423	3.67377	5.20926	3.35245e-06	0.00056313	up
ENSMUSG00000001025	S100a6	0.962698	7.90592	5.1521	4.10044e-06	0.000672569	up
ENSMUSG00000038733	Wdr26	0.736068	7.59806	5.14605	4.18868e-06	0.000678965	up
ENSMUSG00000052821	Cysltr1	5.24497	4.52872	5.13787	4.31086e-06	0.000678965	up
ENSMUSG00000059900	Tmem40	4.11261	-0.915427	5.12301	4.54199e-06	0.000688309	up
ENSMUSG00000068566	Myadm	2.92412	7.53742	5.11986	4.59255e-06	0.000688488	up
ENSMUSG00000020183	Cpm	0.842575	8.24493	5.11134	4.73203e-06	0.000691221	up
ENSMUSG00000024424	Ttc39c	2.01127	7.67495	5.10969	4.75952e-06	0.000691221	up
ENSMUSG00000017760	Ctsa	0.571496	8.41095	5.52949	1.07453e-06	0.000290971	non
ENSMUSG00000021196	Pfkp	0.629585	8.57863	5.10545	4.83089e-06	0.000694354	up
ENSMUSG00000001687	Ubl3	0.648287	8.65134	5.08656	5.16181e-06	0.000726929	up
ENSMUSG00000021124	Vti1b	0.807329	6.85842	5.05885	5.68817e-06	0.000785193	up
ENSMUSG00000073987	Ggh	1.12905	6.3212	5.04755	5.91776e-06	0.000808877	up
ENSMUSG00000069601	Ank3	4.89579	0.751664	5.03527	6.17747e-06	0.000836177	up
ENSMUSG00000019487	Trip10	4.58278	3.87697	5.01679	6.58964e-06	0.000883392	up
ENSMUSG00000038070	Cntln	2.98922	4.1808	5.01006	6.74624e-06	0.000895772	up
ENSMUSG00000010609	Psen2	0.613517	7.99493	4.97747	7.55857e-06	0.000958014	up
ENSMUSG00000039168	Dap	0.917914	6.83228	4.93044	8.90297e-06	0.00109845	up
ENSMUSG00000023067	Cdkn1a	4.18769	5.45424	4.8938	1.01109e-05	0.00123655	up
ENSMUSG00000028982	Slc25a33	1.04161	4.68862	4.88655	1.03685e-05	0.00125702	up
ENSMUSG00000033107	Rnf125	0.851173	7.50485	4.87284	1.08728e-05	0.00129911	up
ENSMUSG00000029822	Osbpl3	1.62101	7.83827	4.87207	1.0902e-05	0.00129911	up
ENSMUSG00000020279	Il9r	2.75057	5.64325	4.86871	1.10296e-05	0.00130318	up
ENSMUSG00000029860	Zyx	0.698622	7.78259	4.86466	1.11852e-05	0.00131045	up
ENSMUSG00000039943	Plcb4	2.37498	6.39805	4.78832	1.45596e-05	0.00157936	up
ENSMUSG00000000732	Icosl	4.27225	2.67955	4.78279	1.48398e-05	0.00157936	up
ENSMUSG00000030159	Clec1b	3.22294	-0.684878	4.77291	1.53531e-05	0.00162161	up
ENSMUSG00000039470	Zdhhc2	1.44168	6.67073	4.74715	1.67754e-05	0.00175851	up
ENSMUSG00000003882	Il7r	0.702067	9.34486	4.7422	1.70628e-05	0.00176214	up
ENSMUSG00000035725	Prkx	0.96272	7.37323	4.73955	1.72188e-05	0.00176518	up
ENSMUSG00000029204	Rhoh	-0.435034	9.24524	-5.30021	2.43052e-06	0.000461855	non
ENSMUSG00000024300	Myo1f	1.27036	7.6702	4.72392	1.8168e-05	0.0018463	up
ENSMUSG00000026009	Icos	0.985998	9.66561	4.72221	1.8275e-05	0.0018463	up
ENSMUSG00000079557	March2	0.281871	7.49217	2.06048	0.0444104	0.30199	non
ENSMUSG00000001247	Lsr	4.16731	3.07297	4.71842	1.85137e-05	0.00184651	up
ENSMUSG00000020744	Slc25a19	0.938157	7.38529	4.71747	1.85745e-05	0.00184651	up
ENSMUSG00000070544	Top1	0.700373	7.45197	4.7159	1.86743e-05	0.00184651	up
ENSMUSG00000032279	Idh3a	0.741286	7.61191	4.70897	1.91233e-05	0.00187758	up
ENSMUSG00000005947	Itgae	2.35185	7.72887	4.69867	1.98101e-05	0.001918	up
ENSMUSG00000056749	Nfil3	2.44258	7.65633	4.6913	2.03165e-05	0.00194537	up
ENSMUSG00000037664	Cdkn1c	4.71019	1.59174	4.67274	2.16482e-05	0.00200313	up
ENSMUSG00000056888	Glipr1	0.843647	6.9929	4.67018	2.18388e-05	0.00200313	up
ENSMUSG00000056501	Cebpb	1.45336	7.10393	4.52632	3.56145e-05	0.00306504	up
ENSMUSG00000029923	Rab19	0.946365	6.82359	4.51139	3.74572e-05	0.00318432	up
ENSMUSG00000030792	Dkkl1	2.15306	5.48007	4.49481	3.9612e-05	0.00332693	up
ENSMUSG00000042228	Lyn	3.06143	5.67937	4.48564	4.08563e-05	0.00339059	up
ENSMUSG00000039166	Akap7	2.76976	3.83329	4.48103	4.14956e-05	0.00342326	up
ENSMUSG00000020644	Id2	1.26007	8.73769	4.42737	4.96984e-05	0.00398013	up
ENSMUSG00000032501	Trib1	1.04362	6.88154	4.40595	5.33967e-05	0.00416136	up
ENSMUSG00000063439	B9d2	0.978979	6.41098	4.40578	5.34273e-05	0.00416136	up
ENSMUSG00000026068	Il18rap	2.0972	7.08595	4.40258	5.40025e-05	0.00418279	up
ENSMUSG00000071649	B3gat3	0.895376	5.75653	4.3973	5.49653e-05	0.00423385	up
ENSMUSG00000001020	S100a4	1.05913	5.78974	4.38924	5.64683e-05	0.0042787	up
ENSMUSG00000033629	Hacd3	0.660195	8.57064	4.37806	5.86176e-05	0.00439215	up
ENSMUSG00000021728	Emb	0.789578	9.39348	4.37779	5.86711e-05	0.00439215	up
ENSMUSG00000027463	Slc52a3	3.50159	5.61735	4.37607	5.90091e-05	0.00439215	up
ENSMUSG00000003206	Ebi3	1.7004	6.02338	4.33099	6.85746e-05	0.00497645	up
ENSMUSG00000034853	Acot11	3.62816	4.62277	4.32125	7.08324e-05	0.00506433	up
ENSMUSG00000032387	Rbpms2	4.04622	0.192162	4.29278	7.7853e-05	0.0054626	up
ENSMUSG00000057897	Camk2b	2.82285	4.3337	4.29233	7.797e-05	0.0054626	up
ENSMUSG00000031397	Tktl1	2.45194	3.84985	4.28955	7.86923e-05	0.00548564	up
ENSMUSG00000000278	Scpep1	2.3964	5.97954	4.28229	8.0607e-05	0.00556348	up
ENSMUSG00000027907	S100a11	0.873501	6.39452	4.26904	8.42226e-05	0.00570906	up
ENSMUSG00000016257	Prelid3b	0.786388	6.97338	4.26856	8.43541e-05	0.00570906	up
ENSMUSG00000037960	Card19	0.903247	6.60446	4.25366	8.86133e-05	0.00593965	up
ENSMUSG00000059791	Nrm	1.26919	6.37851	4.24233	9.19912e-05	0.00610924	up
ENSMUSG00000052087	Rgs14	0.618651	7.81914	4.23983	9.27533e-05	0.00612875	up
ENSMUSG00000046532	Ar	2.13711	5.36943	4.23265	9.4975e-05	0.00624595	up
ENSMUSG00000007721	Ccdc124	0.722629	6.71562	4.22263	9.81658e-05	0.00639546	up
ENSMUSG00000048012	Zfp473	4.58437	-0.732501	4.20798	0.000103015	0.00664922	up
ENSMUSG00000032374	Plod2	4.93065	2.33166	4.19956	0.000105907	0.00676492	up
ENSMUSG00000031765	Mt1	5.06581	4.62125	4.19853	0.000106263	0.00676492	up
ENSMUSG00000017723	Wfdc2	5.18088	0.282632	4.175	0.000114799	0.00712572	up
ENSMUSG00000040751	Lat2	3.3726	3.73342	4.17447	0.000114997	0.00712572	up
ENSMUSG00000063873	Slc24a3	4.11959	1.60033	4.16968	0.000116816	0.00720639	up
ENSMUSG00000042581	Thsd7b	3.1719	1.69664	4.16127	0.000120079	0.00733532	up
ENSMUSG00000029684	Wasl	1.06283	6.10792	4.16021	0.000120497	0.00733532	up
ENSMUSG00000073010	Gm5127	4.29796	2.79598	4.157	0.000121771	0.00733532	up
ENSMUSG00000056999	Ide	0.643524	8.36956	4.15631	0.000122044	0.00733532	up
ENSMUSG00000005824	Tnfsf14	3.74018	3.25293	4.15627	0.000122062	0.00733532	up
ENSMUSG00000019256	Ahr	2.43787	6.14715	4.15424	0.000122876	0.00735253	up
ENSMUSG00000028173	Wls	0.743963	8.35355	4.1527	0.000123495	0.00735795	up
ENSMUSG00000032309	Fbxo22	1.06753	6.00631	4.14078	0.000128404	0.00751653	up
ENSMUSG00000002820	Atg4d	0.979529	6.49156	4.13971	0.000128852	0.00751653	up
ENSMUSG00000051412	Vamp7	1.8037	5.67325	4.10481	0.00014439	0.00826676	up
ENSMUSG00000053702	Nebl	3.2517	6.86447	4.0918	0.000150632	0.00853705	up
ENSMUSG00000003037	Rab8a	0.465041	8.37698	4.78415	1.47704e-05	0.00157936	non
ENSMUSG00000034903	Cobll1	3.33323	5.46689	4.09036	0.000151337	0.00854227	up
ENSMUSG00000058173	Smco4	2.71347	3.10551	4.05123	0.000171828	0.00954435	up
ENSMUSG00000027636	Sla2	0.725754	7.53748	4.00806	0.00019754	0.0106336	up
ENSMUSG00000050188	Lsm10	0.81093	5.75519	4.00431	0.000199945	0.0106803	up
ENSMUSG00000038612	Mcl1	-0.516545	8.6531	-4.74344	1.69903e-05	0.00176214	non
ENSMUSG00000030917	Tmem159	3.31246	4.13427	3.99724	0.000204546	0.0108433	up
ENSMUSG00000031367	Ap1s2	1.13539	6.00607	3.98869	0.000210257	0.0111038	up
ENSMUSG00000050335	Lgals3	2.96421	6.78584	3.97668	0.000218526	0.0114537	up
ENSMUSG00000021306	Gpr137b	3.95271	0.691987	3.9753	0.0002195	0.0114595	up
ENSMUSG00000004933	Matk	1.0478	7.03745	3.9742	0.00022028	0.0114595	up
ENSMUSG00000022876	Samsn1	0.966375	8.718	3.9663	0.000225933	0.0117099	up
ENSMUSG00000079481	Nhsl2	3.77024	2.72734	3.9446	0.00024221	0.012362	up
ENSMUSG00000029401	Rilpl2	0.858784	7.35401	3.94295	0.000243488	0.012362	up
ENSMUSG00000039005	Tlr4	5.16802	0.74238	3.94251	0.000243836	0.012362	up
ENSMUSG00000028393	Alad	1.24141	6.21132	3.93575	0.000249166	0.0125625	up
ENSMUSG00000068220	Lgals1	0.720398	8.21364	3.93521	0.000249593	0.0125625	up
ENSMUSG00000060923	Acyp2	3.09408	1.14907	3.9312	0.000252815	0.012679	up
ENSMUSG00000057766	Ankrd29	3.03299	3.2838	3.92766	0.00025569	0.0127772	up
ENSMUSG00000015533	Itga2	3.09217	4.48511	3.91724	0.000264336	0.013162	up
ENSMUSG00000020642	Rnf144a	1.25751	4.86162	3.90472	0.000275106	0.0135531	up
ENSMUSG00000006301	Tmbim1	3.03011	6.27819	3.90135	0.000278074	0.0136511	up
ENSMUSG00000034573	Ptpn13	1.75203	7.38958	3.90008	0.0002792	0.0136583	up
ENSMUSG00000003531	Dgcr6	1.24939	5.05596	3.8981	0.000280974	0.0136726	up
ENSMUSG00000025163	Cd7	1.06536	4.92194	3.89756	0.000281453	0.0136726	up
ENSMUSG00000040997	Abhd4	3.20017	5.882	3.89391	0.000284741	0.0137052	up
ENSMUSG00000027293	Ehd4	1.65768	6.04897	3.87115	0.000306104	0.0144168	up
ENSMUSG00000024677	Ms4a6b	-0.446485	8.95237	-4.60491	2.7282e-05	0.00243824	non
ENSMUSG00000025374	Nabp2	0.651071	6.03859	3.86965	0.000307566	0.0144168	up
ENSMUSG00000024659	Anxa1	5.13453	6.12134	3.86871	0.000308483	0.0144168	up
ENSMUSG00000060791	Gmfg	0.597983	6.53613	3.868	0.000309184	0.0144168	up
ENSMUSG00000005763	Cd247	-0.45672	8.20257	-4.54599	3.33208e-05	0.00290349	non
ENSMUSG00000039217	Il18	3.65636	2.4358	3.86124	0.000315883	0.0145829	up
ENSMUSG00000027456	Sdcbp2	0.808978	7.4654	3.84038	0.000337458	0.0154765	up
ENSMUSG00000033538	Casp4	0.864218	7.27418	3.83773	0.000340293	0.0155553	up
ENSMUSG00000019370	Calm3	0.815562	6.42789	3.83507	0.000343164	0.0156352	up
ENSMUSG00000024610	Cd74	1.25171	7.88398	3.82633	0.000352773	0.015917	up
ENSMUSG00000039195	1110008P14Rik	0.731432	6.1489	3.82287	0.000356649	0.01604	up
ENSMUSG00000032966	Fkbp1a	0.508708	8.195	4.49107	4.01158e-05	0.00334907	non
ENSMUSG00000027330	Cdc25b	0.747331	7.30216	3.81852	0.000361578	0.0161574	up
ENSMUSG00000052609	Plekhg3	3.70371	3.3217	3.80405	0.000378449	0.0168036	up
ENSMUSG00000026360	Rgs2	1.02283	9.07019	3.80237	0.000380464	0.0168395	up
ENSMUSG00000033192	Lpcat2	4.91811	2.83416	3.78492	0.000401926	0.0175114	up
ENSMUSG00000036572	Upf3b	0.784863	6.36141	3.78203	0.000405595	0.0175615	up
ENSMUSG00000028063	Lmna	2.84027	7.82289	3.77917	0.000409248	0.0176103	up
ENSMUSG00000032220	Myo1e	1.4356	7.44055	3.77578	0.000413629	0.0176896	up
ENSMUSG00000025289	Prdx4	0.765146	6.44925	3.75591	0.000440212	0.0184862	up
ENSMUSG00000020689	Itgb3	0.891034	6.42994	3.74488	0.000455667	0.0189639	up
ENSMUSG00000056069	Fam105a	-0.473287	8.29165	-4.41552	5.17128e-05	0.00407333	non
ENSMUSG00000038718	Pbx3	2.81703	3.46742	3.73752	0.000466261	0.01934	up
ENSMUSG00000062995	Ica1	3.23469	4.30371	3.73669	0.000467477	0.01934	up
ENSMUSG00000033793	Atp6v1h	0.666757	7.56736	3.71777	0.0004959	0.020104	up
ENSMUSG00000036381	P2ry14	3.3222	3.75332	3.71768	0.00049604	0.020104	up
ENSMUSG00000063179	Pstk	0.799215	5.69918	3.70422	0.00051726	0.0208429	up
ENSMUSG00000034349	Smc4	-0.507943	8.97029	-4.38975	5.63721e-05	0.0042787	non
ENSMUSG00000022184	Fbxo4	1.15139	5.64795	3.70282	0.000519526	0.0208739	up
ENSMUSG00000047293	Gpr15	1.06622	6.45015	3.69674	0.000529436	0.0212109	up
ENSMUSG00000005087	Cd44	0.926153	8.61567	3.68893	0.000542432	0.0216074	up
ENSMUSG00000041278	Ttc1	0.658854	6.58049	3.68545	0.000548315	0.0217177	up
ENSMUSG00000004446	Bid	0.826771	6.44321	3.67507	0.000566253	0.0223014	up
ENSMUSG00000025779	Ly96	1.83881	4.60949	3.67387	0.000568362	0.0223214	up
ENSMUSG00000048521	Cxcr6	2.43365	8.13197	3.66704	0.000580519	0.0225809	up
ENSMUSG00000044258	Ctla2a	1.15805	7.0926	3.66652	0.000581446	0.0225809	up
ENSMUSG00000049804	Armcx4	3.8036	2.29815	3.66554	0.000583222	0.0225869	up
ENSMUSG00000028788	Ptp4a2	0.487494	8.67052	4.32917	6.8992e-05	0.00497645	non
ENSMUSG00000025503	Taldo1	0.473198	7.88682	4.32806	6.92462e-05	0.00497645	non
ENSMUSG00000063450	Syne2	2.54267	6.41017	3.66284	0.000588121	0.0227135	up
ENSMUSG00000000594	Gm2a	0.798616	8.45073	3.66143	0.000590676	0.0227492	up
ENSMUSG00000017561	Crlf3	-0.356483	8.97895	-4.2986	7.63647e-05	0.00540445	non
ENSMUSG00000028955	Vamp3	0.675069	7.32	3.6603	0.000592757	0.0227665	up
ENSMUSG00000056216	Cebpg	0.890952	6.34582	3.64018	0.000630767	0.023768	up
ENSMUSG00000026764	Kif5c	2.2482	4.56631	3.63255	0.000645771	0.0242025	up
ENSMUSG00000006310	Zbtb32	1.39707	5.34191	3.62488	0.000661208	0.0247146	up
ENSMUSG00000026239	Pde6d	0.958199	5.6203	3.61964	0.000671955	0.0250492	up
ENSMUSG00000032251	Irak1bp1	3.66495	1.42891	3.611	0.000690043	0.0256549	up
ENSMUSG00000018507	Trpv2	0.699008	8.00029	3.59286	0.000729565	0.0265577	up
ENSMUSG00000020886	Dlg4	3.90936	1.54877	3.59036	0.000735173	0.0266922	up
ENSMUSG00000022574	Naprt	4.28137	3.71593	3.58243	0.000753233	0.0271359	up
ENSMUSG00000019478	Rab4a	2.64659	4.73383	3.57811	0.000763266	0.0272591	up
ENSMUSG00000087651	1500009L16Rik	3.06207	3.87427	3.56156	0.000802863	0.0282665	up
ENSMUSG00000003949	Hlf	3.24984	3.48039	3.55572	0.000817291	0.0286298	up
ENSMUSG00000048388	Fam171b	4.19295	1.1425	3.55481	0.000819558	0.0286373	up
ENSMUSG00000033318	Gstt2	1.03571	5.54524	3.55005	0.000831536	0.0289012	up
ENSMUSG00000041926	Rnpep	0.797072	6.8395	3.5245	0.00089873	0.0309385	up
ENSMUSG00000001082	Mfsd10	0.778765	6.93512	3.52368	0.000900975	0.0309394	up
ENSMUSG00000021338	Carmil1	4.08546	0.443469	3.50916	0.000941533	0.0318613	up
ENSMUSG00000027822	Slc33a1	2.21145	3.744	3.50577	0.000951261	0.0321125	up
ENSMUSG00000025151	Maged1	3.9683	3.7597	3.50389	0.000956701	0.0322182	up
ENSMUSG00000033102	Cdc14b	1.25519	4.81995	3.50154	0.000963516	0.0323695	up
ENSMUSG00000047361	Gm973	4.18105	-0.423985	3.48607	0.00100966	0.0335159	up
ENSMUSG00000028251	Tstd3	1.47549	4.62819	3.47867	0.00103247	0.0341918	up
ENSMUSG00000040680	Kremen2	2.45014	3.48101	3.4707	0.00105758	0.0346518	up
ENSMUSG00000002308	Cd320	1.46455	5.64918	3.47053	0.00105813	0.0346518	up
ENSMUSG00000049588	Ccdc69	0.687917	6.65796	3.47045	0.00105838	0.0346518	up
ENSMUSG00000026509	Capn2	0.717519	7.78199	3.46954	0.00106128	0.0346518	up
ENSMUSG00000028072	Ntrk1	3.05026	-0.962471	3.46324	0.00108161	0.0352333	up
ENSMUSG00000022756	Slc7a4	4.24653	0.317686	3.46061	0.00109018	0.0354297	up
ENSMUSG00000030630	Fah	2.15352	4.65119	3.45288	0.00111583	0.035893	up
ENSMUSG00000020248	Nfyb	0.717067	6.88713	3.45141	0.00112078	0.0359134	up
ENSMUSG00000024222	Fkbp5	1.95538	5.70171	3.45072	0.0011231	0.0359134	up
ENSMUSG00000036528	Ppfibp2	4.29177	1.86106	3.44466	0.00114373	0.036406	up
ENSMUSG00000028214	Gem	1.95455	7.28425	3.4411	0.001156	0.0366834	up
ENSMUSG00000019810	Fuca2	0.828065	6.61549	3.43881	0.00116398	0.0367985	up
ENSMUSG00000015932	Dstn	1.91605	5.84787	3.42304	0.0012203	0.0381468	up
ENSMUSG00000061086	Myl4	2.02393	2.75538	3.42224	0.00122321	0.0381522	up
ENSMUSG00000045232	Rln3	1.0971	6.15563	3.41532	0.00124881	0.0386431	up
ENSMUSG00000020186	Csrp2	2.793	3.20459	3.41143	0.00126338	0.0387852	up
ENSMUSG00000027433	Xrn2	0.363398	8.52614	4.14778	0.0001255	0.00741408	non
ENSMUSG00000020263	Appl2	2.93279	4.32267	3.41086	0.00126554	0.0387852	up
ENSMUSG00000016498	Pdcd1lg2	1.38233	5.57266	3.39694	0.00131922	0.0400036	up
ENSMUSG00000021676	Iqgap2	0.777953	7.66361	3.38951	0.00134874	0.0405193	up
ENSMUSG00000020570	Sypl	0.675561	7.21732	3.38409	0.00137068	0.040745	up
ENSMUSG00000020241	Col6a2	4.76788	0.0868192	3.38179	0.00138006	0.040745	up
ENSMUSG00000044165	Bcl2l15	3.0723	1.96057	3.38029	0.00138625	0.040745	up
ENSMUSG00000023456	Tpi1	0.747708	7.52836	3.37089	0.00142551	0.0414801	up
ENSMUSG00000022978	Mis18a	0.786412	6.0033	3.3707	0.0014263	0.0414801	up
ENSMUSG00000031706	Rfx1	0.941364	6.2784	3.36958	0.00143107	0.0414801	up
ENSMUSG00000036587	Fut7	3.68827	3.71151	3.36656	0.00144395	0.0416126	up
ENSMUSG00000022671	Mzt2	1.2195	4.19297	3.36641	0.00144459	0.0416126	up
ENSMUSG00000029994	Anxa4	1.85062	6.16415	3.36262	0.00146092	0.0419097	up
ENSMUSG00000029924	Slc37a3	1.1968	6.42781	3.36178	0.00146454	0.0419274	up
ENSMUSG00000032184	Lysmd2	0.610708	5.9598	3.35153	0.00150971	0.0428279	up
ENSMUSG00000035239	Neu3	2.07592	5.89314	3.35116	0.00151136	0.0428279	up
ENSMUSG00000018171	Vmp1	0.600465	7.86215	3.34156	0.00155488	0.0435763	up
ENSMUSG00000038393	Txnip	-0.507871	8.93986	-4.03672	0.000180084	0.00992386	non
ENSMUSG00000030114	Klrg1	6.29756	7.56107	3.34018	0.00156123	0.0435763	up
ENSMUSG00000028860	Sytl1	0.935457	6.14391	3.33917	0.0015659	0.0435763	up
ENSMUSG00000024160	Spsb3	1.1465	4.82204	3.33455	0.00158744	0.0440878	up
ENSMUSG00000096210	H1f0	1.10817	6.4849	3.33237	0.00159768	0.0442341	up
ENSMUSG00000016534	Lamp2	0.90839	7.25316	3.32644	0.00162588	0.0443602	up
ENSMUSG00000026782	Abi2	1.33378	5.1672	3.31629	0.00167523	0.0451761	up
ENSMUSG00000034317	Trim59	-0.558442	7.09053	-4.00511	0.000199431	0.0106803	non
ENSMUSG00000071573	Rnls	1.34108	4.41164	3.30007	0.00175705	0.0465718	up
ENSMUSG00000022372	Sla	0.484484	9.40359	4.00313	0.000200705	0.0106803	non
ENSMUSG00000035105	Egln3	3.38782	4.84515	3.29939	0.00176056	0.0465763	up
ENSMUSG00000001794	Capns1	0.739109	6.33421	3.28895	0.00181533	0.0477106	up
ENSMUSG00000052512	Nav2	2.97776	6.82952	3.28861	0.00181712	0.0477106	up
ENSMUSG00000032997	Chpf	1.82751	5.93794	3.27604	0.00188525	0.0489463	up
ENSMUSG00000025436	Atp23	1.63336	3.95005	3.27253	0.00190472	0.0491769	up
ENSMUSG00000023827	Agpat4	1.09451	6.08872	3.26457	0.00194952	0.0497807	up
ENSMUSG00000028744	Pqlc2	2.25413	4.44611	3.26291	0.00195899	0.049931	up
ENSMUSG00000058013	Sept11	1.15366	7.96058	5.26952	2.70952e-06	0.000497054	up
ENSMUSG00000026356	Dars	0.434777	7.65339	3.94873	0.000239027	0.0122971	non
ENSMUSG00000078853	Igtp	-0.557349	8.4704	-3.94489	0.000241982	0.012362	non
ENSMUSG00000047880	Cxcr5	-8.37397	2.71506	-10.9712	4.24664e-15	5.92066e-11	down
ENSMUSG00000057329	Bcl2	-2.23267	7.07052	-10.1322	7.17929e-14	5.00468e-10	down
ENSMUSG00000027778	Ift80	-1.89301	7.00411	-8.09443	9.51634e-11	2.65354e-07	down
ENSMUSG00000023927	Satb1	-2.40809	6.82389	-8.02106	1.24114e-10	2.88399e-07	down
ENSMUSG00000030067	Foxp1	-1.20265	8.36265	-7.81595	2.61234e-10	4.55265e-07	down
ENSMUSG00000049422	Chchd10	-3.36191	4.03993	-6.72284	1.41513e-08	1.23311e-05	down
ENSMUSG00000028545	Bend5	-6.02196	0.528297	-6.49168	3.29421e-08	2.24726e-05	down
ENSMUSG00000026581	Sell	-1.00079	6.89101	-6.484	3.38802e-08	2.24726e-05	down
ENSMUSG00000028381	Ugcg	-1.70911	6.64126	-6.46152	3.67778e-08	2.24726e-05	down
ENSMUSG00000000782	Tcf7	-1.14738	7.46082	-6.45933	3.70729e-08	2.24726e-05	down
ENSMUSG00000026989	Dapl1	-6.11832	1.23226	-6.31363	6.30801e-08	3.66443e-05	down
ENSMUSG00000020019	Ntn4	-6.15921	-0.371232	-6.02968	1.77154e-07	8.82101e-05	down
ENSMUSG00000015143	Actn1	-3.68564	2.54681	-5.98356	2.09394e-07	0.000100668	down
ENSMUSG00000028525	Pde4b	-1.05489	7.98854	-5.95555	2.31754e-07	0.00010423	down
ENSMUSG00000033713	Foxn3	-0.853467	8.02337	-5.91797	2.6553e-07	0.000109698	down
ENSMUSG00000023830	Igf2r	-2.61013	6.12343	-5.85128	3.37921e-07	0.000127332	down
ENSMUSG00000034614	Pik3ip1	-1.07433	6.32912	-5.74609	4.9384e-07	0.00016793	down
ENSMUSG00000024910	Ctsw	-2.50833	6.80543	-5.66842	6.53008e-07	0.000211727	down
ENSMUSG00000040270	Bach2	-2.62159	4.48141	-5.64866	7.01048e-07	0.000218021	down
ENSMUSG00000064181	Rab3ip	-1.52806	6.33591	-5.58766	8.72531e-07	0.000258826	down
ENSMUSG00000000901	Mmp11	-6.20398	0.719841	-5.55027	9.97528e-07	0.000283237	down
ENSMUSG00000020601	Trib2	-0.958688	6.87493	-5.54521	1.01577e-06	0.000283237	down
ENSMUSG00000037926	Ssh2	-0.918052	8.7426	-5.52291	1.1001e-06	0.000290971	down
ENSMUSG00000018001	Cyth3	-2.0074	6.31532	-5.52138	1.10611e-06	0.000290971	down
ENSMUSG00000031532	Saraf	-0.398287	9.39746	-3.86855	0.000308645	0.0144168	non
ENSMUSG00000016087	Fli1	0.551241	7.45834	3.8681	0.000309082	0.0144168	non
ENSMUSG00000071068	Treml2	-4.45588	2.23946	-5.47617	1.29999e-06	0.000317973	down
ENSMUSG00000021262	Evl	-0.972579	5.93358	-5.4444	1.45596e-06	0.000344051	down
ENSMUSG00000031932	Gpr83	-2.62418	4.53379	-5.42055	1.58507e-06	0.000361165	down
ENSMUSG00000029093	Sorcs2	-5.7529	0.553571	-5.39584	1.73081e-06	0.000377046	down
ENSMUSG00000026414	Tnnt2	-3.69709	-1.50943	-5.35697	1.98727e-06	0.000413529	down
ENSMUSG00000027901	Dennd2d	-1.22103	7.0245	-5.34457	2.07673e-06	0.0004257	down
ENSMUSG00000005973	Rcn1	-1.41921	5.86154	-5.33633	2.13837e-06	0.0004257	down
ENSMUSG00000027035	Cers6	-5.59553	1.95758	-5.33247	2.16789e-06	0.0004257	down
ENSMUSG00000027634	Ndrg3	-1.18462	7.42464	-5.2978	2.45139e-06	0.000461855	down
ENSMUSG00000026223	Itm2c	0.546274	8.57424	3.8327	0.000345749	0.0156508	non
ENSMUSG00000044167	Foxo1	-0.689517	8.11754	-5.27357	2.671e-06	0.000496521	down
ENSMUSG00000042385	Gzmk	-5.03891	-1.07502	-5.23428	3.06902e-06	0.000555691	down
ENSMUSG00000031776	Arl2bp	0.438151	8.00314	3.82029	0.000359564	0.0161191	non
ENSMUSG00000026737	Pip4k2a	-1.25212	6.73176	-5.22309	3.19276e-06	0.00056313	down
ENSMUSG00000038623	Tm6sf1	-5.69441	2.63728	-5.21154	3.32558e-06	0.00056313	down
ENSMUSG00000037944	Ccr7	-2.31458	8.4565	-5.15483	4.06129e-06	0.000672569	down
ENSMUSG00000028108	Ecm1	-1.36224	6.94466	-5.13807	4.30789e-06	0.000678965	down
ENSMUSG00000079071	Gm14085	-5.61999	2.3175	-5.13359	4.37628e-06	0.000678965	down
ENSMUSG00000060261	Gtf2i	-1.08528	6.43916	-5.13315	4.38293e-06	0.000678965	down
ENSMUSG00000038776	Ephx1	-2.0578	7.31771	-5.12917	4.44473e-06	0.000680972	down
ENSMUSG00000050439	Enthd1	-4.85471	-0.945195	-5.11494	4.67266e-06	0.000691221	down
ENSMUSG00000057193	Slc44a2	-0.866224	8.56803	-5.09074	5.08684e-06	0.000723681	down
ENSMUSG00000020415	Pttg1	0.570097	7.39343	3.78311	0.00040422	0.0175565	non
ENSMUSG00000022637	Cblb	-1.18316	8.26457	-5.05964	5.67258e-06	0.000785193	down
ENSMUSG00000052712	BC004004	0.533498	7.44864	3.78056	0.000407467	0.0175879	non
ENSMUSG00000020257	Wdr82	-1.32669	6.32276	-5.00225	6.9327e-06	0.000905224	down
ENSMUSG00000038319	Kcnh2	-4.37497	-0.343748	-5.00165	6.94728e-06	0.000905224	down
ENSMUSG00000034189	Hsdl1	-1.06338	6.93397	-4.99341	7.14997e-06	0.000923008	down
ENSMUSG00000036853	Mcoln3	-5.73336	0.870653	-4.98948	7.24866e-06	0.000927163	down
ENSMUSG00000073102	Drc1	-5.36818	-0.523414	-4.96567	7.87588e-06	0.000989239	down
ENSMUSG00000021756	Il6st	-1.81672	7.52549	-4.94761	8.38698e-06	0.00104403	down
ENSMUSG00000024811	Tnks2	-0.410043	8.03569	-3.76478	0.000428143	0.0180884	non
ENSMUSG00000030793	Pycard	0.548993	6.67441	3.76086	0.000433435	0.0182566	non
ENSMUSG00000070814	Zswim9	-5.29641	1.92178	-4.86199	1.1289e-05	0.00131159	down
ENSMUSG00000024805	Pcgf5	-1.09591	7.01542	-4.83975	1.2192e-05	0.00139584	down
ENSMUSG00000044770	Scml4	-1.40741	6.12556	-4.83922	1.22143e-05	0.00139584	down
ENSMUSG00000034881	Tbxa2r	-1.57393	4.51293	-4.83257	1.24981e-05	0.00141389	down
ENSMUSG00000006494	Pdk1	-1.05725	6.65841	-4.8308	1.25751e-05	0.00141389	down
ENSMUSG00000020520	Galnt10	-1.38084	5.90618	-4.80241	1.38696e-05	0.00154696	down
ENSMUSG00000025978	Rftn2	-5.31368	1.6722	-4.79796	1.4084e-05	0.0015584	down
ENSMUSG00000020392	Cdkn2aipnl	0.558795	7.4234	3.73268	0.00047336	0.0194351	non
ENSMUSG00000029287	Tgfbr3	-4.98604	2.53167	-4.78726	1.46132e-05	0.00157936	down
ENSMUSG00000041483	Zfp281	-1.18791	6.52805	-4.7831	1.48241e-05	0.00157936	down
ENSMUSG00000031239	Itm2a	-2.30221	5.94536	-4.70216	1.95752e-05	0.00190852	down
ENSMUSG00000027381	Bcl2l11	-2.71354	5.13929	-4.69051	2.03718e-05	0.00194537	down
ENSMUSG00000005533	Igf1r	-2.21107	4.62952	-4.68585	2.06988e-05	0.00196315	down
ENSMUSG00000020297	Nsg2	-2.64466	3.66596	-4.67583	2.14207e-05	0.00200313	down
ENSMUSG00000033554	Dph5	-0.911508	6.60705	-4.67205	2.16992e-05	0.00200313	down
ENSMUSG00000048503	Tmem136	-4.87085	0.706123	-4.67129	2.1756e-05	0.00200313	down
ENSMUSG00000062175	Tgif2	-2.90978	1.78892	-4.65397	2.30817e-05	0.0021033	down
ENSMUSG00000024781	Lipa	-0.869602	6.80094	-4.64677	2.36562e-05	0.00214166	down
ENSMUSG00000068959	Zfp619	-4.89841	2.64892	-4.6275	2.52619e-05	0.00227226	down
ENSMUSG00000022377	Asap1	-0.94153	6.59948	-4.5921	2.84956e-05	0.00253048	down
ENSMUSG00000021892	Sh3bp5	-1.14933	6.06021	-4.57714	2.99816e-05	0.00264559	down
ENSMUSG00000024251	Thada	-1.13534	6.93399	-4.54792	3.3104e-05	0.00290274	down
ENSMUSG00000024675	Ms4a4c	-1.71875	4.12807	-4.53171	3.49706e-05	0.00302833	down
ENSMUSG00000058006	Mdn1	-1.16856	7.09185	-4.51148	3.74457e-05	0.00318432	down
ENSMUSG00000037400	Atp11b	-0.701598	7.75502	-4.50344	3.84753e-05	0.00325104	down
ENSMUSG00000010097	Nxf1	-0.612151	8.10759	-4.45208	4.5742e-05	0.00375138	down
ENSMUSG00000074071	Fam169b	-0.938158	8.43174	-4.44115	4.74533e-05	0.00386897	down
ENSMUSG00000058355	Abce1	-0.883924	7.23492	-4.43381	4.86368e-05	0.00394241	down
ENSMUSG00000032376	Usp3	-0.663315	7.66265	-4.43114	4.90741e-05	0.00395486	down
ENSMUSG00000029328	Hnrnpdl	-0.626513	7.98774	-4.42582	4.99585e-05	0.00398013	down
ENSMUSG00000027219	Slc28a2	-1.00388	7.19549	-4.41639	5.15617e-05	0.00407333	down
ENSMUSG00000028521	Slc35d1	-1.98095	5.78097	-4.39206	5.59377e-05	0.0042787	down
ENSMUSG00000069874	Irgm2	-1.44208	6.70396	-4.37497	5.92257e-05	0.00439215	down
ENSMUSG00000030029	Lrig1	-1.78777	6.30864	-4.34859	6.4674e-05	0.00477082	down
ENSMUSG00000035478	Mbd3	-0.923918	6.76155	-4.34517	6.54132e-05	0.00479995	down
ENSMUSG00000027347	Rasgrp1	-0.691566	8.59311	-4.34066	6.6404e-05	0.00484714	down
ENSMUSG00000071715	Ncf4	0.584132	7.58336	3.64462	0.000622183	0.023572	non
ENSMUSG00000033545	Znrf1	-1.0785	7.26186	-4.31214	7.30098e-05	0.00519338	down
ENSMUSG00000022661	Cd200	-1.86542	6.47687	-4.28685	7.93976e-05	0.00550727	down
ENSMUSG00000021039	Snw1	0.434083	7.58791	3.63329	0.000644299	0.0242025	non
ENSMUSG00000031933	Izumo1r	-0.77705	7.95684	-4.2776	8.18688e-05	0.00560874	down
ENSMUSG00000026770	Il2ra	-0.931351	8.77615	-4.27687	8.20673e-05	0.00560874	down
ENSMUSG00000024370	Cdc23	-1.11936	6.70401	-4.26091	8.65173e-05	0.00582717	down
ENSMUSG00000025880	Smad7	-1.6037	5.51514	-4.24224	9.20199e-05	0.00610924	down
ENSMUSG00000030553	Pgpep1l	-3.66531	0.384896	-4.22497	9.74117e-05	0.00637612	down
ENSMUSG00000031799	Tpm4	0.496692	8.54928	3.6069	0.000698801	0.025787	non
ENSMUSG00000038578	Susd1	-4.64303	0.389659	-4.21807	9.96493e-05	0.00646191	down
ENSMUSG00000027947	Il6ra	-0.978083	5.78769	-4.20234	0.000104944	0.00674251	down
ENSMUSG00000025997	Ikzf2	0.548563	10.1014	3.60156	0.000710351	0.026001	non
ENSMUSG00000033721	Vav3	-1.53042	6.19028	-4.1924	0.000108426	0.00687124	down
ENSMUSG00000029600	Rita1	-4.63172	1.30646	-4.18939	0.000109503	0.00690811	down
ENSMUSG00000032373	Car12	-4.70119	1.9759	-4.17805	0.000113656	0.00712572	down
ENSMUSG00000040785	Ttc3	-1.15394	7.42368	-4.17682	0.000114115	0.00712572	down
ENSMUSG00000021365	Nedd9	-0.80382	7.9259	-4.15818	0.000121299	0.00733532	down
ENSMUSG00000052539	Magi3	-3.90743	4.42286	-4.15128	0.000124072	0.00736088	down
ENSMUSG00000046668	Cxxc5	-4.50817	0.9092	-4.14572	0.000126345	0.00743249	down
ENSMUSG00000032437	Stt3b	-1.18263	7.04636	-4.12613	0.000134695	0.00782464	down
ENSMUSG00000036391	Sec24a	-1.7324	6.11752	-4.12457	0.000135381	0.00783186	down
ENSMUSG00000003418	St8sia6	-0.91432	5.95591	-4.11773	0.000138437	0.0079756	down
ENSMUSG00000040966	Slc22a2	-3.61933	0.236252	-4.1042	0.000144677	0.00826676	down
ENSMUSG00000027111	Itga6	-0.911464	6.8306	-4.099	0.000147145	0.00837343	down
ENSMUSG00000053199	Arhgap20	-4.37023	1.35201	-4.07806	0.000157508	0.00885473	down
ENSMUSG00000015316	Slamf1	0.572126	8.52522	3.57203	0.000777575	0.0275151	non
ENSMUSG00000017493	Igfbp4	-4.81483	5.40939	-4.07403	0.000159584	0.00893541	down
ENSMUSG00000043740	B430306N03Rik	-4.47059	-0.305855	-4.06133	0.000166293	0.00927382	down
ENSMUSG00000054892	Txk	-0.88165	6.75533	-4.04081	0.000177717	0.00983225	down
ENSMUSG00000020846	Rflnb	-1.17271	5.02198	-4.029	0.000184633	0.0101345	down
ENSMUSG00000041782	Lad1	-5.81535	2.54389	-4.02615	0.00018634	0.0101881	down
ENSMUSG00000029561	Oasl2	-5.54332	2.34089	-4.02367	0.000187841	0.01023	down
ENSMUSG00000020589	Fam49a	-0.971411	6.1108	-4.01452	0.000193472	0.0104956	down
ENSMUSG00000042312	S100a13	0.520608	6.8686	3.54934	0.000833329	0.0289012	non
ENSMUSG00000039630	Hnrnpu	-0.324225	8.97834	-3.54594	0.000842021	0.0291302	non
ENSMUSG00000029009	Mthfr	-3.62981	3.94578	-4.01237	0.000194815	0.0105276	down
ENSMUSG00000020608	Smc6	-0.596578	7.79759	-3.97846	0.000217286	0.0114317	down
ENSMUSG00000047832	Cdca4	-0.897518	6.5142	-3.95341	0.00023547	0.012159	down
ENSMUSG00000021846	Peli2	-4.02969	0.299242	-3.91347	0.000267537	0.013274	down
ENSMUSG00000033004	Mycbp2	-0.556576	8.87492	-3.51724	0.000918754	0.0313953	non
ENSMUSG00000087141	Plcxd2	-1.42317	6.28007	-3.9112	0.000269483	0.0133232	down
ENSMUSG00000000617	Grm6	-2.63717	-1.61683	-3.89396	0.000284698	0.0137052	down
ENSMUSG00000024150	Mcfd2	-2.58903	6.04858	-3.89258	0.000285948	0.0137052	down
ENSMUSG00000061186	Sfmbt2	-3.72732	2.1983	-3.89246	0.000286057	0.0137052	down
ENSMUSG00000001829	Clpb	-2.68501	5.49976	-3.88052	0.000297134	0.0141871	down
ENSMUSG00000031508	Ankrd10	-0.795761	7.61921	-3.87067	0.000306569	0.0144168	down
ENSMUSG00000063511	Snrnp70	-0.663428	7.3477	-3.86497	0.000312169	0.0145075	down
ENSMUSG00000039697	Ncoa7	-1.82459	5.78323	-3.86352	0.000313606	0.0145259	down
ENSMUSG00000078763	Slfn1	-0.475287	6.34014	-3.49805	0.000973744	0.0325562	non
ENSMUSG00000018381	Abi3	-2.90802	2.36421	-3.84506	0.00033249	0.0152989	down
ENSMUSG00000002028	Kmt2a	-0.727275	8.14386	-3.83287	0.000345562	0.0156508	down
ENSMUSG00000027405	Nop56	-0.61454	7.62493	-3.81312	0.000367784	0.0163822	down
ENSMUSG00000024589	Nedd4l	-3.39703	3.84052	-3.80009	0.000383196	0.0169067	down
ENSMUSG00000027881	Prpf38b	-0.390262	7.6019	-3.47359	0.00104839	0.0346366	non
ENSMUSG00000035469	Rcbtb1	-0.943843	6.46204	-3.79755	0.000386278	0.0169889	down
ENSMUSG00000026848	Tor1b	-0.883295	6.20626	-3.79081	0.00039455	0.0172982	down
ENSMUSG00000048218	Amigo2	-4.92912	1.64997	-3.78897	0.000396846	0.0173443	down
ENSMUSG00000043391	2510009E07Rik	-3.69335	1.86121	-3.77809	0.000410639	0.0176158	down
ENSMUSG00000024778	Fas	-0.838096	6.72856	-3.7746	0.000415157	0.0177007	down
ENSMUSG00000025350	Rdh5	-3.88802	2.01368	-3.77332	0.000416828	0.0177177	down
ENSMUSG00000041849	Card6	-1.03508	5.26667	-3.76512	0.000427693	0.0180884	down
ENSMUSG00000021108	Prkch	-0.724235	8.61774	-3.75435	0.000442366	0.0185209	down
ENSMUSG00000056290	Ms4a4b	-0.398212	9.01834	-3.45872	0.00109641	0.0354667	non
ENSMUSG00000030283	St8sia1	-2.58	2.68138	-3.74682	0.000452915	0.0189058	down
ENSMUSG00000021910	Nisch	-0.690408	8.46293	-3.73457	0.000470579	0.0194107	down
ENSMUSG00000038324	Trpc4ap	-0.620197	8.35333	-3.73228	0.00047396	0.0194351	down
ENSMUSG00000071716	Apol7e	-2.20241	3.28287	-3.72651	0.000482571	0.0197302	down
ENSMUSG00000029569	Tmem168	-1.17817	6.46493	-3.71991	0.000492605	0.0200816	down
ENSMUSG00000053931	Cnn3	-5.15949	1.57284	-3.7126	0.000503948	0.0203653	down
ENSMUSG00000033083	Tbc1d4	-1.57024	5.70564	-3.68976	0.000541041	0.0216074	down
ENSMUSG00000064065	Ipcef1	-0.873909	6.9996	-3.68726	0.00054525	0.0216578	down
ENSMUSG00000038042	Ptpdc1	-4.92179	1.32175	-3.67657	0.00056363	0.022261	down
ENSMUSG00000008734	Gprc5b	-2.68911	-0.89527	-3.67203	0.000571614	0.0223861	down
ENSMUSG00000019806	Aig1	-0.831221	6.85894	-3.66874	0.000577464	0.0225518	down
ENSMUSG00000003273	Car11	-3.67901	0.597368	-3.65785	0.000597252	0.0228337	down
ENSMUSG00000026834	Acvr1c	-3.62537	-0.659255	-3.65757	0.000597784	0.0228337	down
ENSMUSG00000022965	Ifngr2	-1.25437	6.17985	-3.65544	0.000601732	0.0229217	down
ENSMUSG00000041700	Lhfpl1	-4.7386	0.536938	-3.64589	0.000619744	0.0235435	down
ENSMUSG00000024776	Stambpl1	-0.779553	6.64909	-3.64322	0.000624864	0.0236094	down
ENSMUSG00000054072	Iigp1	-1.57812	5.51481	-3.60717	0.000698224	0.025787	down
ENSMUSG00000020899	Pfas	-3.20105	2.45475	-3.60674	0.000699146	0.025787	down
ENSMUSG00000051984	Sec31b	-4.01076	0.837676	-3.60544	0.000701929	0.0258214	down
ENSMUSG00000040663	Clcf1	-2.07001	5.13041	-3.60147	0.000710543	0.026001	down
ENSMUSG00000025915	Sgk3	-4.07395	2.75912	-3.59983	0.000714119	0.0260635	down
ENSMUSG00000029772	Ahcyl2	-0.954794	7.49159	-3.5887	0.00073891	0.0267581	down
ENSMUSG00000040229	Gpr34	-1.99556	4.63731	-3.58785	0.000740829	0.0267581	down
ENSMUSG00000054942	Miga1	-2.30776	4.68261	-3.58106	0.000756414	0.0271615	down
ENSMUSG00000028670	Lypla2	0.40883	7.68686	3.41007	0.00126854	0.0387852	non
ENSMUSG00000026254	Eif4e2	0.416297	7.63989	3.403	0.00129557	0.0395249	non
ENSMUSG00000017485	Top2b	-0.491396	8.26817	-3.40012	0.00130676	0.0397793	non
ENSMUSG00000044037	Als2cl	-3.16567	4.00827	-3.58044	0.000757841	0.0271615	down
ENSMUSG00000057346	Apol9a	-4.19202	0.944295	-3.57759	0.000764475	0.0272591	down
ENSMUSG00000030844	Rgs10	-0.602899	7.28036	-3.57625	0.000767611	0.0273011	down
ENSMUSG00000029217	Tec	-1.11287	5.53994	-3.57479	0.000771048	0.0273536	down
ENSMUSG00000039187	Fanci	-4.45312	2.02101	-3.5706	0.000780984	0.0275658	down
ENSMUSG00000000275	Trim25	-0.794506	6.21426	-3.55892	0.000809359	0.0284234	down
ENSMUSG00000027598	Itch	-0.747566	7.36978	-3.55232	0.000825815	0.0287838	down
ENSMUSG00000025780	Itih5	-4.79255	4.57532	-3.53319	0.000875325	0.0302074	down
ENSMUSG00000042757	Tmem108	-3.24676	-0.180184	-3.51725	0.000918734	0.0313953	down
ENSMUSG00000001763	Tspan33	-2.95665	-1.16109	-3.51469	0.000925907	0.0315623	down
ENSMUSG00000033880	Lgals3bp	0.530871	7.44644	3.38367	0.00137239	0.040745	non
ENSMUSG00000049421	Zfp260	-0.848911	7.06923	-3.5132	0.000930093	0.0316277	down
ENSMUSG00000060441	Trim5	-1.13536	4.83948	-3.51029	0.000938328	0.0318301	down
ENSMUSG00000035142	Nubpl	-3.54404	2.78811	-3.49958	0.000969261	0.0324842	down
ENSMUSG00000038332	Sesn1	-0.585671	7.83943	-3.48904	0.00100065	0.0333759	down
ENSMUSG00000051497	Kcnj16	-3.39954	-1.39424	-3.48753	0.00100522	0.0334481	down
ENSMUSG00000033910	Gucy1a1	-4.64177	1.87365	-3.47011	0.00105947	0.0346518	down
ENSMUSG00000040276	Pacsin1	-1.70063	5.62241	-3.45954	0.00109372	0.0354621	down
ENSMUSG00000061972	Olfr99	-3.9485	0.808168	-3.45327	0.00111452	0.035893	down
ENSMUSG00000040268	Plekha1	-1.1328	6.1991	-3.45244	0.00111731	0.035893	down
ENSMUSG00000024120	Lrpprc	-1.46404	6.12347	-3.44655	0.00113725	0.0362827	down
ENSMUSG00000032666	1700025G04Rik	-3.29648	2.08703	-3.44061	0.0011577	0.0366834	down
ENSMUSG00000028637	Ccdc30	-3.57722	1.93831	-3.43237	0.00118668	0.0374313	down
ENSMUSG00000024330	Col11a2	-3.83312	0.254703	-3.42915	0.00119818	0.0377089	down
ENSMUSG00000025959	Klf7	-0.991896	5.61425	-3.42584	0.0012101	0.0379983	down
ENSMUSG00000019189	Rnf145	-0.623368	7.6597	-3.42423	0.00121594	0.0380957	down
ENSMUSG00000032776	Mctp2	-4.06789	2.45542	-3.41739	0.0012411	0.0386236	down
ENSMUSG00000016028	Celsr1	-2.41888	4.1548	-3.4161	0.00124587	0.0386431	down
ENSMUSG00000066735	Vkorc1l1	-3.09877	2.58179	-3.41499	0.00125004	0.0386431	down
ENSMUSG00000004789	Dlst	-0.77547	7.60824	-3.41372	0.00125478	0.0387038	down
ENSMUSG00000024177	Nme4	-4.25045	0.623938	-3.41037	0.0012674	0.0387852	down
ENSMUSG00000038622	Med30	0.509486	6.39017	3.35299	0.0015032	0.0427707	non
ENSMUSG00000032320	Rcn2	-0.720148	6.53111	-3.39677	0.00131987	0.0400036	down
ENSMUSG00000044807	Zfp354c	-4.38697	-0.0790303	-3.39096	0.00134291	0.0405193	down
ENSMUSG00000030068	Gm20696	-2.4079	4.49393	-3.39079	0.00134361	0.0405193	down
ENSMUSG00000025014	Dntt	-2.95672	-1.2774	-3.38997	0.00134689	0.0405193	down
ENSMUSG00000081769	Gm12216	-0.965755	4.79367	-3.38884	0.00135142	0.0405193	down
ENSMUSG00000049907	Rasl11b	-3.6313	1.19768	-3.38759	0.00135647	0.0405273	down
ENSMUSG00000037138	Aff3	-1.06537	4.49488	-3.38734	0.0013575	0.0405273	down
ENSMUSG00000020366	Mapk9	-0.808237	6.91816	-3.38315	0.00137452	0.040745	down
ENSMUSG00000038520	Tbc1d17	-0.896842	6.52728	-3.38184	0.00137986	0.040745	down
ENSMUSG00000036196	Slc26a8	-2.85335	-1.50228	-3.38119	0.00138254	0.040745	down
ENSMUSG00000015243	Abca1	-3.91419	2.77248	-3.37982	0.00138817	0.040745	down
ENSMUSG00000046079	Lrrc8d	-1.56995	6.61692	-3.37425	0.00141137	0.041339	down
ENSMUSG00000047735	Samd9l	-0.613484	8.12126	-3.37212	0.00142032	0.0414801	down
ENSMUSG00000030104	Edem1	-0.544696	8.24359	-3.33139	0.0016023	0.0442341	non
ENSMUSG00000087260	Lamtor5	0.464547	6.4751	3.33117	0.00160332	0.0442341	non
ENSMUSG00000024696	Lpxn	0.352771	8.46935	3.33074	0.0016054	0.0442341	non
ENSMUSG00000002580	Mien1	0.577658	6.12061	3.32944	0.00161157	0.0442737	non
ENSMUSG00000018659	Pnpo	-1.00324	5.7617	-3.3701	0.00142884	0.0414801	down
ENSMUSG00000045005	Fzd5	-3.66903	1.39448	-3.36797	0.0014379	0.0415916	down
ENSMUSG00000028496	Mllt3	-0.532565	7.20138	-3.3269	0.00162366	0.0443602	non
ENSMUSG00000044231	Nhlrc1	-3.92706	-0.820598	-3.36361	0.00145662	0.0418725	down
ENSMUSG00000021830	Txndc16	-1.65572	5.07052	-3.35333	0.00150169	0.0427707	down
ENSMUSG00000035275	Raver2	-4.13585	1.41765	-3.35303	0.001503	0.0427707	down
ENSMUSG00000033365	Ipo13	-2.96357	4.88056	-3.35035	0.00151498	0.0428435	down
ENSMUSG00000073008	Gpr174	-0.730063	7.34351	-3.34661	0.00153185	0.0432328	down
ENSMUSG00000003992	Ssbp2	-0.808457	6.95173	-3.34532	0.00153769	0.04331	down
ENSMUSG00000026576	Atp1b1	-3.20112	2.48887	-3.3436	0.00154555	0.0434436	down
ENSMUSG00000038503	Mesd	-0.86994	6.07834	-3.3411	0.001557	0.0435763	down
ENSMUSG00000041538	H2-Ob	-1.01035	5.09258	-3.33931	0.00156528	0.0435763	down
ENSMUSG00000025509	Pnpla2	0.570581	7.34486	3.30792	0.00171698	0.0460074	non
ENSMUSG00000034248	Slc25a37	-1.92167	4.61028	-3.32867	0.00161519	0.0442737	down
ENSMUSG00000017707	Serinc3	0.411005	10.0731	3.30682	0.00172255	0.0460074	non
ENSMUSG00000037940	Inpp4b	-0.502692	9.63861	-3.30543	0.0017296	0.0461073	non
ENSMUSG00000020267	Hint1	0.477406	7.27236	3.3032	0.00174094	0.046321	non
ENSMUSG00000020395	Itk	-0.863163	8.79552	-3.32843	0.00161636	0.0442737	down
ENSMUSG00000069892	9930111J21Rik2	-0.841461	5.34738	-3.32543	0.00163069	0.0444046	down
ENSMUSG00000000708	Kat2b	-0.689088	6.00615	-3.3244	0.00163567	0.0444532	down
ENSMUSG00000020803	Txndc17	0.556236	7.05965	3.29667	0.00177468	0.0468611	non
ENSMUSG00000017765	Slc12a4	-3.41641	3.88685	-3.32177	0.00164838	0.0447116	down
ENSMUSG00000040010	Slc7a5	-2.41875	4.54423	-3.31936	0.00166017	0.0449438	down
ENSMUSG00000037994	Slc9b2	-3.69852	1.93975	-3.31802	0.0016667	0.0450332	down
ENSMUSG00000022471	Xrcc6	-0.77972	6.47542	-3.31091	0.00170197	0.0458085	down
ENSMUSG00000030091	Nup210	-0.703742	7.40333	-3.30864	0.00171335	0.0460074	down
ENSMUSG00000028568	Btf3l4	-1.4753	3.39506	-3.30685	0.00172241	0.0460074	down
ENSMUSG00000032667	Pon2	0.487697	7.80025	3.28062	0.00186014	0.0484749	non
ENSMUSG00000022106	Rcbtb2	0.48689	7.35652	3.27868	0.00187076	0.0486606	non
ENSMUSG00000026904	Slc4a10	-2.6469	-1.27847	-3.30029	0.00175589	0.0465718	down
ENSMUSG00000068284	Usf3	-1.41988	4.92353	-3.29352	0.00179113	0.0472058	down
ENSMUSG00000069893	9930111J21Rik1	-0.997371	4.79606	-3.28757	0.00182265	0.0477657	down
ENSMUSG00000023236	Scg5	-3.60517	1.65353	-3.2829	0.00184778	0.0483334	down
ENSMUSG00000059895	Ptp4a3	-0.713325	6.96677	-3.28217	0.00185173	0.048346	down
ENSMUSG00000066036	Ubr4	-0.671711	7.66798	-3.27464	0.00189299	0.0490558	down
ENSMUSG00000029462	Vps29	0.514029	7.30869	3.26772	0.00193165	0.0495623	non
ENSMUSG00000031079	Zfp300	-3.63337	1.79685	-3.27388	0.00189718	0.0490734	down
ENSMUSG00000079363	Gbp4	-0.565426	8.40953	-3.26458	0.00194948	0.0497807	non
ENSMUSG00000039911	Spsb1	-4.28244	2.42644	-3.27041	0.00191656	0.0493912	down
ENSMUSG00000042105	Inpp5f	-0.765616	6.52339	-3.26851	0.0019272	0.0495623	down
ENSMUSG00000026123	Plekhb2	0.560841	8.30021	3.26059	0.00197228	0.0500882	non
ENSMUSG00000039496	Cdnf	-4.07788	-0.146674	-3.26058	0.00197234	0.0500882	non
ENSMUSG00000006678	Pola1	1.15849	5.71172	3.25898	0.00198156	0.0502308	non
ENSMUSG00000021587	Pcsk1	4.06008	3.34473	3.25611	0.00199821	0.0505608	non
ENSMUSG00000054428	Atpif1	0.527169	6.41891	3.25399	0.00201064	0.0507832	non
ENSMUSG00000097025	Gm26558	-2.25669	2.74569	-3.2504	0.00203178	0.0511621	non
ENSMUSG00000074277	Phldb3	-2.99558	1.08222	-3.24977	0.00203551	0.0511621	non
ENSMUSG00000078922	Tgtp1	-1.07405	3.49245	-3.24958	0.00203665	0.0511621	non
ENSMUSG00000002076	Hsf2bp	-3.96784	-0.292858	-3.24866	0.00204208	0.0512064	non
ENSMUSG00000022102	Dok2	0.355102	8.13243	3.24706	0.00205162	0.051353	non
ENSMUSG00000020131	Pcsk4	-3.48125	3.44401	-3.24604	0.00205775	0.0514142	non
ENSMUSG00000051354	Samd3	-4.08466	0.165725	-3.24503	0.00206378	0.0514726	non
ENSMUSG00000074604	Mgst2	-0.572858	6.40969	-3.24266	0.00207805	0.051736	non
ENSMUSG00000070034	Sp110	-0.443898	6.0461	-3.24171	0.00208379	0.0517865	non
ENSMUSG00000079555	Haus3	0.603998	7.24185	3.23966	0.00209628	0.0520042	non
ENSMUSG00000032724	Abtb2	-3.04041	5.49063	-3.23837	0.00210418	0.0520524	non
ENSMUSG00000026728	Vim	0.493436	9.48277	3.23812	0.00210569	0.0520524	non
ENSMUSG00000000531	Grasp	2.19039	4.07714	3.23675	0.00211408	0.0521417	non
ENSMUSG00000033799	Fam208b	-1.16057	6.40679	-3.23631	0.00211678	0.0521417	non
ENSMUSG00000026544	Dusp23	2.50388	2.85121	3.23557	0.00212132	0.0521613	non
ENSMUSG00000047751	Utf1	3.1303	3.14156	3.23229	0.00214168	0.0525692	non
ENSMUSG00000028793	Rnf19b	0.739546	6.85061	3.22972	0.00215773	0.0528701	non
ENSMUSG00000030523	Trpm1	-4.28509	1.00268	-3.2291	0.00216159	0.0528717	non
ENSMUSG00000022900	Ildr1	2.38033	4.59775	3.22697	0.00217501	0.0530608	non
ENSMUSG00000027165	B230118H07Rik	-3.58156	-0.0786405	-3.22666	0.00217693	0.0530608	non
ENSMUSG00000020891	Alox8	2.63775	5.33718	3.22133	0.00221086	0.0537936	non
ENSMUSG00000000916	Nsun5	-1.58624	5.32543	-3.22007	0.00221894	0.0538963	non
ENSMUSG00000018340	Anxa6	0.274544	9.76075	3.21845	0.00222943	0.0540568	non
ENSMUSG00000033373	Fntb	-1.85577	3.40275	-3.21607	0.00224485	0.0542725	non
ENSMUSG00000032018	Sc5d	0.549129	7.45607	3.21587	0.00224611	0.0542725	non
ENSMUSG00000025810	Nrp1	0.543445	8.12103	3.21491	0.00225237	0.0543296	non
ENSMUSG00000052584	Serp2	2.05654	3.48135	3.21244	0.00226855	0.0546255	non
ENSMUSG00000027263	Tubgcp4	-1.05953	6.51968	-3.21181	0.00227268	0.0546304	non
ENSMUSG00000090958	Lrrc32	-1.7346	7.36941	-3.20872	0.00229309	0.0548769	non
ENSMUSG00000044768	D1Ertd622e	1.01563	5.68097	3.20871	0.00229315	0.0548769	non
ENSMUSG00000032413	Rasa2	-0.96466	6.85969	-3.20847	0.00229474	0.0548769	non
ENSMUSG00000042351	Grap2	-0.770262	5.9653	-3.20269	0.00233341	0.0556502	non
ENSMUSG00000038059	Smim3	2.56658	4.69562	3.20245	0.00233506	0.0556502	non
ENSMUSG00000028514	Usp24	-1.02892	6.03438	-3.20081	0.00234612	0.0558185	non
ENSMUSG00000021432	Slc35b3	-0.470676	7.6183	-3.19993	0.00235208	0.055865	non
ENSMUSG00000025812	Pard3	3.60973	1.43645	3.19921	0.00235704	0.0558875	non
ENSMUSG00000031488	Rab11fip1	1.03474	6.9498	3.19405	0.00239242	0.0566301	non
ENSMUSG00000021213	Akr1c13	1.00782	5.31543	3.19049	0.00241712	0.0571179	non
ENSMUSG00000056737	Capg	0.432659	9.08415	3.1894	0.00242473	0.0572008	non
ENSMUSG00000018581	Dnah11	4.28274	-0.0295104	3.18745	0.00243835	0.0574249	non
ENSMUSG00000041609	Bicdl1	-1.9759	3.92182	-3.18565	0.00245107	0.0575392	non
ENSMUSG00000069094	Pde7a	-2.44256	4.92794	-3.18502	0.00245548	0.0575392	non
ENSMUSG00000029373	Pf4	1.59583	1.41372	3.18501	0.00245559	0.0575392	non
ENSMUSG00000030275	Etnk1	-0.666527	7.156	-3.18297	0.00247004	0.0577806	non
ENSMUSG00000063177	Klk1b27	3.2819	1.63043	3.18188	0.00247779	0.0578075	non
ENSMUSG00000028868	Wasf2	0.615517	7.32759	3.18165	0.00247948	0.0578075	non
ENSMUSG00000022814	Umps	-1.45543	6.2189	-3.18023	0.00248961	0.0579469	non
ENSMUSG00000042705	Commd10	1.00578	5.61034	3.1793	0.00249627	0.0580051	non
ENSMUSG00000029372	Ppbp	1.14469	0.356136	3.17696	0.00251316	0.0583004	non
ENSMUSG00000034160	Ogt	-0.416963	9.26799	-3.17569	0.00252234	0.0583209	non
ENSMUSG00000004558	Ndrg2	-1.76824	5.80394	-3.1752	0.00252591	0.0583209	non
ENSMUSG00000032101	Ddx25	3.08673	-0.172345	3.17511	0.0025266	0.0583209	non
ENSMUSG00000005225	Plekha8	3.146	3.29684	3.17352	0.00253819	0.0584917	non
ENSMUSG00000032253	Phip	-0.523892	8.3429	-3.17255	0.00254523	0.0585513	non
ENSMUSG00000001280	Sp1	-0.794849	6.1833	-3.17201	0.00254918	0.0585513	non
ENSMUSG00000062861	Zfp28	-3.1488	4.16401	-3.171	0.00255661	0.0585848	non
ENSMUSG00000031245	Hmgn5	0.88036	5.09166	3.17067	0.00255904	0.0585848	non
ENSMUSG00000024007	Ppil1	0.593891	7.29601	3.16939	0.00256848	0.0587045	non
ENSMUSG00000066178	6030445D17Rik	-3.07245	-1.0022	-3.16562	0.00259642	0.059246	non
ENSMUSG00000075480	Gm10840	-2.21493	-1.48838	-3.16298	0.00261622	0.0595669	non
ENSMUSG00000025821	Zfp282	-2.87647	3.3956	-3.16261	0.00261903	0.0595669	non
ENSMUSG00000028436	Dcaf12	0.49558	7.37699	3.15968	0.00264109	0.0599707	non
ENSMUSG00000009633	G0s2	-3.57842	-0.867239	-3.15856	0.00264961	0.0600664	non
ENSMUSG00000003644	Rps6ka1	0.491647	8.72907	3.15657	0.00266476	0.0603117	non
ENSMUSG00000028238	Atp6v0d2	3.03202	1.65137	3.15591	0.00266979	0.0603278	non
ENSMUSG00000048965	Mrgpre	3.44296	3.18474	3.15328	0.00269004	0.060687	non
ENSMUSG00000023267	Gabrr2	-3.47323	2.21665	-3.14979	0.00271706	0.0611976	non
ENSMUSG00000028601	Echdc2	4.61819	1.76476	3.14401	0.00276239	0.0621182	non
ENSMUSG00000040061	Plcb2	-1.59103	5.94743	-3.14318	0.00276899	0.0621663	non
ENSMUSG00000022442	Ttll1	-3.08863	4.23109	-3.14159	0.00278163	0.0623496	non
ENSMUSG00000024639	Gnaq	1.81676	4.84814	3.14031	0.00279184	0.0624673	non
ENSMUSG00000042590	Ipo11	0.899301	6.16867	3.13973	0.00279643	0.0624673	non
ENSMUSG00000035311	Gnptab	-2.41675	4.32651	-3.13924	0.00280032	0.0624673	non
ENSMUSG00000036398	Ppp1r11	0.485123	7.28303	3.13277	0.00285263	0.0635326	non
ENSMUSG00000024319	Vps52	-1.11993	6.54558	-3.13004	0.00287497	0.0639279	non
ENSMUSG00000025656	Arhgef9	-3.85318	-0.855152	-3.12858	0.00288692	0.0640914	non
ENSMUSG00000023960	Enpp5	-3.95832	3.57225	-3.12781	0.0028933	0.0641311	non
ENSMUSG00000026463	Atp2b4	1.91624	6.30847	3.12412	0.00292388	0.0646115	non
ENSMUSG00000024812	Tjp2	2.0118	4.72836	3.12357	0.00292847	0.0646115	non
ENSMUSG00000017417	Plxdc1	3.4757	3.37278	3.12352	0.00292888	0.0646115	non
ENSMUSG00000114456	Hist1h2bh	-2.8201	-1.19164	-3.12257	0.0029369	0.0646859	non
ENSMUSG00000029771	Irf5	1.30438	6.69257	3.12021	0.00295669	0.0650191	non
ENSMUSG00000048416	Mlf1	2.90825	3.64386	3.11853	0.00297085	0.0652277	non
ENSMUSG00000032839	Trpc1	3.29711	1.08507	3.11676	0.00298587	0.0654544	non
ENSMUSG00000000440	Pparg	4.42342	2.98975	3.11419	0.00300783	0.0658322	non
ENSMUSG00000026547	Tagln2	0.471261	9.18866	3.11346	0.00301408	0.0658657	non
ENSMUSG00000006705	Pknox1	-0.996579	6.39101	-3.11282	0.00301954	0.0658817	non
ENSMUSG00000033306	Lpp	-1.32855	6.24865	-3.10975	0.00304608	0.066357	non
ENSMUSG00000025977	Boll	-3.84567	0.0289803	-3.10839	0.00305785	0.0665094	non
ENSMUSG00000028416	Bag1	0.387127	7.86239	3.10616	0.00307732	0.0668071	non
ENSMUSG00000034201	Gas2l1	2.96992	3.56888	3.10573	0.00308112	0.0668071	non
ENSMUSG00000105096	Gbp10	-3.19025	2.29471	-3.10446	0.00309224	0.0668409	non
ENSMUSG00000040945	Rcc2	-0.930403	6.66576	-3.10394	0.00309682	0.0668409	non
ENSMUSG00000031438	Rnf128	3.3799	4.40001	3.10391	0.00309706	0.0668409	non
ENSMUSG00000026675	Hsd17b7	2.93097	4.51878	3.10227	0.00311153	0.0670494	non
ENSMUSG00000005802	Slc30a4	-3.54978	-0.104562	-3.09856	0.00314448	0.0676548	non
ENSMUSG00000030681	Mvp	1.13473	6.66269	3.09755	0.00315355	0.0677455	non
ENSMUSG00000024521	Pmaip1	2.02771	6.07046	3.09686	0.00315972	0.0677735	non
ENSMUSG00000030336	Cd27	-0.32631	8.85118	-3.09327	0.00319208	0.0683626	non
ENSMUSG00000025178	Pi4k2a	-1.16878	6.7701	-3.08832	0.00323715	0.0692215	non
ENSMUSG00000040298	Btbd16	-3.42901	1.0319	-3.08663	0.00325272	0.0694477	non
ENSMUSG00000024277	Mapre2	0.644035	7.814	3.08431	0.00327419	0.0697993	non
ENSMUSG00000041058	Wwp1	0.823019	5.54655	3.08104	0.00330462	0.0703405	non
ENSMUSG00000022474	Pmm1	1.16302	4.90232	3.08049	0.00330974	0.070342	non
ENSMUSG00000024402	Lta	-1.49754	5.6639	-3.07975	0.00331668	0.0703679	non
ENSMUSG00000022848	Dirc2	-1.83417	5.47617	-3.07929	0.00332105	0.0703679	non
ENSMUSG00000034116	Vav1	-0.591922	8.15198	-3.07545	0.00335725	0.0710269	non
ENSMUSG00000029705	Cux1	-0.756505	6.87708	-3.07474	0.00336404	0.0710628	non
ENSMUSG00000029162	Khk	-2.68435	3.92688	-3.07358	0.00337512	0.0711889	non
ENSMUSG00000028943	Espn	-1.00663	4.47293	-3.07281	0.00338241	0.0712349	non
ENSMUSG00000039952	Dag1	-3.39579	4.41918	-3.07065	0.00340311	0.0715208	non
ENSMUSG00000039137	Whrn	-3.41762	2.06978	-3.07033	0.00340624	0.0715208	non
ENSMUSG00000015355	Cd48	0.330953	8.45083	3.06655	0.00344277	0.0721072	non
ENSMUSG00000016487	Ppfibp1	3.26989	4.39317	3.06637	0.00344451	0.0721072	non
ENSMUSG00000073982	Rhog	0.322305	8.56152	3.06494	0.0034584	0.0722006	non
ENSMUSG00000045932	Ifit2	-1.1245	4.98484	-3.06485	0.00345933	0.0722006	non
ENSMUSG00000067702	Tuba3a	-2.46873	0.873461	-3.06397	0.00346791	0.0722356	non
ENSMUSG00000106918	Mrpl33	0.737228	6.87756	3.06362	0.00347137	0.0722356	non
ENSMUSG00000040016	Ptger3	-3.08602	-1.17317	-3.06296	0.00347782	0.0722619	non
ENSMUSG00000047446	Arl4a	0.542341	7.0312	3.06103	0.00349685	0.0725492	non
ENSMUSG00000005534	Insr	-0.992	6.3534	-3.05721	0.00353468	0.0732251	non
ENSMUSG00000027985	Lef1	-0.434125	7.0842	-3.05248	0.00358209	0.0740079	non
ENSMUSG00000040699	Limd2	-0.209888	9.00567	-3.05198	0.00358714	0.0740079	non
ENSMUSG00000058975	Kcnc1	-2.60521	-1.42503	-3.05151	0.00359188	0.0740079	non
ENSMUSG00000016526	Dyrk3	4.10341	2.71128	3.05133	0.0035937	0.0740079	non
ENSMUSG00000022305	Lrp12	-4.21461	0.186857	-3.04987	0.00360846	0.0742022	non
ENSMUSG00000028460	Sit1	0.481885	8.04447	3.04913	0.00361605	0.0742488	non
ENSMUSG00000031666	Rbl2	0.580313	8.03125	3.04648	0.00364307	0.0746937	non
ENSMUSG00000026222	Sp100	-0.214727	8.99199	-3.0453	0.00365516	0.0748315	non
ENSMUSG00000037318	Traf3ip3	-0.323298	8.09208	-3.04474	0.00366098	0.0748408	non
ENSMUSG00000022969	Il10rb	0.378555	7.18982	3.04264	0.00368264	0.0751733	non
ENSMUSG00000026679	Enkur	2.83962	1.9514	3.04061	0.00370374	0.0754934	non
ENSMUSG00000042396	Rbm7	-0.368632	7.91475	-3.03953	0.00371492	0.0756108	non
ENSMUSG00000028693	Nasp	-0.941013	6.60492	-3.03682	0.00374334	0.0760781	non
ENSMUSG00000022711	Pmm2	0.564659	7.51682	3.03196	0.00379478	0.0770113	non
ENSMUSG00000032740	Ccdc88a	3.7558	2.42501	3.03007	0.00381495	0.0773083	non
ENSMUSG00000015966	Il17rb	3.49905	3.60218	3.02899	0.00382655	0.0774306	non
ENSMUSG00000054717	Hmgb2	0.704351	5.17042	3.02774	0.00383993	0.077437	non
ENSMUSG00000023032	Slc4a8	1.90073	4.90698	3.02767	0.00384064	0.077437	non
ENSMUSG00000075271	Ttc30a1	-3.54989	-0.84938	-3.02741	0.00384353	0.077437	non
ENSMUSG00000029759	Pon3	2.04616	5.2513	3.02137	0.00390909	0.0786396	non
ENSMUSG00000022652	Morc1	3.19182	0.69829	3.02088	0.0039145	0.0786396	non
ENSMUSG00000059923	Grb2	0.444385	7.15502	3.01985	0.00392577	0.0787527	non
ENSMUSG00000058672	Tubb2a	-1.38907	5.04072	-3.0181	0.00394504	0.0790255	non
ENSMUSG00000032562	Gnai2	0.238579	9.31234	3.01482	0.00398136	0.0796387	non
ENSMUSG00000031931	Ankrd49	-1.31019	5.19685	-3.01302	0.00400143	0.0799254	non
ENSMUSG00000026104	Stat1	-0.525034	7.72367	-3.01147	0.00401888	0.0801591	non
ENSMUSG00000037580	Gch1	0.919794	6.79025	3.00927	0.00404364	0.080234	non
ENSMUSG00000021371	Mcur1	-1.1186	5.92143	-3.00917	0.00404476	0.080234	non
ENSMUSG00000039232	Stx11	1.60534	7.76901	3.00895	0.00404725	0.080234	non
ENSMUSG00000007867	Ift43	2.39995	2.76223	3.0072	0.00406711	0.080234	non
ENSMUSG00000037685	Atp8a1	-1.32368	6.09854	-3.00681	0.00407153	0.080234	non
ENSMUSG00000025971	Maip1	0.897298	4.86576	3.00654	0.00407458	0.080234	non
ENSMUSG00000052013	Btla	-0.705641	6.93323	-3.00646	0.00407546	0.080234	non
ENSMUSG00000033720	Sfxn5	-3.13978	0.0293919	-3.00475	0.00409502	0.080234	non
ENSMUSG00000036805	Noxa1	3.50545	1.32682	3.00473	0.00409525	0.080234	non
ENSMUSG00000005413	Hmox1	3.57497	2.72036	3.00462	0.00409647	0.080234	non
ENSMUSG00000021684	Pde8b	-3.45137	-0.114093	-3.00459	0.00409682	0.080234	non
ENSMUSG00000033166	Dis3	-1.64444	5.32097	-3.00452	0.00409769	0.080234	non
ENSMUSG00000024201	Kdm4b	-2.56348	5.64737	-3.00451	0.00409773	0.080234	non
ENSMUSG00000035505	Cox18	-0.768298	5.4741	-3.00403	0.0041032	0.080234	non
ENSMUSG00000028969	Cdk5	0.71963	6.06669	3.00254	0.0041203	0.0804554	non
ENSMUSG00000005470	Asf1b	3.37721	5.67716	3.0015	0.00413232	0.0804984	non
ENSMUSG00000022462	Slc38a2	-0.8878	8.1528	-3.00135	0.00413404	0.0804984	non
ENSMUSG00000034300	Fam53c	-1.80953	4.97695	-3.00048	0.00414406	0.0805808	non
ENSMUSG00000024410	3110002H16Rik	0.480641	7.60728	2.99998	0.00414983	0.0805808	non
ENSMUSG00000039616	Mocos	2.34528	4.25323	2.99749	0.00417878	0.0809799	non
ENSMUSG00000023903	Mmp25	3.60543	2.52706	2.9961	0.00419503	0.0809799	non
ENSMUSG00000037533	Rapgef6	-0.385872	9.35978	-2.99586	0.00419778	0.0809799	non
ENSMUSG00000055053	Nfic	1.30486	5.16131	2.99561	0.00420071	0.0809799	non
ENSMUSG00000031258	Xkrx	-3.60103	-0.735074	-2.99537	0.00420353	0.0809799	non
ENSMUSG00000050732	Vamp8	0.372544	7.74206	2.99523	0.00420524	0.0809799	non
ENSMUSG00000026196	Bard1	3.33514	1.71876	2.99393	0.00422045	0.0810879	non
ENSMUSG00000022369	Mtbp	1.35792	5.08035	2.99319	0.00422919	0.0810879	non
ENSMUSG00000058470	Gm8369	-0.455082	7.40224	-2.9929	0.00423262	0.0810879	non
ENSMUSG00000001751	Naglu	-2.52477	4.03551	-2.99225	0.00424022	0.0810879	non
ENSMUSG00000020717	Pecam1	-0.648561	6.83962	-2.99199	0.00424331	0.0810879	non
ENSMUSG00000031015	Swap70	0.805362	7.24197	2.99179	0.00424574	0.0810879	non
ENSMUSG00000040451	Sgms1	0.486805	8.26119	2.99037	0.00426248	0.0812961	non
ENSMUSG00000030798	Cd37	0.252023	8.85625	2.98928	0.00427545	0.0814322	non
ENSMUSG00000033436	Armcx2	-3.19069	2.92742	-2.98872	0.00428219	0.0814492	non
ENSMUSG00000022971	Ifnar2	-0.461385	7.20465	-2.9874	0.0042979	0.0816367	non
ENSMUSG00000050822	Slc29a4	3.93133	1.51463	2.98375	0.00434177	0.0821949	non
ENSMUSG00000071064	Zfp827	-3.01461	2.30131	-2.98299	0.00435087	0.0821949	non
ENSMUSG00000034484	Snx2	0.41473	7.88202	2.98263	0.00435533	0.0821949	non
ENSMUSG00000030402	Ppm1n	3.53623	0.897178	2.98251	0.00435674	0.0821949	non
ENSMUSG00000032470	Mras	3.03621	-0.954183	2.98251	0.00435677	0.0821949	non
ENSMUSG00000056820	Tsnax	-0.431405	7.49177	-2.98138	0.00437045	0.0823416	non
ENSMUSG00000036959	Bcorl1	2.66536	3.14311	2.98076	0.00437797	0.0823719	non
ENSMUSG00000021895	Arhgef3	-0.526684	8.25834	-2.97973	0.00439057	0.0824977	non
ENSMUSG00000032596	Uba7	-0.731834	7.84255	-2.97924	0.00439649	0.0824978	non
ENSMUSG00000041528	Rnf123	-0.857591	7.24105	-2.97777	0.00441456	0.0827255	non
ENSMUSG00000057315	Arhgap24	-4.32387	0.813037	-2.97688	0.00442545	0.0828183	non
ENSMUSG00000038633	Degs1	0.397648	7.9622	2.97487	0.00445014	0.0830922	non
ENSMUSG00000073002	Vamp5	0.940077	5.01262	2.97457	0.00445387	0.0830922	non
ENSMUSG00000023277	Twf2	-0.30671	7.78711	-2.97424	0.00445797	0.0830922	non
ENSMUSG00000075470	Deaf1	2.84178	2.64049	2.97171	0.00448938	0.083566	non
ENSMUSG00000019907	Ppp1r12a	0.463103	8.65292	2.96937	0.00451864	0.0839986	non
ENSMUSG00000028459	Cd72	-1.40757	5.52494	-2.96731	0.00454451	0.084367	non
ENSMUSG00000030835	Nomo1	-1.7416	4.7339	-2.96439	0.00458148	0.0849402	non
ENSMUSG00000036586	Grifin	-2.64949	-0.939788	-2.96082	0.00462693	0.0856688	non
ENSMUSG00000001270	Ckb	-2.46103	4.73256	-2.95919	0.00464794	0.0859437	non
ENSMUSG00000003746	Man1a	-0.671516	7.31655	-2.95646	0.00468311	0.0861846	non
ENSMUSG00000050777	Tmem37	2.63153	2.89839	2.9563	0.00468516	0.0861846	non
ENSMUSG00000019312	Grb7	2.50534	4.47819	2.95628	0.0046855	0.0861846	non
ENSMUSG00000051674	Dcun1d4	1.12238	5.63669	2.95626	0.00468569	0.0861846	non
ENSMUSG00000022696	Sidt1	-0.981865	5.71979	-2.95459	0.00470738	0.0862658	non
ENSMUSG00000044072	Eml6	3.22095	1.80851	2.95451	0.00470841	0.0862658	non
ENSMUSG00000056724	Nbeal2	0.919255	6.50441	2.95449	0.00470867	0.0862658	non
ENSMUSG00000001021	S100a3	2.89535	0.804859	2.95244	0.00473545	0.0865516	non
ENSMUSG00000028034	Fubp1	-0.523935	7.89835	-2.95235	0.00473668	0.0865516	non
ENSMUSG00000020134	Peli1	-0.375194	8.51889	-2.94983	0.00476979	0.0870425	non
ENSMUSG00000030217	Art4	-3.84905	-0.494923	-2.94838	0.00478891	0.0872734	non
ENSMUSG00000040329	Il7	3.3654	-0.294266	2.94741	0.00480182	0.0872734	non
ENSMUSG00000025982	Sf3b1	-0.222455	10.241	-2.94712	0.00480559	0.0872734	non
ENSMUSG00000032540	Abhd5	1.96463	4.86089	2.94698	0.00480748	0.0872734	non
ENSMUSG00000044029	Olfr178	2.40912	-1.32339	2.94651	0.00481376	0.0872736	non
ENSMUSG00000042354	Gnl3	-0.901278	6.96706	-2.945	0.0048338	0.0875233	non
ENSMUSG00000075595	Zfp652	-1.11548	4.49464	-2.94431	0.00484307	0.0875772	non
ENSMUSG00000075122	Cd80	2.84335	3.07152	2.93942	0.00490886	0.0886521	non
ENSMUSG00000029725	Ppp1r35	0.717298	4.94044	2.93661	0.00494696	0.0892244	non
ENSMUSG00000027207	Galk2	0.664951	6.21396	2.93412	0.0049811	0.0896559	non
ENSMUSG00000036578	Fxyd7	-2.38653	-1.40375	-2.93392	0.00498374	0.0896559	non
ENSMUSG00000038175	Mylip	-1.21194	5.15545	-2.92916	0.00504949	0.0907216	non
ENSMUSG00000036552	Ermard	-1.23111	4.5586	-2.92861	0.00505717	0.0907428	non
ENSMUSG00000024012	Mtch1	0.53535	7.35974	2.92683	0.00508194	0.0910699	non
ENSMUSG00000031217	Efnb1	-3.84921	1.16394	-2.92595	0.00509426	0.0911735	non
ENSMUSG00000024959	Bad	0.892259	5.25829	2.92311	0.00513423	0.0916872	non
ENSMUSG00000018932	Map2k3	0.544357	8.15686	2.92298	0.00513611	0.0916872	non
ENSMUSG00000025857	Dnaaf5	1.12003	5.18452	2.92159	0.00515575	0.09192	non
ENSMUSG00000020901	Pik3r5	-0.939053	7.15688	-2.91974	0.00518201	0.0922702	non
ENSMUSG00000030125	Lrrc23	3.06618	1.77643	2.91908	0.00519145	0.0923204	non
ENSMUSG00000039879	Heca	-0.605383	6.91786	-2.91688	0.00522284	0.0926651	non
ENSMUSG00000047881	Rell1	2.54271	4.04111	2.91679	0.00522412	0.0926651	non
ENSMUSG00000022010	Tsc22d1	1.15829	5.11812	2.91493	0.00525092	0.092997	non
ENSMUSG00000031657	Heatr3	-1.80849	5.36182	-2.91439	0.00525874	0.092997	non
ENSMUSG00000040560	Wdr7	-2.23523	4.81461	-2.91409	0.00526304	0.092997	non
ENSMUSG00000034640	Tiparp	1.00114	6.98093	2.91364	0.00526952	0.092997	non
ENSMUSG00000037606	Osbpl5	0.968769	5.56715	2.91081	0.00531058	0.0936032	non
ENSMUSG00000003518	Dusp3	3.24604	2.26015	2.90956	0.0053288	0.0938057	non
ENSMUSG00000020083	Fam241b	1.90532	3.72597	2.90713	0.0053645	0.0942379	non
ENSMUSG00000001909	Trmt1	-1.13416	6.10384	-2.90658	0.00537251	0.0942379	non
ENSMUSG00000026427	Eif2d	0.516402	7.01407	2.90651	0.00537363	0.0942379	non
ENSMUSG00000027834	Serpini1	0.773568	5.64792	2.90594	0.00538199	0.0942591	non
ENSMUSG00000049744	Arhgap15	-0.332515	8.85361	-2.90551	0.00538836	0.0942591	non
ENSMUSG00000033470	Cysltr2	1.33015	5.25053	2.90339	0.00541964	0.0946875	non
ENSMUSG00000029406	Pitpnm2	-1.65284	4.10645	-2.90209	0.00543909	0.0948398	non
ENSMUSG00000021068	Nin	-1.08033	6.47887	-2.90189	0.00544197	0.0948398	non
ENSMUSG00000007739	Cct4	-0.360754	8.29416	-2.90041	0.00546417	0.0949347	non
ENSMUSG00000037375	Hhat	-3.9884	1.4275	-2.90035	0.00546499	0.0949347	non
ENSMUSG00000086316	Nbdy	0.76894	5.45095	2.90016	0.00546783	0.0949347	non
ENSMUSG00000003500	Impdh1	-0.71549	7.0502	-2.89853	0.00549223	0.0950926	non
ENSMUSG00000050965	Prkca	-0.901801	6.45592	-2.89834	0.00549512	0.0950926	non
ENSMUSG00000019943	Atp2b1	0.546219	9.41501	2.89777	0.00550376	0.0950926	non
ENSMUSG00000019590	Cyb561	3.73831	1.89235	2.89774	0.00550421	0.0950926	non
ENSMUSG00000054939	Zfp174	-3.73182	-0.46495	-2.89632	0.00552556	0.0953432	non
ENSMUSG00000045775	Slc16a5	-3.48619	-0.22122	-2.8957	0.00553503	0.0953886	non
ENSMUSG00000037979	Ccdc92	0.957746	6.10282	2.89474	0.00554947	0.0955195	non
ENSMUSG00000004642	Slbp	0.617873	7.22283	2.89425	0.00555695	0.0955303	non
ENSMUSG00000050244	Heatr1	-1.62556	5.98217	-2.89332	0.00557114	0.0956562	non
ENSMUSG00000054555	Adam12	2.88454	2.19041	2.88993	0.00562297	0.0963868	non
ENSMUSG00000032606	Nicn1	-3.48367	2.37923	-2.88951	0.00562939	0.0963868	non
ENSMUSG00000051457	Spn	0.47714	7.27621	2.88896	0.00563784	0.0963868	non
ENSMUSG00000028597	Gpx7	2.71561	2.58339	2.88873	0.00564135	0.0963868	non
ENSMUSG00000025877	Hk3	-2.52329	-1.21936	-2.88671	0.00567262	0.0967125	non
ENSMUSG00000040652	Oaz2	0.618971	6.15899	2.8866	0.00567428	0.0967125	non
ENSMUSG00000056629	Fkbp2	0.907945	5.54679	2.88295	0.00573114	0.0974459	non
ENSMUSG00000030064	Frmd4b	1.52678	6.36911	2.88249	0.0057382	0.0974459	non
ENSMUSG00000018474	Chd3	-0.584565	7.45582	-2.88249	0.00573828	0.0974459	non
ENSMUSG00000029094	Afap1	-2.19968	3.60681	-2.8804	0.00577101	0.0977846	non
ENSMUSG00000008999	Bmp7	0.974964	6.46369	2.87973	0.00578164	0.0977846	non
ENSMUSG00000048277	Syngr2	0.394408	8.17109	2.87929	0.00578858	0.0977846	non
ENSMUSG00000018239	Zcchc10	0.891441	5.54872	2.87872	0.00579759	0.0977846	non
ENSMUSG00000045100	Slc25a26	-2.64362	3.02015	-2.87853	0.0058006	0.0977846	non
ENSMUSG00000022142	Nup155	-2.45645	4.6434	-2.87791	0.00581042	0.0977846	non
ENSMUSG00000034893	Cog3	-1.16575	6.03266	-2.87785	0.00581127	0.0977846	non
ENSMUSG00000029066	Mrpl20	0.490796	6.33628	2.87766	0.00581434	0.0977846	non
ENSMUSG00000030894	Tpp1	-0.724774	7.33324	-2.87221	0.00590121	0.0991261	non
ENSMUSG00000036206	Sh3bp4	3.52124	3.80761	2.87117	0.005918	0.0992885	non
ENSMUSG00000066595	Flvcr1	-1.95524	4.67806	-2.86838	0.00596305	0.0999241	non
ENSMUSG00000011008	Mcoln2	3.12146	2.59657	2.86506	0.00601716	0.10071	non
ENSMUSG00000050271	Prag1	-3.96701	2.62094	-2.86328	0.0060464	0.100931	non
ENSMUSG00000002897	Il17ra	-0.671271	7.42002	-2.86302	0.00605053	0.100931	non
ENSMUSG00000050035	Fhl4	-3.52825	-0.467269	-2.86282	0.00605395	0.100931	non
ENSMUSG00000019970	Sgk1	2.47528	6.5677	2.86249	0.00605931	0.100931	non
ENSMUSG00000048897	Zfp710	-1.65015	3.95804	-2.86131	0.00607873	0.101047	non
ENSMUSG00000030107	Usp18	-1.59275	4.17595	-2.86119	0.00608082	0.101047	non
ENSMUSG00000004056	Akt2	-0.973356	6.18946	-2.86005	0.00609962	0.101239	non
ENSMUSG00000041765	Ubac2	-0.365065	7.55578	-2.8592	0.00611365	0.101266	non
ENSMUSG00000035954	Dock4	-3.71745	1.67587	-2.85908	0.00611574	0.101266	non
ENSMUSG00000048251	Rit1	-0.41211	8.16437	-2.85805	0.00613288	0.101344	non
ENSMUSG00000039886	Tmem120a	0.827803	6.21156	2.85767	0.00613915	0.101344	non
ENSMUSG00000003135	Cnot11	1.01261	5.79845	2.85748	0.00614226	0.101344	non
ENSMUSG00000046223	Plaur	-4.08211	2.41952	-2.85683	0.00615316	0.101403	non
ENSMUSG00000048550	Thnsl1	-3.54274	2.36769	-2.85364	0.00620668	0.102165	non
ENSMUSG00000072647	Adam1a	-2.85998	-1.29319	-2.85286	0.00621984	0.102261	non
ENSMUSG00000028161	Ppp3ca	0.63271	6.54598	2.85211	0.00623242	0.102347	non
ENSMUSG00000038145	Snrk	-0.752756	6.74041	-2.85109	0.00624974	0.102445	non
ENSMUSG00000032377	Plscr4	3.24346	2.8693	2.85089	0.00625311	0.102445	non
ENSMUSG00000020812	1810032O08Rik	-1.76462	3.83995	-2.84575	0.00634078	0.10376	non
ENSMUSG00000031490	Eif4ebp1	0.858431	5.54643	2.84491	0.00635514	0.103821	non
ENSMUSG00000021252	Erg28	0.480724	6.56034	2.84466	0.00635943	0.103821	non
ENSMUSG00000023030	Slc11a2	-2.01508	5.51298	-2.84382	0.00637391	0.103826	non
ENSMUSG00000040813	Tex264	0.526685	6.73094	2.84302	0.00638775	0.103826	non
ENSMUSG00000062585	Cnr2	-4.14251	1.78012	-2.84288	0.00639023	0.103826	non
ENSMUSG00000060112	Olfr60	-2.8814	-0.336463	-2.84253	0.00639619	0.103826	non
ENSMUSG00000041707	1810011H11Rik	2.90276	3.00659	2.84225	0.00640112	0.103826	non
ENSMUSG00000040627	Aicda	-2.62167	-1.32268	-2.84206	0.00640438	0.103826	non
ENSMUSG00000023966	Rsph9	3.35808	0.981051	2.84113	0.00642048	0.103965	non
ENSMUSG00000094626	Cecr6	-2.35064	0.872905	-2.83955	0.00644796	0.104289	non
ENSMUSG00000032598	Nckipsd	-2.90328	3.75802	-2.83833	0.00646938	0.104515	non
ENSMUSG00000027324	Rpusd2	3.63481	1.24393	2.83744	0.00648493	0.104645	non
ENSMUSG00000052397	Ezr	-0.266295	8.94426	-2.83698	0.00649303	0.104654	non
ENSMUSG00000009293	Ube2g2	0.69646	6.50804	2.83518	0.00652459	0.105041	non
ENSMUSG00000025981	Coq10b	0.873349	7.35553	2.83455	0.00653576	0.1051	non
ENSMUSG00000022770	Dlg1	-0.986107	5.75111	-2.83266	0.00656924	0.105516	non
ENSMUSG00000038976	Ppp1r9b	1.08874	4.81167	2.83151	0.00658959	0.105722	non
ENSMUSG00000050675	Gp1ba	3.33229	-0.680811	2.83092	0.0066002	0.10577	non
ENSMUSG00000022141	Nipbl	-0.359957	8.3613	-2.82908	0.00663294	0.106084	non
ENSMUSG00000005474	Myl10	-1.47079	-1.81712	-2.82841	0.00664495	0.106084	non
ENSMUSG00000026219	Trip12	0.470256	7.87046	2.82824	0.00664804	0.106084	non
ENSMUSG00000022204	Ngdn	0.4121	7.00386	2.82812	0.00665021	0.106084	non
ENSMUSG00000042207	Kdm5b	-0.669834	7.19961	-2.82528	0.00670137	0.106778	non
ENSMUSG00000030447	Cyfip1	0.805212	7.89678	2.82388	0.00672671	0.107059	non
ENSMUSG00000030110	Ret	-3.1136	-0.691378	-2.8222	0.00675715	0.107396	non
ENSMUSG00000068457	Uty	-0.855433	6.72073	-2.82186	0.00676329	0.107396	non
ENSMUSG00000028745	Capzb	0.247596	8.9705	2.81914	0.00681313	0.10796	non
ENSMUSG00000037896	Rcor1	-0.743868	6.89449	-2.81908	0.00681426	0.10796	non
ENSMUSG00000037103	Dcaf15	1.05786	5.40266	2.81812	0.00683189	0.108116	non
ENSMUSG00000030505	Prmt3	-0.767503	5.94158	-2.81592	0.00687248	0.108591	non
ENSMUSG00000029804	Herc3	-1.0732	5.98984	-2.81558	0.00687869	0.108591	non
ENSMUSG00000024516	Sec11c	0.328224	8.42826	2.81516	0.00688645	0.108591	non
ENSMUSG00000026853	Crat	2.70491	3.78812	2.81481	0.00689305	0.108591	non
ENSMUSG00000024238	Zeb1	-0.777485	7.49962	-2.81329	0.00692129	0.108866	non
ENSMUSG00000018900	Slc22a5	-1.13286	4.56566	-2.81303	0.00692613	0.108866	non
ENSMUSG00000030629	Zfand6	0.361479	8.13672	2.81257	0.00693456	0.108876	non
ENSMUSG00000024030	Abcg1	-0.673011	5.9498	-2.80941	0.00699385	0.109577	non
ENSMUSG00000040899	Ccr6	1.64328	6.89654	2.80885	0.00700435	0.109577	non
ENSMUSG00000031207	Msn	-0.22929	10.0451	-2.80875	0.00700628	0.109577	non
ENSMUSG00000030058	Copg1	-0.66927	7.92101	-2.80852	0.00701064	0.109577	non
ENSMUSG00000037847	Nmrk1	-2.93702	4.82555	-2.80797	0.00702091	0.109614	non
ENSMUSG00000031729	Ist1	-0.473653	7.98156	-2.80586	0.00706092	0.110006	non
ENSMUSG00000046311	Zfp62	-0.539733	7.43243	-2.80558	0.00706621	0.110006	non
ENSMUSG00000004561	Mettl17	-0.58014	6.49632	-2.80539	0.00706969	0.110006	non
ENSMUSG00000078773	Rad54b	3.01247	1.57454	2.8038	0.00710007	0.110285	non
ENSMUSG00000057335	Cep170	1.24796	6.00065	2.80362	0.00710342	0.110285	non
ENSMUSG00000018168	Ikzf3	0.636968	8.49188	2.80224	0.00712987	0.110572	non
ENSMUSG00000032425	Zfp949	-1.13847	5.36993	-2.80096	0.0071543	0.110774	non
ENSMUSG00000079339	Ifit1bl1	-0.732538	4.7427	-2.80073	0.00715875	0.110774	non
ENSMUSG00000060475	Wtap	0.499843	5.62186	2.80028	0.0071673	0.110783	non
ENSMUSG00000059970	Hspa2	2.90431	4.1869	2.79951	0.00718227	0.110892	non
ENSMUSG00000030096	Slc6a6	-0.832638	7.33771	-2.79872	0.00719741	0.111003	non
ENSMUSG00000019945	Cabcoco1	2.65643	1.4838	2.79808	0.00720984	0.111071	non
ENSMUSG00000040532	Abhd11	-0.711023	5.59535	-2.79742	0.00722257	0.111145	non
ENSMUSG00000058216	Gstp3	0.451547	6.48022	2.79442	0.00728089	0.111919	non
ENSMUSG00000021877	Arf4	0.358011	8.66547	2.79161	0.00733591	0.112553	non
ENSMUSG00000040163	1700034J05Rik	-2.10413	-1.49958	-2.79149	0.00733833	0.112553	non
ENSMUSG00000027893	Ahcyl1	-0.78628	6.84794	-2.79	0.00736763	0.112799	non
ENSMUSG00000073414	Mpig6b	2.38289	-1.03594	2.78985	0.0073705	0.112799	non
ENSMUSG00000018983	E2f2	1.36126	4.43449	2.78854	0.00739642	0.113071	non
ENSMUSG00000004264	Phb2	0.382989	7.2421	2.78652	0.00743647	0.113469	non
ENSMUSG00000020614	Fam20a	3.63748	2.25472	2.78641	0.00743871	0.113469	non
ENSMUSG00000022037	Clu	2.33793	1.29375	2.78434	0.00748011	0.113976	non
ENSMUSG00000025066	Sfr1	0.328924	7.89095	2.78153	0.00753648	0.114709	non
ENSMUSG00000001017	Chtop	-0.458915	7.39636	-2.77841	0.00759953	0.115543	non
ENSMUSG00000020072	Pbld2	-3.14253	-0.790181	-2.77734	0.00762116	0.115745	non
ENSMUSG00000021263	Degs2	-3.01982	-0.0852782	-2.77443	0.00768066	0.116522	non
ENSMUSG00000091091	Kcnmb3	-2.31362	-1.19297	-2.77272	0.00771587	0.116929	non
ENSMUSG00000028392	Bspry	2.71802	4.27509	2.77142	0.00774259	0.117206	non
ENSMUSG00000068246	Apol9b	-2.93931	3.09392	-2.77059	0.00775981	0.11734	non
ENSMUSG00000028779	Pef1	0.494661	6.89291	2.76938	0.0077848	0.11759	non
ENSMUSG00000036151	Tm6sf2	-2.89747	-1.30963	-2.768	0.00781349	0.117896	non
ENSMUSG00000053799	Exoc6	-1.19634	6.02715	-2.76544	0.00786696	0.118574	non
ENSMUSG00000001930	Vwf	2.77529	-0.440725	2.76481	0.00788025	0.118646	non
ENSMUSG00000027660	Skil	-0.96307	8.00803	-2.76322	0.00791351	0.118955	non
ENSMUSG00000025630	Hprt	0.357738	7.86471	2.76302	0.00791783	0.118955	non
ENSMUSG00000006731	B4galnt1	-0.349014	8.03517	-2.76163	0.00794712	0.119267	non
ENSMUSG00000025473	Adam8	3.26345	6.70383	2.76095	0.00796148	0.119354	non
ENSMUSG00000018654	Ikzf1	-0.622921	6.78859	-2.75884	0.00800637	0.119898	non
ENSMUSG00000025537	Phkg1	2.05501	-1.42812	2.75578	0.00807174	0.120747	non
ENSMUSG00000022346	Myc	-0.829892	7.00711	-2.75524	0.00808336	0.120791	non
ENSMUSG00000020705	Ddx42	-0.505632	7.46442	-2.75421	0.00810547	0.120805	non
ENSMUSG00000035372	1810055G02Rik	-3.89636	3.89998	-2.75416	0.00810656	0.120805	non
ENSMUSG00000050619	Zscan29	-1.34509	5.78438	-2.75399	0.0081103	0.120805	non
ENSMUSG00000076432	Ywhaq	0.506662	6.32232	2.7532	0.0081273	0.120845	non
ENSMUSG00000036781	Rps27l	0.593542	6.11401	2.75306	0.00813027	0.120845	non
ENSMUSG00000037211	Spry1	-2.78423	6.31018	-2.75237	0.00814523	0.120938	non
ENSMUSG00000024644	Cndp2	0.483638	7.24713	2.75195	0.00815434	0.120945	non
ENSMUSG00000023452	Pisd	-0.757059	5.51539	-2.74949	0.00820789	0.121556	non
ENSMUSG00000039910	Cited2	0.579999	6.60905	2.74925	0.00821302	0.121556	non
ENSMUSG00000022822	Abcc5	-1.28618	5.02382	-2.74815	0.00823705	0.121783	non
ENSMUSG00000026565	Pou2f1	-0.982171	6.22716	-2.74756	0.00824986	0.121833	non
ENSMUSG00000042211	Fbxo38	-0.703806	7.01376	-2.74719	0.00825795	0.121833	non
ENSMUSG00000038811	Gngt2	-1.34257	3.76942	-2.74573	0.00829012	0.122178	non
ENSMUSG00000022360	Atad2	-0.808648	7.05405	-2.74352	0.00833881	0.122766	non
ENSMUSG00000008301	Phax	0.62236	6.62983	2.7398	0.00842143	0.123852	non
ENSMUSG00000039899	Fgl2	2.27534	7.45918	2.73891	0.00844127	0.123926	non
ENSMUSG00000001127	Araf	-0.452336	8.02356	-2.73868	0.00844637	0.123926	non
ENSMUSG00000049858	Suox	-1.05063	6.02327	-2.73838	0.00845313	0.123926	non
ENSMUSG00000041180	Hectd2	3.10126	1.19481	2.73652	0.00849483	0.12429	non
ENSMUSG00000000409	Lck	-0.220163	9.7352	-2.7361	0.00850436	0.12429	non
ENSMUSG00000035024	Ncapd3	-1.17493	6.52286	-2.73608	0.00850471	0.12429	non
ENSMUSG00000016495	Plgrkt	-0.329822	7.62984	-2.73546	0.00851869	0.124364	non
ENSMUSG00000047415	Gpr68	0.960742	7.36187	2.73412	0.0085491	0.124677	non
ENSMUSG00000037260	Hgsnat	1.04758	6.36476	2.73129	0.00861329	0.12535	non
ENSMUSG00000079018	Ly6c1	-0.959288	6.12472	-2.73113	0.00861688	0.12535	non
ENSMUSG00000043895	S1pr2	2.42856	4.69571	2.7308	0.00862435	0.12535	non
ENSMUSG00000030591	Psmd8	0.299233	8.05653	2.7305	0.00863121	0.12535	non
ENSMUSG00000076431	Sox4	-3.61972	0.657235	-2.7266	0.00872062	0.126484	non
ENSMUSG00000027746	Ufm1	0.612274	5.73881	2.72631	0.00872742	0.126484	non
ENSMUSG00000072966	Gprasp2	2.70128	3.2841	2.7256	0.00874376	0.126589	non
ENSMUSG00000041685	Fcho2	0.572538	7.40111	2.72392	0.00878268	0.127021	non
ENSMUSG00000066613	Zfp932	-1.02906	4.47846	-2.72207	0.00882568	0.12751	non
ENSMUSG00000020023	Tmcc3	-3.52787	1.34277	-2.72068	0.00885813	0.127758	non
ENSMUSG00000006699	Cdc42	0.306854	9.42091	2.72055	0.00886117	0.127758	non
ENSMUSG00000090015	Gm15446	-0.881777	4.51816	-2.71961	0.00888324	0.127886	non
ENSMUSG00000060121	Gemin2	0.917825	5.2417	2.71904	0.00889638	0.127886	non
ENSMUSG00000059486	Kbtbd2	-0.699892	7.32891	-2.719	0.00889755	0.127886	non
ENSMUSG00000047002	Msgn1	-1.85937	-1.71479	-2.7175	0.00893275	0.128146	non
ENSMUSG00000001901	Kcnh6	-2.44338	-1.21132	-2.71744	0.00893402	0.128146	non
ENSMUSG00000023087	Noct	-2.09872	4.47192	-2.71642	0.00895806	0.128269	non
ENSMUSG00000079065	BC005561	-0.926409	5.56516	-2.71608	0.00896628	0.128269	non
ENSMUSG00000015202	Magi1	-3.08047	2.68689	-2.71591	0.00897018	0.128269	non
ENSMUSG00000078249	Hmga1b	1.66514	-1.2732	2.71477	0.00899721	0.128524	non
ENSMUSG00000024579	Pcyox1l	2.47848	3.04025	2.71438	0.00900656	0.128526	non
ENSMUSG00000025026	Add3	-0.306003	8.14943	-2.71204	0.0090622	0.128803	non
ENSMUSG00000003452	Bicd1	1.45656	5.77501	2.71199	0.00906324	0.128803	non
ENSMUSG00000030615	Tmem126a	0.54588	5.94777	2.71022	0.00910559	0.128803	non
ENSMUSG00000021094	Dhrs7	0.3808	7.18671	2.70999	0.00911114	0.128803	non
ENSMUSG00000036461	Elf1	0.349864	9.2211	2.70984	0.00911475	0.128803	non
ENSMUSG00000032446	Eomes	-3.08426	-1.22206	-2.70971	0.00911782	0.128803	non
ENSMUSG00000024387	Csnk2b	0.351278	7.39572	2.70965	0.0091193	0.128803	non
ENSMUSG00000019715	Gle1	-0.895874	6.66749	-2.70935	0.00912655	0.128803	non
ENSMUSG00000098022	Zfp82	-3.27589	0.00496534	-2.70918	0.00913059	0.128803	non
ENSMUSG00000015961	Adss	0.421026	7.64657	2.70915	0.00913147	0.128803	non
ENSMUSG00000055271	9330161L09Rik	2.19034	-1.37364	2.70897	0.00913566	0.128803	non
ENSMUSG00000039153	Runx2	1.28259	5.7982	2.70892	0.00913687	0.128803	non
ENSMUSG00000042712	Tceal9	0.807678	6.12384	2.70792	0.00916087	0.129011	non
ENSMUSG00000027276	Jag1	3.3007	1.73266	2.70547	0.0092201	0.129714	non
ENSMUSG00000032940	Rbm11	3.42329	1.32356	2.70458	0.0092419	0.12989	non
ENSMUSG00000069833	Ahnak	0.880518	9.70178	2.70392	0.00925788	0.129946	non
ENSMUSG00000004947	Dtx2	-1.98943	4.0476	-2.70365	0.00926453	0.129946	non
ENSMUSG00000029465	Arpc3	0.437337	7.61302	2.70319	0.00927558	0.12997	non
ENSMUSG00000040681	Hmgn1	-0.944004	5.06524	-2.70152	0.00931654	0.130357	non
ENSMUSG00000052369	Tmem106c	-1.49837	4.39868	-2.70108	0.00932715	0.130357	non
ENSMUSG00000008140	Emc10	-0.479454	7.10559	-2.70066	0.0093376	0.130357	non
ENSMUSG00000028035	Dnajb4	-1.62652	5.82662	-2.70007	0.00935208	0.130357	non
ENSMUSG00000001089	Luzp1	2.47459	3.85688	2.70003	0.00935292	0.130357	non
ENSMUSG00000006442	Srm	-0.957993	5.89632	-2.69949	0.00936635	0.130357	non
ENSMUSG00000030697	Ppp4c	0.299287	8.22413	2.69939	0.00936864	0.130357	non
ENSMUSG00000027562	Car2	-4.04762	2.76079	-2.6987	0.00938563	0.130463	non
ENSMUSG00000076441	Ass1	0.725817	4.71872	2.69798	0.0094034	0.13058	non
ENSMUSG00000024054	Smchd1	-0.466232	8.1463	-2.69743	0.009417	0.130639	non
ENSMUSG00000066877	Nck2	0.818413	6.12493	2.69549	0.00946513	0.131176	non
ENSMUSG00000049109	Themis	-0.779423	6.3685	-2.69461	0.00948693	0.131347	non
ENSMUSG00000031103	Elf4	0.616742	6.68081	2.69403	0.00950136	0.131417	non
ENSMUSG00000004267	Eno2	-3.4748	2.71705	-2.69346	0.00951565	0.131484	non
ENSMUSG00000029385	Ccng2	-0.627805	7.03888	-2.69223	0.00954636	0.131778	non
ENSMUSG00000022246	Rai14	3.63359	1.55049	2.69163	0.00956135	0.131854	non
ENSMUSG00000045132	Olfr620	-1.83462	-1.4011	-2.69032	0.00959432	0.132178	non
ENSMUSG00000020612	Prkar1a	0.250945	9.52935	2.68736	0.00966895	0.133009	non
ENSMUSG00000038642	Ctss	-0.413233	8.09741	-2.68718	0.00967375	0.133009	non
ENSMUSG00000029048	Rer1	0.307449	7.98418	2.68622	0.00969791	0.133112	non
ENSMUSG00000027368	Dusp2	-0.730274	8.06192	-2.68613	0.00970034	0.133112	non
ENSMUSG00000032578	Cish	0.628172	8.22501	2.6846	0.00973911	0.133513	non
ENSMUSG00000057181	5730455P16Rik	-1.2639	4.90687	-2.68387	0.00975796	0.13364	non
ENSMUSG00000022607	Ptk2	-3.66361	2.09092	-2.67756	0.00992028	0.135598	non
ENSMUSG00000071669	Snx29	-3.07825	5.00249	-2.67755	0.00992038	0.135598	non
ENSMUSG00000016664	Pacsin2	1.21906	6.36052	2.67667	0.00994327	0.135778	non
ENSMUSG00000004096	Cwc15	0.353366	7.34315	2.67615	0.00995687	0.135823	non
ENSMUSG00000044092	C130050O18Rik	2.19019	-1.26416	2.67562	0.00997073	0.135823	non
ENSMUSG00000031591	Asah1	0.57427	6.85306	2.67542	0.00997583	0.135823	non
ENSMUSG00000016758	Bik	2.4009	2.98542	2.67442	0.010002	0.136047	non
ENSMUSG00000054065	Pkp3	0.375304	8.27327	2.67381	0.010018	0.136131	non
ENSMUSG00000021115	Vrk1	0.419834	7.6863	2.67331	0.0100311	0.136177	non
ENSMUSG00000034932	Mrpl54	0.477787	6.36608	2.67182	0.0100702	0.136575	non
ENSMUSG00000044641	Pard6b	-3.5356	0.959146	-2.67068	0.0101001	0.136847	non
ENSMUSG00000079602	9230102O04Rik	2.28194	-0.495958	2.66994	0.0101198	0.13698	non
ENSMUSG00000022791	Tnk2	1.2258	5.3029	2.66927	0.0101374	0.137015	non
ENSMUSG00000039450	Dcxr	1.5824	5.03844	2.66897	0.0101454	0.137015	non
ENSMUSG00000057835	Zfp119a	-1.56049	4.64757	-2.66872	0.0101518	0.137015	non
ENSMUSG00000041481	Serpina3g	1.09162	6.95419	2.66774	0.0101779	0.137079	non
ENSMUSG00000029404	Arl6ip4	0.435664	6.18114	2.66758	0.0101822	0.137079	non
ENSMUSG00000026374	Tsn	0.346137	7.60192	2.66743	0.0101861	0.137079	non
ENSMUSG00000022884	Eif4a2	-0.382775	8.0496	-2.66662	0.0102077	0.137238	non
ENSMUSG00000038128	Camk4	0.438121	8.24101	2.66566	0.0102332	0.137448	non
ENSMUSG00000033096	Apmap	-1.03496	6.41883	-2.66337	0.0102945	0.138139	non
ENSMUSG00000029765	Plxna4	2.75048	-1.01491	2.66275	0.0103113	0.138195	non
ENSMUSG00000006651	Aplp1	2.1305	5.63394	2.66248	0.0103186	0.138195	non
ENSMUSG00000095567	Noc2l	-0.589409	7.69999	-2.66185	0.0103353	0.138286	non
ENSMUSG00000043953	Ccrl2	1.29584	6.86642	2.66146	0.010346	0.138297	non
ENSMUSG00000036620	Mgat4b	2.44806	4.57481	2.66096	0.0103595	0.138345	non
ENSMUSG00000030201	Lrp6	-0.895939	5.37199	-2.66025	0.0103787	0.138468	non
ENSMUSG00000007564	Ppp2r1a	0.299715	8.69692	2.65966	0.0103945	0.138546	non
ENSMUSG00000070291	Ddx43	-3.29139	2.35933	-2.65912	0.0104092	0.13861	non
ENSMUSG00000025262	Fam120c	-3.07081	2.26497	-2.65865	0.010422	0.138648	non
ENSMUSG00000023031	Cela1	2.7968	4.58216	2.65609	0.0104917	0.139442	non
ENSMUSG00000038538	Ubn2	-0.72272	6.89991	-2.65517	0.0105167	0.139642	non
ENSMUSG00000036533	Cdc42ep3	0.565154	6.75827	2.65169	0.0106123	0.140777	non
ENSMUSG00000046876	Atxn1	1.1961	6.56269	2.65078	0.0106374	0.140976	non
ENSMUSG00000035473	Galm	1.82756	5.99332	2.64988	0.0106623	0.141055	non
ENSMUSG00000059713	Rcan3	-1.51117	5.33819	-2.64983	0.0106636	0.141055	non
ENSMUSG00000042747	Krtcap2	0.423953	7.13222	2.64645	0.0107578	0.142166	non
ENSMUSG00000027109	Sp3	-0.373649	8.10184	-2.64392	0.0108287	0.142863	non
ENSMUSG00000032265	Fam46a	0.828228	7.33741	2.64361	0.0108374	0.142863	non
ENSMUSG00000033487	Fndc3a	-0.951266	6.47777	-2.64347	0.0108413	0.142863	non
ENSMUSG00000015697	Setdb1	-1.12731	5.7482	-2.64279	0.0108604	0.14298	non
ENSMUSG00000020806	Rhbdf2	3.07133	4.45155	2.64147	0.0108977	0.143143	non
ENSMUSG00000002233	Rhoc	1.69229	4.62473	2.64126	0.0109035	0.143143	non
ENSMUSG00000043372	Hexim2	-3.42254	0.272036	-2.64126	0.0109036	0.143143	non
ENSMUSG00000008393	Carhsp1	1.44812	4.96706	2.63972	0.0109474	0.143583	non
ENSMUSG00000011158	Brf1	-0.62723	7.57183	-2.63791	0.0109988	0.144079	non
ENSMUSG00000030168	Adipor2	0.506128	7.34184	2.63766	0.0110059	0.144079	non
ENSMUSG00000006356	Crip2	1.70348	5.95881	2.63611	0.01105	0.144422	non
ENSMUSG00000029649	Pomp	0.333314	7.48633	2.63588	0.0110566	0.144422	non
ENSMUSG00000053801	Grwd1	-2.01038	5.62886	-2.63491	0.0110845	0.144422	non
ENSMUSG00000026554	Dcaf8	-0.523047	7.5777	-2.63441	0.0110989	0.144422	non
ENSMUSG00000050350	Gpr18	-0.916509	5.21913	-2.634	0.0111106	0.144422	non
ENSMUSG00000008668	Rps18	-0.553558	5.6337	-2.63377	0.0111173	0.144422	non
ENSMUSG00000024045	Akap8	-0.476919	7.43331	-2.63356	0.0111233	0.144422	non
ENSMUSG00000057219	Armc7	-1.00555	6.23173	-2.63341	0.0111277	0.144422	non
ENSMUSG00000035376	Hacd2	0.694026	5.0308	2.6333	0.0111308	0.144422	non
ENSMUSG00000055538	Zcchc24	-3.37538	0.615757	-2.63313	0.0111357	0.144422	non
ENSMUSG00000003541	Ier3	4.2321	2.87402	2.63202	0.0111678	0.144578	non
ENSMUSG00000072294	Klf12	2.58494	3.33157	2.632	0.0111685	0.144578	non
ENSMUSG00000032766	Gng11	1.59348	1.23367	2.63132	0.011188	0.144697	non
ENSMUSG00000002052	Supt6	-0.889159	6.42467	-2.63043	0.0112138	0.144875	non
ENSMUSG00000039480	Nt5dc1	-0.427199	6.86021	-2.63013	0.0112226	0.144875	non
ENSMUSG00000016206	H2-M3	-0.392364	7.43115	-2.62779	0.0112907	0.14562	non
ENSMUSG00000019820	Utrn	-0.565788	8.9622	-2.62742	0.0113013	0.145622	non
ENSMUSG00000066952	Myo1h	-2.87327	1.97583	-2.62663	0.0113246	0.145788	non
ENSMUSG00000038151	Prdm1	2.04646	6.6977	2.62618	0.0113379	0.145823	non
ENSMUSG00000001248	Gramd1a	-0.407332	9.00764	-2.62549	0.0113581	0.145896	non
ENSMUSG00000037992	Rara	0.790863	6.21102	2.62527	0.0113644	0.145896	non
ENSMUSG00000061758	Akr1b10	0.82312	6.24895	2.62461	0.0113837	0.145971	non
ENSMUSG00000032067	Pts	0.312969	7.10181	2.62432	0.0113924	0.145971	non
ENSMUSG00000035171	1110059E24Rik	0.613565	5.70936	2.624	0.0114017	0.145971	non
ENSMUSG00000048490	Nrip1	-0.741241	8.805	-2.62149	0.0114758	0.146619	non
ENSMUSG00000040952	Rps19	-0.386031	6.63149	-2.62145	0.0114773	0.146619	non
ENSMUSG00000022407	Adsl	-0.407984	7.30891	-2.62122	0.0114838	0.146619	non
ENSMUSG00000041763	Tpp2	-0.362271	8.60784	-2.6207	0.0114993	0.146681	non
ENSMUSG00000021285	Ppp1r13b	-0.671107	6.46881	-2.61934	0.0115397	0.146987	non
ENSMUSG00000004633	Chn2	2.04809	4.46645	2.61919	0.0115443	0.146987	non
ENSMUSG00000025240	Sacm1l	0.616874	6.70686	2.61856	0.011563	0.147091	non
ENSMUSG00000035951	Ascl3	-2.76604	-1.09895	-2.61752	0.0115941	0.14728	non
ENSMUSG00000039262	Prrc2b	0.583959	7.26946	2.61696	0.0116108	0.14728	non
ENSMUSG00000031402	Mpp1	-0.49839	6.67683	-2.61668	0.0116194	0.14728	non
ENSMUSG00000015950	Ncf1	-3.725	1.44676	-2.61665	0.0116202	0.14728	non
ENSMUSG00000021733	Slc4a7	0.51182	7.90964	2.61552	0.011654	0.147438	non
ENSMUSG00000072568	Fam84b	-3.29761	1.19103	-2.61526	0.0116617	0.147438	non
ENSMUSG00000042831	Alkbh6	-0.520785	6.86054	-2.61445	0.0116864	0.147438	non
ENSMUSG00000042682	Selenok	0.429568	7.01868	2.61417	0.0116946	0.147438	non
ENSMUSG00000026131	Dst	0.971615	7.10212	2.61414	0.0116956	0.147438	non
ENSMUSG00000051590	Map3k19	-2.91083	-1.0652	-2.61413	0.011696	0.147438	non
ENSMUSG00000039988	Ankrd13c	-0.851164	6.07326	-2.61329	0.0117214	0.147624	non
ENSMUSG00000048285	Frmd6	-1.0005	4.96727	-2.61111	0.0117873	0.148306	non
ENSMUSG00000004849	Ap1s1	0.462586	6.72389	2.6108	0.0117968	0.148306	non
ENSMUSG00000022515	Anks3	-1.16149	6.12563	-2.61008	0.0118185	0.148444	non
ENSMUSG00000064023	Klk8	0.425777	7.02411	2.60942	0.0118388	0.148565	non
ENSMUSG00000038354	Ankrd35	3.08273	-1.16582	2.60851	0.0118665	0.14878	non
ENSMUSG00000052056	Zfp217	-1.68887	4.37839	-2.60683	0.0119179	0.149289	non
ENSMUSG00000018669	Cdk5rap3	-0.501062	6.88532	-2.606	0.0119434	0.149474	non
ENSMUSG00000072620	Slfn2	-0.282786	8.0697	-2.60521	0.0119677	0.149554	non
ENSMUSG00000091405	Hist2h4	-1.47919	2.45747	-2.60475	0.0119817	0.149554	non
ENSMUSG00000035173	Ccdc186	-0.676735	6.27508	-2.60475	0.0119819	0.149554	non
ENSMUSG00000031681	Smad1	-1.89496	4.52228	-2.60359	0.0120178	0.149868	non
ENSMUSG00000030287	Itpr2	-0.540916	8.50273	-2.60258	0.0120488	0.15012	non
ENSMUSG00000041846	Ppp4r3a	-0.677416	6.82509	-2.602	0.0120668	0.15021	non
ENSMUSG00000029322	Plac8	-3.69899	1.23423	-2.60116	0.0120929	0.150339	non
ENSMUSG00000093979	Gm2237	-1.57688	1.96424	-2.60098	0.0120987	0.150339	non
ENSMUSG00000055200	Sertad3	0.817654	5.38201	2.60058	0.0121109	0.150356	non
ENSMUSG00000029352	Crybb3	2.75887	-1.01723	2.60015	0.0121245	0.150391	non
ENSMUSG00000048534	Jaml	-3.69486	2.53856	-2.59922	0.0121535	0.150618	non
ENSMUSG00000035958	Tdp2	-0.657139	6.37406	-2.59798	0.0121922	0.150962	non
ENSMUSG00000032640	Chsy1	2.10515	4.32511	2.59711	0.0122193	0.151164	non
ENSMUSG00000059325	Hopx	0.512092	7.78477	2.5958	0.0122606	0.15154	non
ENSMUSG00000035248	Zcchc6	-0.49226	7.71444	-2.595	0.0122858	0.151648	non
ENSMUSG00000026925	Inpp5e	-1.33451	5.35018	-2.59483	0.0122911	0.151648	non
ENSMUSG00000028737	Aldh4a1	-2.67482	2.23014	-2.59422	0.0123104	0.151752	non
ENSMUSG00000058427	Cxcl2	4.44864	4.23995	2.59209	0.0123779	0.152449	non
ENSMUSG00000039208	Metrnl	2.26225	5.95851	2.59145	0.0123981	0.152563	non
ENSMUSG00000026796	Fam129b	3.2194	1.73482	2.5911	0.0124094	0.152567	non
ENSMUSG00000022089	Bin3	0.365471	6.99732	2.58964	0.012456	0.153006	non
ENSMUSG00000037216	Lipt1	2.60999	1.33147	2.58721	0.0125337	0.153749	non
ENSMUSG00000068798	Rap1a	0.337064	6.60894	2.58706	0.0125386	0.153749	non
ENSMUSG00000055917	Zfp277	-0.58661	6.37057	-2.58238	0.0126896	0.155435	non
ENSMUSG00000015053	Gata2	2.92729	-1.07552	2.58211	0.0126984	0.155435	non
ENSMUSG00000035273	Hpse	3.21632	2.76599	2.58162	0.0127145	0.155496	non
ENSMUSG00000021712	Trim23	-1.22463	4.68973	-2.57923	0.0127922	0.156244	non
ENSMUSG00000031697	Orc6	1.04094	5.54472	2.5787	0.0128097	0.156244	non
ENSMUSG00000036138	Acaa1a	-0.448272	6.69913	-2.57867	0.0128107	0.156244	non
ENSMUSG00000024413	Npc1	-0.994961	5.33185	-2.57837	0.0128205	0.156244	non
ENSMUSG00000033446	Lpar6	0.523706	6.41109	2.57568	0.0129089	0.157184	non
ENSMUSG00000030103	Bhlhe40	1.34907	8.44543	2.57491	0.0129345	0.157358	non
ENSMUSG00000000290	Itgb2	-0.237607	9.31125	-2.57425	0.0129564	0.157487	non
ENSMUSG00000033904	Ccp110	2.33701	3.30213	2.5726	0.0130109	0.157848	non
ENSMUSG00000072762	4930522L14Rik	-1.37888	4.15146	-2.57256	0.0130124	0.157848	non
ENSMUSG00000028999	Rint1	-1.11766	5.56032	-2.57233	0.01302	0.157848	non
ENSMUSG00000050052	Tdrp	-1.31359	2.92028	-2.57103	0.0130631	0.158233	non
ENSMUSG00000021990	Spata13	-0.737766	7.52598	-2.56976	0.0131056	0.158522	non
ENSMUSG00000024817	Uhrf2	0.462703	7.98848	2.56939	0.0131181	0.158522	non
ENSMUSG00000039748	Exo1	3.68024	1.79196	2.5693	0.0131211	0.158522	non
ENSMUSG00000032409	Atr	-1.18614	5.7811	-2.56862	0.0131439	0.15866	non
ENSMUSG00000031357	Syap1	0.750162	5.77349	2.56773	0.0131736	0.158881	non
ENSMUSG00000024937	Ehbp1l1	0.595571	6.74361	2.56692	0.0132008	0.159071	non
ENSMUSG00000025035	Arl3	1.38073	3.59208	2.56505	0.0132638	0.159693	non
ENSMUSG00000029178	Klf3	-0.290858	7.9493	-2.5637	0.0133096	0.159879	non
ENSMUSG00000036898	Zfp157	-1.13825	5.11752	-2.56366	0.0133111	0.159879	non
ENSMUSG00000039067	Psmd7	0.360142	7.29182	2.56358	0.0133137	0.159879	non
ENSMUSG00000047888	Tnrc6b	-0.432723	7.88104	-2.56316	0.0133279	0.159903	non
ENSMUSG00000034042	Gpbp1l1	0.516567	5.81752	2.56187	0.013372	0.159903	non
ENSMUSG00000010755	Cars	-1.43183	6.0293	-2.56175	0.0133761	0.159903	non
ENSMUSG00000030189	Ybx3	0.623824	6.94458	2.56162	0.0133805	0.159903	non
ENSMUSG00000033577	Myo6	-2.11129	5.13585	-2.56154	0.0133832	0.159903	non
ENSMUSG00000037370	Enpp1	-1.56856	5.13439	-2.5615	0.0133845	0.159903	non
ENSMUSG00000033943	Mga	-0.703333	7.30774	-2.56065	0.0134135	0.160113	non
ENSMUSG00000031948	Kars	0.412043	7.34188	2.56009	0.0134328	0.160205	non
ENSMUSG00000026020	Nop58	-0.48958	7.29022	-2.55899	0.0134704	0.160516	non
ENSMUSG00000031255	Sytl4	3.05399	-0.745136	2.55864	0.0134825	0.160523	non
ENSMUSG00000019804	Snx3	0.322968	8.07939	2.55777	0.0135121	0.160599	non
ENSMUSG00000090215	Trim34b	-2.16381	-1.43934	-2.5577	0.0135146	0.160599	non
ENSMUSG00000008333	Snrpb2	0.512431	5.96481	2.55745	0.0135234	0.160599	non
ENSMUSG00000022911	Arl13b	0.978353	5.97071	2.55686	0.0135436	0.160638	non
ENSMUSG00000031347	Cetn2	0.47535	6.83733	2.55668	0.0135498	0.160638	non
ENSMUSG00000031506	Ptpn7	0.600715	8.11419	2.55608	0.0135704	0.160747	non
ENSMUSG00000061130	Ppm1b	-0.606874	6.62448	-2.55483	0.0136136	0.160988	non
ENSMUSG00000002332	Dhrs1	0.579392	6.60249	2.55423	0.0136346	0.160988	non
ENSMUSG00000038244	Mical2	-3.64603	1.39904	-2.55417	0.0136366	0.160988	non
ENSMUSG00000098557	Kctd12	2.42813	3.65516	2.55388	0.0136465	0.160988	non
ENSMUSG00000032348	Gsta4	-2.52678	2.63827	-2.55382	0.0136486	0.160988	non
ENSMUSG00000062753	AI413582	0.359406	6.65694	2.55235	0.0136999	0.161457	non
ENSMUSG00000015092	Edf1	0.347626	7.14482	2.55149	0.0137299	0.161585	non
ENSMUSG00000037032	Apbb1	2.70776	4.06302	2.55137	0.0137339	0.161585	non
ENSMUSG00000026433	Rab29	0.656024	5.62381	2.54924	0.0138085	0.162326	non
ENSMUSG00000007610	Gtpbp3	1.85318	3.7756	2.54801	0.0138518	0.162588	non
ENSMUSG00000015536	Mocs2	0.572437	6.25906	2.54794	0.0138541	0.162588	non
ENSMUSG00000038991	Txndc5	0.762885	7.65997	2.54679	0.0138946	0.162811	non
ENSMUSG00000067377	Tspan6	-3.29541	2.22519	-2.54674	0.0138965	0.162811	non
ENSMUSG00000045410	Akr1e1	1.38978	5.00455	2.54379	0.0140008	0.163895	non
ENSMUSG00000028530	Jak1	-0.207248	9.85643	-2.54274	0.0140382	0.164195	non
ENSMUSG00000022119	Rbm26	-0.638939	6.56341	-2.54035	0.0141235	0.165055	non
ENSMUSG00000036513	Commd2	0.511051	6.14329	2.53999	0.0141362	0.165064	non
ENSMUSG00000040563	Plppr2	2.84456	-0.153301	2.53918	0.0141653	0.165153	non
ENSMUSG00000061244	Exoc5	-0.699314	6.85668	-2.53912	0.0141674	0.165153	non
ENSMUSG00000017286	Glod4	0.498301	6.64302	2.53842	0.0141927	0.165241	non
ENSMUSG00000031843	Mphosph6	0.882193	5.71066	2.53825	0.0141987	0.165241	non
ENSMUSG00000029121	Crmp1	1.14654	6.87163	2.53726	0.0142343	0.165517	non
ENSMUSG00000053536	Cstf2t	-1.52673	5.40947	-2.53559	0.0142947	0.165807	non
ENSMUSG00000031996	Aplp2	0.43437	8.41871	2.5355	0.0142981	0.165807	non
ENSMUSG00000020571	Pdia6	-0.400453	8.07423	-2.53517	0.0143101	0.165807	non
ENSMUSG00000039156	Stim2	-0.855505	6.26447	-2.53513	0.0143114	0.165807	non
ENSMUSG00000091649	Phf11b	0.427477	6.49843	2.53493	0.0143187	0.165807	non
ENSMUSG00000057406	Nsd2	1.27881	6.08305	2.53456	0.0143319	0.165822	non
ENSMUSG00000060131	Atp8b4	-3.44762	1.10619	-2.53364	0.0143656	0.16602	non
ENSMUSG00000022443	Myh9	-0.524486	8.16156	-2.53344	0.0143729	0.16602	non
ENSMUSG00000031221	Igbp1	0.494483	6.34956	2.53282	0.0143955	0.166144	non
ENSMUSG00000023044	Csad	-2.52076	3.47983	-2.53018	0.0144918	0.167117	non
ENSMUSG00000021054	Sgpp1	-0.613816	6.65747	-2.52903	0.0145339	0.167464	non
ENSMUSG00000022861	Dgkg	-2.96922	-0.554015	-2.52869	0.0145465	0.167471	non
ENSMUSG00000019960	Dusp6	-3.49159	5.81509	-2.52794	0.0145741	0.16765	non
ENSMUSG00000004567	Mcoln1	-0.743217	6.55731	-2.52685	0.0146142	0.167827	non
ENSMUSG00000044328	Trp53i13	0.892462	5.83473	2.52635	0.0146326	0.167827	non
ENSMUSG00000096916	Zfp850	-2.31401	3.72057	-2.52573	0.0146556	0.167827	non
ENSMUSG00000025521	Tmem192	0.443493	6.7295	2.52548	0.014665	0.167827	non
ENSMUSG00000054405	Dnajc8	0.337904	7.65914	2.52491	0.0146861	0.167827	non
ENSMUSG00000028649	Macf1	-0.473624	9.55201	-2.52454	0.0146998	0.167827	non
ENSMUSG00000053560	Ier2	0.429919	8.37905	2.52399	0.0147204	0.167827	non
ENSMUSG00000015889	Lta4h	-0.262445	8.2438	-2.52382	0.0147267	0.167827	non
ENSMUSG00000029050	Ski	-0.52582	6.75136	-2.52375	0.0147293	0.167827	non
ENSMUSG00000052374	Actn2	1.58658	4.05643	2.52367	0.014732	0.167827	non
ENSMUSG00000041298	Katnal1	2.06519	3.28915	2.52317	0.0147506	0.167827	non
ENSMUSG00000026014	Raph1	2.20188	5.87151	2.52298	0.0147579	0.167827	non
ENSMUSG00000030745	Il21r	-0.627623	8.62126	-2.5227	0.0147684	0.167827	non
ENSMUSG00000021810	Ecd	-0.589894	7.03809	-2.52267	0.0147694	0.167827	non
ENSMUSG00000026484	Rnf2	-0.498671	7.12406	-2.52249	0.014776	0.167827	non
ENSMUSG00000061028	Clasrp	-1.01706	5.97816	-2.52233	0.014782	0.167827	non
ENSMUSG00000068134	Zfp120	-0.732724	5.89862	-2.52114	0.0148267	0.168197	non
ENSMUSG00000054641	Mmrn1	2.65719	-0.990423	2.52071	0.0148424	0.168238	non
ENSMUSG00000045348	Nyap1	-2.51109	-1.11512	-2.5187	0.0149182	0.168959	non
ENSMUSG00000038506	Dcun1d2	-1.30734	5.2411	-2.51819	0.0149371	0.169037	non
ENSMUSG00000042992	Borcs5	0.712618	5.5782	2.51764	0.0149578	0.169134	non
ENSMUSG00000073131	Vma21	0.825221	4.81381	2.51569	0.0150318	0.169696	non
ENSMUSG00000011096	Akt1s1	-1.83875	2.92838	-2.51534	0.015045	0.169696	non
ENSMUSG00000046798	Cldn12	3.22667	2.12369	2.51519	0.0150505	0.169696	non
ENSMUSG00000050930	Map10	-3.31442	-0.718124	-2.51504	0.0150562	0.169696	non
ENSMUSG00000062312	Erbb2	3.56542	0.309894	2.51375	0.0151052	0.169716	non
ENSMUSG00000021180	Rps6ka5	1.23719	4.95979	2.51371	0.0151068	0.169716	non
ENSMUSG00000032547	Ryk	1.50766	4.65254	2.51341	0.0151181	0.169716	non
ENSMUSG00000006800	Sulf2	-2.92911	0.00952922	-2.51303	0.0151328	0.169716	non
ENSMUSG00000075033	Nxpe3	-0.655901	5.5663	-2.513	0.0151339	0.169716	non
ENSMUSG00000030612	Mrpl46	0.64995	6.16299	2.51298	0.0151348	0.169716	non
ENSMUSG00000041238	Rbbp8	1.14659	5.83769	2.51276	0.0151432	0.169716	non
ENSMUSG00000046949	Nqo2	0.859378	4.72258	2.51112	0.0152057	0.17028	non
ENSMUSG00000027459	Fam110a	1.19653	6.80962	2.51055	0.0152276	0.170372	non
ENSMUSG00000030769	Slc5a11	-2.39221	-1.42578	-2.51027	0.0152384	0.170372	non
ENSMUSG00000071202	Ccdc78	-2.65214	-0.854437	-2.50957	0.015265	0.170432	non
ENSMUSG00000037674	Rfx7	-0.726581	5.96288	-2.50949	0.0152682	0.170432	non
ENSMUSG00000026663	Atf6	1.10241	6.38008	2.50826	0.0153157	0.170825	non
ENSMUSG00000038664	Herc1	-0.619255	8.49299	-2.50681	0.0153716	0.171312	non
ENSMUSG00000054723	Vmac	-1.36597	3.34029	-2.50615	0.015397	0.171388	non
ENSMUSG00000045886	Gm9803	-1.74716	-1.26684	-2.506	0.015403	0.171388	non
ENSMUSG00000026357	Rgs18	2.57708	-0.528062	2.50527	0.0154311	0.17152	non
ENSMUSG00000030753	Thap12	-0.666778	6.85499	-2.50505	0.0154395	0.17152	non
ENSMUSG00000034926	Dhcr24	2.7317	3.11764	2.50391	0.0154838	0.171876	non
ENSMUSG00000008036	Ap2s1	0.352791	7.2507	2.50181	0.0155658	0.172469	non
ENSMUSG00000025786	Zdhhc3	0.575143	6.54803	2.50131	0.0155855	0.172469	non
ENSMUSG00000019528	Gyg	0.544975	6.63704	2.50099	0.0155979	0.172469	non
ENSMUSG00000032582	Rbm6	-0.515091	7.62633	-2.50036	0.0156227	0.172469	non
ENSMUSG00000002885	Adgre5	-0.261148	8.70718	-2.4999	0.0156408	0.172469	non
ENSMUSG00000045441	Gprin3	0.588038	7.42974	2.49984	0.015643	0.172469	non
ENSMUSG00000040852	Plekhh2	2.48279	-0.816014	2.4998	0.0156447	0.172469	non
ENSMUSG00000070738	Dgkd	-0.566568	6.85477	-2.4997	0.0156486	0.172469	non
ENSMUSG00000029311	Hsd17b11	-0.872921	4.48159	-2.4997	0.0156486	0.172469	non
ENSMUSG00000050394	Armcx6	2.49544	0.627504	2.49839	0.0157001	0.1729	non
ENSMUSG00000049553	Polr1a	-1.08386	6.04863	-2.49801	0.0157151	0.172928	non
ENSMUSG00000004100	Ppan	-1.01112	6.24355	-2.49767	0.0157286	0.17294	non
ENSMUSG00000027115	Kif18a	2.86433	3.62398	2.49702	0.0157542	0.173085	non
ENSMUSG00000052926	Rnaseh2a	-0.485026	6.16119	-2.49458	0.0158508	0.17401	non
ENSMUSG00000030232	Aebp2	0.5093	7.69348	2.49347	0.0158952	0.174359	non
ENSMUSG00000031511	Arhgef7	-1.24521	5.51491	-2.49299	0.0159141	0.17443	non
ENSMUSG00000050552	Lamtor4	0.438415	6.25689	2.4924	0.0159379	0.174553	non
ENSMUSG00000000538	Tom1l2	-2.70095	5.06062	-2.49175	0.0159639	0.174701	non
ENSMUSG00000027854	Sike1	0.395297	6.98697	2.49117	0.015987	0.174752	non
ENSMUSG00000024055	Cyp4f13	-0.91477	5.93014	-2.491	0.0159937	0.174752	non
ENSMUSG00000055733	Nap1l3	3.77765	2.07709	2.48969	0.0160463	0.17519	non
ENSMUSG00000000301	Pemt	-3.14948	0.501618	-2.4887	0.0160863	0.175489	non
ENSMUSG00000034931	Dhx8	-0.777315	6.53368	-2.48831	0.0161019	0.175489	non
ENSMUSG00000040616	Tmem51	2.77515	3.14576	2.48807	0.0161114	0.175489	non
ENSMUSG00000003309	Ap1m2	-3.38908	-0.0305056	-2.48731	0.0161422	0.175687	non
ENSMUSG00000028691	Prdx1	0.358961	7.56672	2.48637	0.0161801	0.175839	non
ENSMUSG00000007656	Arpp19	0.442271	7.0993	2.48634	0.0161814	0.175839	non
ENSMUSG00000055850	Rnf181	0.372966	7.32017	2.48525	0.0162258	0.176072	non
ENSMUSG00000075702	Selenom	1.97235	3.46821	2.48519	0.0162282	0.176072	non
ENSMUSG00000033499	Larp4b	-0.519212	6.79691	-2.48468	0.0162489	0.176161	non
ENSMUSG00000028228	Cpne3	0.584735	6.70371	2.48331	0.0163045	0.176584	non
ENSMUSG00000045854	Lyrm2	0.462325	5.21131	2.4831	0.0163133	0.176584	non
ENSMUSG00000024006	Stk38	-0.257847	8.34679	-2.48243	0.0163407	0.176743	non
ENSMUSG00000073481	Marc2	-0.0233817	7.64443	-0.163383	0.870855	0.969708	non
ENSMUSG00000102742	Pcdhga11	-2.08386	-1.43663	-2.47988	0.0164448	0.177479	non
ENSMUSG00000021928	Ebpl	0.429968	6.27154	2.47981	0.016448	0.177479	non
ENSMUSG00000030748	Il4ra	-0.970044	8.19269	-2.47952	0.0164596	0.177479	non
ENSMUSG00000039087	Rreb1	-1.78444	4.21248	-2.4785	0.0165018	0.177745	non
ENSMUSG00000027447	Cst3	0.482759	7.52821	2.47831	0.0165098	0.177745	non
ENSMUSG00000027712	Anxa5	0.353613	8.21571	2.47546	0.0166273	0.178872	non
ENSMUSG00000038387	Rras	0.770279	5.22648	2.47511	0.016642	0.178892	non
ENSMUSG00000003198	Zfp959	0.875249	5.47225	2.47348	0.0167098	0.179483	non
ENSMUSG00000057594	Arl16	0.882299	4.91253	2.47303	0.0167287	0.179547	non
ENSMUSG00000020155	Kcnmb1	-3.02864	-0.450814	-2.47038	0.0168394	0.180596	non
ENSMUSG00000029378	Mcub	2.78285	6.74022	2.46988	0.0168604	0.180682	non
ENSMUSG00000042460	C1galt1	-0.951977	5.34406	-2.46954	0.0168748	0.180698	non
ENSMUSG00000046410	Kcnk6	2.46493	2.728	2.46801	0.0169392	0.181168	non
ENSMUSG00000030824	Nucb1	0.302993	8.63255	2.46788	0.0169447	0.181168	non
ENSMUSG00000031137	Fgf13	-1.74058	2.68677	-2.46671	0.0169942	0.181558	non
ENSMUSG00000009585	Apobec3	0.272136	8.36581	2.46582	0.0170321	0.181782	non
ENSMUSG00000032580	Rbm5	-0.251645	8.86175	-2.4654	0.0170497	0.181782	non
ENSMUSG00000095562	Gm21887	-1.54765	0.829876	-2.46524	0.0170568	0.181782	non
ENSMUSG00000027519	Rab22a	0.59166	6.7214	2.46472	0.0170785	0.181782	non
ENSMUSG00000040365	Trim41	2.22983	2.69287	2.46461	0.0170832	0.181782	non
ENSMUSG00000018819	Lsp1	0.243236	9.42035	2.46437	0.0170934	0.181782	non
ENSMUSG00000060147	Serpinb6a	0.623586	6.87728	2.46357	0.0171277	0.182008	non
ENSMUSG00000032014	Oaf	-3.97352	0.403333	-2.46314	0.017146	0.182063	non
ENSMUSG00000018848	Rars	0.446908	6.92408	2.46071	0.0172499	0.182929	non
ENSMUSG00000052760	A630001G21Rik	-0.929762	5.60259	-2.46055	0.0172569	0.182929	non
ENSMUSG00000032440	Tgfbr2	-0.592117	7.5852	-2.46031	0.0172669	0.182929	non
ENSMUSG00000035509	Fbxl21	-3.42541	1.12552	-2.45823	0.0173565	0.183588	non
ENSMUSG00000039197	Adk	0.470826	7.44096	2.4581	0.0173624	0.183588	non
ENSMUSG00000050075	Gpr171	0.784283	6.56034	2.45795	0.0173686	0.183588	non
ENSMUSG00000027882	Stxbp3	0.472596	6.68027	2.4573	0.0173966	0.183745	non
ENSMUSG00000044627	Swi5	0.407345	6.65401	2.45638	0.0174365	0.184027	non
ENSMUSG00000024965	Fermt3	0.280146	8.7959	2.45486	0.0175026	0.184538	non
ENSMUSG00000063889	Crem	1.26414	8.12068	2.45466	0.0175114	0.184538	non
ENSMUSG00000020515	Cnot8	-0.367526	7.17696	-2.45414	0.0175339	0.184635	non
ENSMUSG00000040322	Slc25a24	0.598196	6.28627	2.45379	0.0175491	0.184657	non
ENSMUSG00000020573	Pik3cg	1.04149	6.12647	2.45331	0.01757	0.184736	non
ENSMUSG00000004317	Clcn5	2.78086	3.46152	2.45178	0.0176371	0.185209	non
ENSMUSG00000020477	Mrps24	0.342205	6.63687	2.45168	0.0176415	0.185209	non
ENSMUSG00000064037	Gpn1	-0.916545	6.20019	-2.4507	0.0176842	0.185442	non
ENSMUSG00000000817	Fasl	-2.20836	5.19992	-2.45056	0.0176903	0.185442	non
ENSMUSG00000023959	Clic5	-2.67733	-0.777234	-2.44994	0.0177175	0.185588	non
ENSMUSG00000051855	Mest	3.09176	0.269495	2.44721	0.0178381	0.186711	non
ENSMUSG00000000776	Polr3d	-1.38111	4.91754	-2.44619	0.0178833	0.187041	non
ENSMUSG00000023988	Bysl	-1.77569	5.46654	-2.4455	0.0179137	0.187041	non
ENSMUSG00000041375	Ccdc9	0.802549	5.51014	2.44497	0.0179374	0.187041	non
ENSMUSG00000038179	Slamf7	-3.9579	2.95993	-2.44366	0.0179957	0.187041	non
ENSMUSG00000030942	Thumpd1	-0.679167	6.99236	-2.44364	0.0179965	0.187041	non
ENSMUSG00000079009	Gm14139	-2.79784	-0.848901	-2.44361	0.017998	0.187041	non
ENSMUSG00000005142	Man2b1	-0.433042	7.99411	-2.44359	0.0179985	0.187041	non
ENSMUSG00000031314	Taf1	-1.00195	6.68744	-2.44342	0.0180062	0.187041	non
ENSMUSG00000040940	Arhgef1	-0.455204	9.43749	-2.4434	0.0180073	0.187041	non
ENSMUSG00000103897	Pcdhga8	-2.31565	-1.37939	-2.44327	0.0180128	0.187041	non
ENSMUSG00000021876	Rnase4	1.49381	6.13588	2.44318	0.0180172	0.187041	non
ENSMUSG00000042816	Gpr151	-1.96202	-1.57918	-2.44257	0.018044	0.18718	non
ENSMUSG00000038569	Rad9b	-2.6113	2.4057	-2.44084	0.0181217	0.187846	non
ENSMUSG00000092586	Ly6g6c	2.95528	-0.743957	2.43971	0.0181726	0.188224	non
ENSMUSG00000028362	Tnfsf8	-1.0749	7.74496	-2.43938	0.0181871	0.188224	non
ENSMUSG00000034807	Colgalt1	-0.593925	6.1234	-2.43909	0.0182002	0.188224	non
ENSMUSG00000041297	Cdk13	-0.606974	6.35857	-2.43883	0.0182122	0.188224	non
ENSMUSG00000007411	Mark3	-0.474971	7.50559	-2.43844	0.0182297	0.188265	non
ENSMUSG00000030774	Pak1	-3.08484	1.62566	-2.43717	0.0182871	0.188719	non
ENSMUSG00000072825	Cep170b	2.73926	3.78033	2.43658	0.0183134	0.18885	non
ENSMUSG00000047604	Frat2	-0.952555	5.12793	-2.43624	0.0183291	0.188872	non
ENSMUSG00000032089	Il10ra	0.787149	8.08917	2.43488	0.0183909	0.189259	non
ENSMUSG00000042784	Muc1	2.21827	3.05543	2.43481	0.0183938	0.189259	non
ENSMUSG00000028874	Fgr	-3.09763	0.0563699	-2.43438	0.0184135	0.189322	non
ENSMUSG00000035933	Cog5	-0.757789	6.22857	-2.43022	0.0186036	0.191136	non
ENSMUSG00000027637	1110008F13Rik	0.397659	5.87042	2.42987	0.0186199	0.191163	non
ENSMUSG00000043262	Uevld	-1.8693	2.94619	-2.42915	0.0186529	0.191205	non
ENSMUSG00000059552	Trp53	-0.373275	7.84662	-2.42906	0.0186568	0.191205	non
ENSMUSG00000032593	Amigo3	-3.21378	0.433846	-2.42872	0.0186726	0.191205	non
ENSMUSG00000051721	Wdcp	-1.32497	4.15721	-2.42859	0.0186789	0.191205	non
ENSMUSG00000005043	Sgsh	-0.950396	4.04191	-2.42629	0.018785	0.192121	non
ENSMUSG00000024835	Coro1b	0.270595	8.74714	2.42605	0.0187959	0.192121	non
ENSMUSG00000025875	Tspan17	1.99561	4.56897	2.42551	0.0188213	0.192239	non
ENSMUSG00000036432	Siah2	0.920247	6.20025	2.42479	0.0188543	0.192304	non
ENSMUSG00000022508	Bcl6	-2.44879	3.46301	-2.42478	0.0188552	0.192304	non
ENSMUSG00000028643	Svbp	0.446188	5.54993	2.42395	0.0188939	0.192557	non
ENSMUSG00000022982	Sod1	0.420664	6.36138	2.42186	0.0189911	0.193373	non
ENSMUSG00000041954	Tnfrsf18	0.323494	8.65746	2.42164	0.0190016	0.193373	non
ENSMUSG00000058624	Gda	-2.8728	-0.716333	-2.42002	0.0190773	0.194002	non
ENSMUSG00000022483	Col2a1	-1.76757	-1.60386	-2.41965	0.0190946	0.194036	non
ENSMUSG00000030127	Cops7a	-0.500622	6.54321	-2.41837	0.0191554	0.194373	non
ENSMUSG00000000759	Tubgcp3	-0.807851	6.74725	-2.41836	0.0191557	0.194373	non
ENSMUSG00000033326	Kdm4a	0.73113	5.82436	2.41743	0.0191994	0.194675	non
ENSMUSG00000025314	Ptprj	2.24504	3.48846	2.41582	0.0192756	0.195022	non
ENSMUSG00000025227	Mfsd13a	2.29416	3.41347	2.4156	0.0192862	0.195022	non
ENSMUSG00000049658	Bdp1	-0.627171	6.74694	-2.41559	0.0192867	0.195022	non
ENSMUSG00000056019	Zfp709	2.12565	3.24043	2.41548	0.0192919	0.195022	non
ENSMUSG00000039824	Myl6b	-2.80347	1.22718	-2.41509	0.0193101	0.195022	non
ENSMUSG00000029075	Tnfrsf4	0.438941	9.46149	2.41494	0.0193176	0.195022	non
ENSMUSG00000074220	Zfp382	-2.28255	4.76937	-2.41452	0.0193372	0.195079	non
ENSMUSG00000038872	Zfhx3	-2.23441	-0.744563	-2.41395	0.0193643	0.195211	non
ENSMUSG00000026669	Mcm10	3.7727	1.65917	2.41323	0.0193989	0.195419	non
ENSMUSG00000021785	Ngly1	-0.496664	7.23576	-2.41282	0.0194184	0.195473	non
ENSMUSG00000029310	Nudt9	-0.48515	6.2629	-2.4123	0.0194431	0.195582	non
ENSMUSG00000021814	Anxa7	0.508875	7.33435	2.40967	0.0195691	0.196556	non
ENSMUSG00000050721	Plekho2	0.924563	6.91017	2.40954	0.0195753	0.196556	non
ENSMUSG00000021952	Xpo4	-0.677273	6.29859	-2.4094	0.0195823	0.196556	non
ENSMUSG00000060950	Trmt61a	-2.40597	2.86256	-2.40871	0.0196153	0.196628	non
ENSMUSG00000050503	Fbxl22	-2.72738	2.52083	-2.40867	0.0196177	0.196628	non
ENSMUSG00000024014	Pim1	0.511202	6.42626	2.40748	0.0196749	0.19706	non
ENSMUSG00000038650	Rnh1	0.434733	7.84343	2.40676	0.0197098	0.197254	non
ENSMUSG00000025949	Pikfyve	0.96811	5.75741	2.40649	0.0197226	0.197254	non
ENSMUSG00000041354	Rgl2	-0.720319	6.16694	-2.40521	0.0197847	0.197734	non
ENSMUSG00000050545	Fam228b	-1.62412	-1.65348	-2.40411	0.0198382	0.198126	non
ENSMUSG00000025241	Fyco1	-0.818694	6.67261	-2.40301	0.0198918	0.19852	non
ENSMUSG00000022827	Rabl3	1.26414	4.52911	2.39969	0.0200543	0.199998	non
ENSMUSG00000025225	Nfkb2	0.765688	7.57083	2.39673	0.0202002	0.201309	non
ENSMUSG00000035851	Ythdc1	0.417777	7.95805	2.39479	0.0202965	0.202124	non
ENSMUSG00000037331	Larp1	-0.522134	7.17773	-2.39432	0.0203196	0.20221	non
ENSMUSG00000034765	Dusp5	1.0343	7.70921	2.39325	0.0203732	0.202599	non
ENSMUSG00000024900	Cpt1a	0.625974	6.80934	2.39257	0.0204069	0.202789	non
ENSMUSG00000055675	Kbtbd11	-0.542009	6.25989	-2.39165	0.0204528	0.203062	non
ENSMUSG00000047789	Slc38a9	-0.564573	6.20703	-2.39132	0.0204694	0.203062	non
ENSMUSG00000022132	Cldn10	-3.07833	0.046486	-2.39113	0.0204791	0.203062	non
ENSMUSG00000026664	Phyh	0.490217	6.91717	2.39053	0.0205088	0.203062	non
ENSMUSG00000028741	Mrto4	-0.903345	5.31374	-2.39023	0.020524	0.203062	non
ENSMUSG00000078786	BC024978	-2.78633	1.10562	-2.39004	0.0205333	0.203062	non
ENSMUSG00000004951	Hspb1	2.16018	0.601672	2.38965	0.0205529	0.203062	non
ENSMUSG00000050549	Fam241a	-1.35358	4.58796	-2.3893	0.0205709	0.203062	non
ENSMUSG00000020128	Vps54	0.459085	7.88257	2.38914	0.0205786	0.203062	non
ENSMUSG00000024943	Smc5	-0.776063	6.47049	-2.38895	0.0205881	0.203062	non
ENSMUSG00000026281	Dtymk	0.547769	6.10511	2.38875	0.0205982	0.203062	non
ENSMUSG00000028322	Exosc3	0.400574	6.52373	2.38843	0.0206144	0.203062	non
ENSMUSG00000062456	Rpl9-ps6	-1.75141	0.625957	-2.38825	0.0206237	0.203062	non
ENSMUSG00000040767	Snrnp25	0.562576	6.0364	2.38725	0.0206738	0.203412	non
ENSMUSG00000028878	Fam76a	0.586686	5.85043	2.38607	0.0207338	0.203577	non
ENSMUSG00000031622	Sin3b	0.332475	8.0096	2.38599	0.0207376	0.203577	non
ENSMUSG00000095620	2010005H15Rik	-2.0557	-1.21094	-2.38582	0.0207462	0.203577	non
ENSMUSG00000041453	Rpl21	-2.12578	3.73703	-2.38555	0.0207601	0.203577	non
ENSMUSG00000022021	Diaph3	1.62057	3.35283	2.38548	0.0207636	0.203577	non
ENSMUSG00000003269	Cyth2	0.469488	6.97087	2.38434	0.0208216	0.204002	non
ENSMUSG00000078486	Perm1	-2.88875	-0.217687	-2.38335	0.0208716	0.204349	non
ENSMUSG00000035517	Tdrd7	2.15405	3.82909	2.38245	0.0209175	0.204653	non
ENSMUSG00000020831	0610010K14Rik	-2.14829	0.534475	-2.38177	0.0209524	0.204792	non
ENSMUSG00000034586	Hid1	-2.99023	1.93129	-2.38145	0.0209687	0.204792	non
ENSMUSG00000003235	Eif2b5	0.69632	6.75492	2.38131	0.0209757	0.204792	non
ENSMUSG00000054434	Tmem120b	-2.84733	2.70702	-2.37813	0.0211393	0.206245	non
ENSMUSG00000050627	Gpd1l	0.816017	5.47496	2.37629	0.0212341	0.207025	non
ENSMUSG00000020647	Ncoa1	-0.898923	6.36075	-2.37387	0.0213598	0.208003	non
ENSMUSG00000038459	Abhd17c	-1.22493	5.7073	-2.37378	0.0213643	0.208003	non
ENSMUSG00000030708	Dnajb13	1.27671	5.37107	2.37315	0.0213971	0.208018	non
ENSMUSG00000071724	Smpd5	-0.967108	5.20786	-2.37312	0.0213987	0.208018	non
ENSMUSG00000055319	Sec23ip	-0.642324	6.59395	-2.37289	0.0214105	0.208018	non
ENSMUSG00000090527	Gm5538	-1.70212	-1.68573	-2.3721	0.0214517	0.208164	non
ENSMUSG00000038775	Vill	1.90233	5.29904	2.37203	0.0214554	0.208164	non
ENSMUSG00000001418	Glmp	0.287619	7.81346	2.37148	0.0214843	0.208299	non
ENSMUSG00000027203	Dut	0.49505	6.35516	2.37081	0.0215191	0.208427	non
ENSMUSG00000026649	Cfap126	-2.46095	0.723875	-2.37066	0.0215274	0.208427	non
ENSMUSG00000031667	Aktip	-1.07232	5.49715	-2.36962	0.0215814	0.208805	non
ENSMUSG00000078779	Zfp59	-2.94374	1.79219	-2.36917	0.0216051	0.20889	non
ENSMUSG00000050944	Efcab5	2.16847	-1.31036	2.36876	0.0216267	0.208954	non
ENSMUSG00000046432	Bex3	0.466138	6.93841	2.36626	0.0217586	0.21	non
ENSMUSG00000034258	Flvcr2	-2.66594	-0.248893	-2.36591	0.021777	0.21	non
ENSMUSG00000063015	Ccni	-0.480244	6.47543	-2.36585	0.0217802	0.21	non
ENSMUSG00000026766	Mmadhc	0.431953	6.85702	2.3654	0.0218042	0.210086	non
ENSMUSG00000041959	S100a10	0.365086	8.5762	2.36447	0.0218536	0.210317	non
ENSMUSG00000020448	Rnf185	-2.34407	5.47784	-2.36413	0.0218716	0.210317	non
ENSMUSG00000034951	Cog7	-1.86909	5.09682	-2.36409	0.0218735	0.210317	non
ENSMUSG00000039804	Ncoa5	-0.821395	6.047	-2.36339	0.0219109	0.210532	non
ENSMUSG00000033065	Pfkm	-2.62473	4.28118	-2.36266	0.0219497	0.210633	non
ENSMUSG00000035941	Ibtk	-0.905657	6.65105	-2.36262	0.0219517	0.210633	non
ENSMUSG00000032202	Rab27a	0.712177	5.87842	2.36225	0.0219717	0.21068	non
ENSMUSG00000032369	Plscr1	0.848858	5.7557	2.3607	0.0220543	0.210931	non
ENSMUSG00000040472	Rabggta	-0.597464	6.87393	-2.36023	0.0220795	0.210931	non
ENSMUSG00000017929	B4galt5	0.880888	4.98031	2.36017	0.0220827	0.210931	non
ENSMUSG00000025499	Hras	0.449624	6.10985	2.35993	0.0220954	0.210931	non
ENSMUSG00000031826	Usp10	-0.612227	6.66831	-2.35947	0.0221204	0.210931	non
ENSMUSG00000056185	Snx32	1.56653	4.07233	2.35904	0.0221434	0.210931	non
ENSMUSG00000040618	Pck2	0.708897	6.04521	2.35872	0.0221602	0.210931	non
ENSMUSG00000038335	Tsr1	-1.404	5.17865	-2.35872	0.0221604	0.210931	non
ENSMUSG00000034796	Cpne7	-2.47317	2.59921	-2.35833	0.0221812	0.210931	non
ENSMUSG00000031010	Usp9x	-0.85038	7.09917	-2.35825	0.0221855	0.210931	non
ENSMUSG00000027651	Rprd1b	-0.716368	6.14438	-2.35812	0.0221928	0.210931	non
ENSMUSG00000022812	Gsk3b	0.488458	7.17417	2.35804	0.0221972	0.210931	non
ENSMUSG00000026317	Cln8	-2.55637	4.41494	-2.35783	0.0222086	0.210931	non
ENSMUSG00000043183	Simc1	-1.32453	5.86957	-2.35781	0.0222096	0.210931	non
ENSMUSG00000029234	Tmem165	-0.461	6.67247	-2.35552	0.0223331	0.21196	non
ENSMUSG00000069520	Tmem19	-0.794964	5.85555	-2.35456	0.0223853	0.21231	non
ENSMUSG00000039983	Ccdc32	0.81142	5.64059	2.3532	0.022459	0.212762	non
ENSMUSG00000040498	Igsf23	-2.26182	3.22148	-2.3529	0.0224751	0.212762	non
ENSMUSG00000004040	Stat3	-0.393225	9.0629	-2.35283	0.0224788	0.212762	non
ENSMUSG00000021901	Bap1	0.831572	6.66772	2.34962	0.0226544	0.21428	non
ENSMUSG00000057229	Dmac2	-0.980537	5.97618	-2.34922	0.0226761	0.214339	non
ENSMUSG00000025870	Arl10	-1.97498	3.03363	-2.34829	0.0227275	0.214556	non
ENSMUSG00000049300	Prmt6	-2.25633	3.60831	-2.34813	0.0227362	0.214556	non
ENSMUSG00000053644	Aldh7a1	-2.56596	3.34244	-2.34796	0.0227453	0.214556	non
ENSMUSG00000051804	Adam6b	-2.46959	-1.35437	-2.34699	0.0227989	0.214777	non
ENSMUSG00000019802	Sec63	0.44382	6.85067	2.34663	0.0228186	0.214777	non
ENSMUSG00000028136	Snx27	-0.694992	5.55201	-2.34653	0.0228243	0.214777	non
ENSMUSG00000068227	Il2rb	-0.447513	9.23986	-2.34612	0.0228469	0.214777	non
ENSMUSG00000034832	Tet3	-0.513342	7.36624	-2.34601	0.0228528	0.214777	non
ENSMUSG00000062590	Armc9	-2.81214	3.01525	-2.34586	0.0228611	0.214777	non
ENSMUSG00000030714	Sgf29	0.398517	6.39253	2.34477	0.0229216	0.215201	non
ENSMUSG00000063838	1700027J19Rik	2.23057	-0.905721	2.3438	0.0229754	0.215561	non
ENSMUSG00000031349	Nsdhl	0.710978	5.889	2.34331	0.0230024	0.215669	non
ENSMUSG00000022177	Haus4	0.582016	6.32374	2.34229	0.0230594	0.216058	non
ENSMUSG00000031608	Galnt7	-0.637669	6.18741	-2.34174	0.0230898	0.216197	non
ENSMUSG00000026155	Smap1	0.334474	6.64338	2.33901	0.0232424	0.217369	non
ENSMUSG00000075376	Rc3h2	-0.626094	6.54267	-2.33895	0.0232461	0.217369	non
ENSMUSG00000074874	Ctla2b	1.63033	2.24874	2.33741	0.0233326	0.218032	non
ENSMUSG00000032577	Mapkapk3	0.643103	7.98989	2.3362	0.0234007	0.218516	non
ENSMUSG00000038762	Abcf1	0.43482	7.48472	2.33593	0.0234158	0.218516	non
ENSMUSG00000026655	Fam107b	0.230468	9.86821	2.33538	0.0234471	0.218662	non
ENSMUSG00000030527	Crtc3	0.392211	6.95277	2.3343	0.0235082	0.219085	non
ENSMUSG00000038481	Cdk19	-0.868801	5.49615	-2.33317	0.0235723	0.219536	non
ENSMUSG00000037432	Fer1l5	-2.78034	-0.596633	-2.33286	0.0235899	0.219553	non
ENSMUSG00000032741	Tpcn1	-1.27238	3.74073	-2.33237	0.0236176	0.219568	non
ENSMUSG00000044279	Crb3	2.78873	0.962237	2.33225	0.0236246	0.219568	non
ENSMUSG00000024772	Ehd1	1.53664	6.34606	2.332	0.0236388	0.219568	non
ENSMUSG00000037346	Hrh4	2.47469	1.86775	2.33158	0.0236626	0.219643	non
ENSMUSG00000031145	Prickle3	-0.999319	6.21666	-2.33094	0.0236991	0.219836	non
ENSMUSG00000000088	Cox5a	0.37913	6.40923	2.32708	0.0239205	0.221741	non
ENSMUSG00000079427	Mthfsl	0.541485	5.31912	2.32644	0.023957	0.221932	non
ENSMUSG00000046550	Spin2c	-3.07579	2.88956	-2.32522	0.0240278	0.222425	non
ENSMUSG00000034164	Emid1	-3.36854	0.422773	-2.3248	0.0240517	0.222425	non
ENSMUSG00000013076	Amotl1	2.79996	-0.743894	2.32443	0.0240729	0.222425	non
ENSMUSG00000032802	Srxn1	3.14386	4.64901	2.32442	0.0240739	0.222425	non
ENSMUSG00000025410	Dctn2	0.335055	7.6117	2.32229	0.0241975	0.223296	non
ENSMUSG00000016552	Foxred2	-2.93314	2.6554	-2.32224	0.0242002	0.223296	non
ENSMUSG00000072258	Taf1a	-1.93149	4.62138	-2.32182	0.0242247	0.223374	non
ENSMUSG00000037139	Myom3	2.24421	-1.152	2.32144	0.0242468	0.22343	non
ENSMUSG00000069516	Lyz2	1.86187	3.42989	2.31831	0.0244297	0.224966	non
ENSMUSG00000024601	Isoc1	-0.574436	6.36775	-2.31754	0.024475	0.225088	non
ENSMUSG00000028803	Nipal3	0.709473	5.15739	2.31753	0.0244753	0.225088	non
ENSMUSG00000049232	Tigd2	-0.48273	6.50389	-2.31723	0.024493	0.225103	non
ENSMUSG00000015733	Capza2	0.278302	8.85252	2.31665	0.0245269	0.225266	non
ENSMUSG00000043439	Epop	-2.62568	1.81946	-2.31578	0.0245783	0.225515	non
ENSMUSG00000022477	Aco2	-0.383052	7.64496	-2.31564	0.0245864	0.225515	non
ENSMUSG00000022540	Rogdi	-1.59397	4.51851	-2.31514	0.0246163	0.225641	non
ENSMUSG00000020111	Micu1	0.597903	6.94955	2.31324	0.0247288	0.226523	non
ENSMUSG00000079426	Arpc4	0.270418	7.8611	2.31161	0.024825	0.227255	non
ENSMUSG00000042185	Nfrkb	-0.487528	6.55961	-2.31067	0.024881	0.227326	non
ENSMUSG00000030365	Clec2i	-0.565934	5.5053	-2.31038	0.0248988	0.227326	non
ENSMUSG00000046999	1110032F04Rik	-1.35078	2.91321	-2.31029	0.024904	0.227326	non
ENSMUSG00000035168	Tanc1	-2.20279	3.59227	-2.31024	0.0249067	0.227326	non
ENSMUSG00000024142	Mlst8	2.16359	4.13344	2.31012	0.0249142	0.227326	non
ENSMUSG00000018651	Tada2a	1.66624	3.88459	2.30962	0.0249438	0.227447	non
ENSMUSG00000031812	Map1lc3b	0.220314	7.84028	2.30885	0.02499	0.22772	non
ENSMUSG00000045665	Mfsd5	0.453098	6.8801	2.30778	0.0250543	0.228156	non
ENSMUSG00000029587	Zfp12	-1.89432	5.30425	-2.30634	0.0251402	0.228789	non
ENSMUSG00000020888	Dvl2	-2.06542	4.11612	-2.3059	0.025167	0.228883	non
ENSMUSG00000024563	Smad2	0.396158	7.2761	2.30488	0.0252287	0.229295	non
ENSMUSG00000051169	Rpusd3	-1.97781	2.05531	-2.30415	0.0252727	0.22953	non
ENSMUSG00000045362	Tnfrsf26	-0.408525	5.54875	-2.3039	0.0252875	0.22953	non
ENSMUSG00000025862	Stag2	-0.366943	7.82956	-2.30237	0.02538	0.23022	non
ENSMUSG00000026866	Kynu	-2.62634	-0.278248	-2.302	0.0254027	0.230276	non
ENSMUSG00000021959	Lats2	0.623796	6.36514	2.30119	0.0254521	0.230463	non
ENSMUSG00000096199	Ptrhd1	1.20095	3.37601	2.30109	0.0254579	0.230463	non
ENSMUSG00000043162	Pyurf	1.15193	4.49602	2.30084	0.025473	0.230463	non
ENSMUSG00000022864	D16Ertd472e	0.439693	7.74613	2.3001	0.0255185	0.230726	non
ENSMUSG00000038181	Chpf2	-2.05794	3.79913	-2.29762	0.0256698	0.231943	non
ENSMUSG00000030826	Bcat2	-0.614365	6.5232	-2.29723	0.0256938	0.23201	non
ENSMUSG00000020949	Fkbp3	0.326672	7.16972	2.29677	0.0257217	0.232093	non
ENSMUSG00000015291	Gdi1	-0.369372	8.45189	-2.29654	0.0257363	0.232093	non
ENSMUSG00000060639	Hist1h4i	1.88536	2.76563	2.2957	0.0257875	0.232404	non
ENSMUSG00000036968	Cnpy4	0.816449	5.06149	2.29498	0.025832	0.232593	non
ENSMUSG00000012422	Tmem167	0.349603	7.20719	2.29482	0.0258418	0.232593	non
ENSMUSG00000038780	Smurf1	-1.04735	5.75225	-2.29429	0.0258743	0.232735	non
ENSMUSG00000046157	Tmem229b	-1.69017	4.22565	-2.29395	0.0258955	0.232776	non
ENSMUSG00000035325	Sec31a	-0.469585	7.48204	-2.29355	0.0259202	0.232847	non
ENSMUSG00000020115	Tbk1	-0.446382	7.33741	-2.29276	0.0259689	0.232996	non
ENSMUSG00000007591	Tssk4	-3.02938	0.0930552	-2.29274	0.0259701	0.232996	non
ENSMUSG00000038608	Dock10	-0.415964	9.19577	-2.29228	0.0259992	0.233106	non
ENSMUSG00000029206	Nsun7	3.00855	0.690789	2.29131	0.0260588	0.233491	non
ENSMUSG00000033938	Ndufb7	0.335084	7.05488	2.29072	0.0260956	0.233642	non
ENSMUSG00000041992	Rapgef5	2.57152	3.19773	2.29026	0.0261241	0.233642	non
ENSMUSG00000036934	4921524J17Rik	0.717529	4.93321	2.29008	0.0261357	0.233642	non
ENSMUSG00000021377	Dek	0.387577	7.35306	2.2897	0.0261594	0.233642	non
ENSMUSG00000031144	Syp	-2.4091	2.46678	-2.2897	0.0261594	0.233642	non
ENSMUSG00000021932	Rnaseh2b	0.675345	5.53449	2.28881	0.0262146	0.233985	non
ENSMUSG00000027610	Gss	1.21349	4.87703	2.28846	0.0262368	0.234033	non
ENSMUSG00000024258	Polr2d	0.527801	5.87812	2.28759	0.0262912	0.234368	non
ENSMUSG00000027360	Hdc	3.35214	2.14168	2.28653	0.0263575	0.234559	non
ENSMUSG00000025616	Usp16	0.423932	7.19513	2.28634	0.0263695	0.234559	non
ENSMUSG00000030711	Sult1a1	3.09159	-0.184362	2.28596	0.0263932	0.234559	non
ENSMUSG00000031373	Car5b	2.30753	4.00692	2.28589	0.0263974	0.234559	non
ENSMUSG00000054619	Mettl7a1	2.11966	1.94849	2.2857	0.0264092	0.234559	non
ENSMUSG00000040044	Orc3	-0.466408	7.06357	-2.28564	0.0264135	0.234559	non
ENSMUSG00000046985	Tapt1	-0.728422	6.59938	-2.28536	0.0264312	0.234566	non
ENSMUSG00000010175	Prox1	2.94033	-0.000995163	2.28442	0.0264899	0.234926	non
ENSMUSG00000021368	Tbc1d7	3.01426	3.38928	2.28418	0.0265054	0.234926	non
ENSMUSG00000032399	Rpl4	-0.238529	9.11366	-2.28345	0.0265513	0.235043	non
ENSMUSG00000026578	Ccdc181	1.40848	3.7812	2.28332	0.0265597	0.235043	non
ENSMUSG00000027333	Smox	1.07509	6.0856	2.28317	0.0265692	0.235043	non
ENSMUSG00000051000	Fam160a1	-2.63693	2.48141	-2.28181	0.026655	0.23561	non
ENSMUSG00000031730	Dhodh	-0.82279	5.23832	-2.28145	0.0266777	0.23561	non
ENSMUSG00000029363	Rfc5	0.818379	5.76937	2.28135	0.026684	0.23561	non
ENSMUSG00000094796	BC147527	-0.753854	4.2008	-2.28068	0.0267265	0.235836	non
ENSMUSG00000006715	Gmnn	0.924562	5.54427	2.27997	0.0267717	0.236086	non
ENSMUSG00000059586	Nsmce2	0.412669	6.3752	2.27925	0.0268174	0.236339	non
ENSMUSG00000017176	Nt5c3b	0.354834	7.05542	2.27883	0.0268443	0.236367	non
ENSMUSG00000070385	Ampd1	-2.44233	-0.192559	-2.27867	0.0268545	0.236367	non
ENSMUSG00000037579	Kcnh3	-2.46876	-1.32795	-2.27605	0.027022	0.23738	non
ENSMUSG00000018008	Cyth4	0.40173	8.39912	2.27552	0.027056	0.23738	non
ENSMUSG00000049044	Rapgef4	-2.78161	1.57677	-2.27551	0.0270568	0.23738	non
ENSMUSG00000021703	Serinc5	1.4875	4.99456	2.27542	0.0270625	0.23738	non
ENSMUSG00000001249	Hpn	2.73657	1.27337	2.27539	0.0270643	0.23738	non
ENSMUSG00000062963	Ufc1	0.432984	6.24975	2.27489	0.0270964	0.23738	non
ENSMUSG00000035790	Cep19	0.718321	5.22791	2.27487	0.027098	0.23738	non
ENSMUSG00000036822	Topors	-0.538914	7.03504	-2.27475	0.0271058	0.23738	non
ENSMUSG00000047613	A430005L14Rik	0.529405	5.78902	2.27415	0.0271443	0.237511	non
ENSMUSG00000018287	Spag7	0.44024	7.0737	2.27391	0.0271599	0.237511	non
ENSMUSG00000030056	Isy1	0.609884	6.54449	2.27372	0.0271719	0.237511	non
ENSMUSG00000043068	Fam89a	1.35817	2.8615	2.27277	0.0272334	0.2379	non
ENSMUSG00000030309	Caprin2	-2.38977	2.65972	-2.27207	0.0272783	0.238143	non
ENSMUSG00000084786	Ubl5	0.31654	7.1234	2.27138	0.027323	0.238384	non
ENSMUSG00000031592	Pcm1	0.483406	6.60215	2.26987	0.0274213	0.239092	non
ENSMUSG00000028480	Glipr2	0.254746	8.16701	2.26939	0.0274522	0.239212	non
ENSMUSG00000046245	Pilra	-1.42765	-1.39876	-2.26883	0.0274886	0.239379	non
ENSMUSG00000020577	Tspan13	-0.284798	8.69342	-2.26841	0.0275159	0.239467	non
ENSMUSG00000035773	Kiss1r	-2.43038	-1.118	-2.26779	0.0275565	0.239668	non
ENSMUSG00000038618	Rassf7	1.64862	4.39026	2.26753	0.0275733	0.239668	non
ENSMUSG00000034664	Itga2b	1.52851	0.393635	2.26692	0.0276134	0.239723	non
ENSMUSG00000017832	Hspb9	-1.64495	-1.5122	-2.26669	0.0276287	0.239723	non
ENSMUSG00000060012	Kif13b	0.851897	6.70783	2.26665	0.0276312	0.239723	non
ENSMUSG00000024276	Zfp397	-0.836316	5.79651	-2.26637	0.0276495	0.239732	non
ENSMUSG00000069830	Nlrp1a	2.61795	0.315462	2.26468	0.02776	0.240466	non
ENSMUSG00000052906	Ubxn8	0.587688	5.32991	2.26426	0.0277875	0.240466	non
ENSMUSG00000029911	Ssbp1	-0.379191	6.33049	-2.26385	0.0278149	0.240466	non
ENSMUSG00000038732	Mboat1	-1.83183	4.35567	-2.26367	0.0278267	0.240466	non
ENSMUSG00000062421	Arf2	-1.7892	5.45551	-2.26325	0.0278544	0.240466	non
ENSMUSG00000028223	Decr1	0.779315	5.35341	2.2632	0.0278576	0.240466	non
ENSMUSG00000019843	Fyn	-0.267767	8.71482	-2.26301	0.0278704	0.240466	non
ENSMUSG00000060487	Samd5	1.84242	-1.33632	2.26287	0.0278791	0.240466	non
ENSMUSG00000044786	Zfp36	0.966893	8.62185	2.26272	0.0278893	0.240466	non
ENSMUSG00000022285	Ywhaz	0.215668	8.3172	2.26198	0.0279378	0.24069	non
ENSMUSG00000036067	Slc2a6	3.34406	1.98164	2.2618	0.0279499	0.24069	non
ENSMUSG00000021981	Cab39l	0.470108	6.7675	2.26098	0.0280039	0.241006	non
ENSMUSG00000018583	G3bp1	-0.297474	7.86199	-2.2606	0.0280291	0.241074	non
ENSMUSG00000038930	Rccd1	-0.822355	5.43893	-2.25995	0.0280725	0.24128	non
ENSMUSG00000020431	Adcy1	-1.74366	-1.54635	-2.25953	0.0281002	0.24128	non
ENSMUSG00000055923	Aasdh	-1.5358	3.8778	-2.25933	0.0281135	0.24128	non
ENSMUSG00000020781	Tsen54	0.729256	5.86763	2.2592	0.0281222	0.24128	non
ENSMUSG00000026478	Lamc1	1.48697	6.21987	2.25871	0.0281548	0.241411	non
ENSMUSG00000026204	Ptprn	-2.39424	-1.04524	-2.25813	0.0281932	0.241488	non
ENSMUSG00000026980	Ly75	-0.854912	6.30012	-2.25805	0.0281985	0.241488	non
ENSMUSG00000062937	Mtap	-0.537578	6.59086	-2.25757	0.0282311	0.241619	non
ENSMUSG00000036555	Iqce	1.4694	4.10453	2.25654	0.0282997	0.241796	non
ENSMUSG00000007817	Zmiz1	0.39234	7.15	2.25631	0.0283152	0.241796	non
ENSMUSG00000020593	Lpin1	-1.36256	6.02581	-2.25599	0.028336	0.241796	non
ENSMUSG00000025357	Dgka	-0.219117	9.38082	-2.25596	0.0283382	0.241796	non
ENSMUSG00000043415	Otud1	-2.24148	3.57132	-2.25596	0.0283385	0.241796	non
ENSMUSG00000029713	Gnb2	0.525376	7.09393	2.25489	0.0284097	0.242141	non
ENSMUSG00000036158	Prickle1	-2.70645	3.33635	-2.25483	0.0284136	0.242141	non
ENSMUSG00000015709	Arnt2	2.84203	3.68703	2.25426	0.0284519	0.242312	non
ENSMUSG00000042570	Mier2	-1.21509	5.45766	-2.25402	0.0284684	0.242312	non
ENSMUSG00000005054	Cstb	0.456611	6.42633	2.25366	0.0284928	0.242371	non
ENSMUSG00000022092	Ppp3cc	0.385474	7.51845	2.25277	0.0285525	0.242636	non
ENSMUSG00000062210	Tnfaip8	0.35886	8.11741	2.25249	0.0285715	0.242636	non
ENSMUSG00000005986	Ankrd13d	-2.69773	2.1107	-2.25242	0.0285761	0.242636	non
ENSMUSG00000008683	Rps15a	-0.431829	5.99985	-2.25125	0.0286548	0.24308	non
ENSMUSG00000054364	Rhob	-1.88994	2.74843	-2.25113	0.0286632	0.24308	non
ENSMUSG00000041733	Coq5	-0.622113	6.18609	-2.25013	0.0287308	0.24341	non
ENSMUSG00000041801	Phlda3	2.37814	1.8318	2.24995	0.0287425	0.24341	non
ENSMUSG00000038807	Rap1gap2	2.34497	2.43854	2.24958	0.0287678	0.24341	non
ENSMUSG00000027531	Impa1	0.387647	7.30265	2.24952	0.028772	0.24341	non
ENSMUSG00000056531	Ccdc18	-2.90699	1.0533	-2.24807	0.0288707	0.244044	non
ENSMUSG00000030515	Tarsl2	-2.00227	3.83149	-2.2479	0.028882	0.244044	non
ENSMUSG00000027599	Armc1	0.478631	6.52248	2.24648	0.0289789	0.244567	non
ENSMUSG00000045973	Slc25a51	0.749174	6.16859	2.24625	0.0289944	0.244567	non
ENSMUSG00000016940	Kctd2	-0.54776	6.32203	-2.24622	0.0289965	0.244567	non
ENSMUSG00000041650	Pcca	-1.12859	5.44213	-2.24586	0.0290209	0.244625	non
ENSMUSG00000021831	Ero1l	0.738024	7.08019	2.24479	0.0290943	0.244852	non
ENSMUSG00000037949	Ano10	0.421811	6.55355	2.24447	0.0291161	0.244852	non
ENSMUSG00000015846	Rxra	1.24989	4.47462	2.24446	0.0291168	0.244852	non
ENSMUSG00000020941	Map3k14	-1.15054	5.75696	-2.24444	0.0291181	0.244852	non
ENSMUSG00000026082	Rev1	-1.28635	5.12497	-2.24283	0.029229	0.245558	non
ENSMUSG00000055629	B4galnt4	1.76965	3.66754	2.24271	0.0292373	0.245558	non
ENSMUSG00000023939	Mrpl14	0.469063	5.6361	2.24189	0.0292936	0.245883	non
ENSMUSG00000018509	Cenpv	1.84837	2.12085	2.24065	0.0293788	0.24645	non
ENSMUSG00000020547	Bzw2	-0.362013	7.64736	-2.24027	0.0294056	0.246526	non
ENSMUSG00000024725	Ostf1	0.364878	7.72091	2.23922	0.029478	0.246852	non
ENSMUSG00000033352	Map2k4	0.496808	6.78832	2.23919	0.0294799	0.246852	non
ENSMUSG00000047139	Cd24a	-3.48685	0.912862	-2.23726	0.0296141	0.247827	non
ENSMUSG00000024767	Otub1	0.352465	6.93248	2.23627	0.0296832	0.248256	non
ENSMUSG00000026988	Wdsub1	1.43271	4.18168	2.23504	0.029769	0.248825	non
ENSMUSG00000032657	Fam189b	-0.277839	7.35351	-2.23316	0.0299008	0.249776	non
ENSMUSG00000019795	Pcmt1	0.327386	7.5392	2.23253	0.0299449	0.249869	non
ENSMUSG00000000374	Trappc10	-0.558563	5.78675	-2.23242	0.0299524	0.249869	non
ENSMUSG00000042810	Krba1	-1.48131	5.23518	-2.23223	0.0299657	0.249869	non
ENSMUSG00000021374	Nup153	-0.465332	7.32824	-2.23123	0.0300363	0.250308	non
ENSMUSG00000024914	Drap1	0.365368	6.26562	2.23088	0.030061	0.250365	non
ENSMUSG00000064210	Ano6	-0.769809	6.35947	-2.23052	0.0300862	0.250378	non
ENSMUSG00000015790	Surf1	0.359177	6.4839	2.23035	0.0300985	0.250378	non
ENSMUSG00000023104	Rfc2	0.356834	7.3331	2.22983	0.0301351	0.250533	non
ENSMUSG00000055128	Cgrrf1	1.37734	4.88843	2.22883	0.0302053	0.250967	non
ENSMUSG00000092541	Gm20537	1.30879	-1.5603	2.22802	0.0302628	0.25117	non
ENSMUSG00000039982	Dtx4	-2.03724	2.57361	-2.22774	0.0302826	0.25117	non
ENSMUSG00000024132	Eci1	0.395864	6.66596	2.22759	0.0302938	0.25117	non
ENSMUSG00000086962	Gm12248	-1.8424	-1.34029	-2.2272	0.0303209	0.25117	non
ENSMUSG00000057440	Mpp7	-1.68376	4.63552	-2.22709	0.0303287	0.25117	non
ENSMUSG00000040009	Gnaz	2.57075	-0.877557	2.22697	0.0303378	0.25117	non
ENSMUSG00000007207	Stx1a	-1.31416	4.27138	-2.22647	0.0303728	0.251311	non
ENSMUSG00000028902	Sf3a3	0.346592	7.35823	2.22605	0.030403	0.251411	non
ENSMUSG00000099104	Gm17087	1.30914	0.854097	2.22566	0.0304309	0.251492	non
ENSMUSG00000000530	Acvrl1	-3.33771	1.82193	-2.225	0.0304777	0.25173	non
ENSMUSG00000079553	Kifc1	-2.76023	-0.0497031	-2.22402	0.0305477	0.252159	non
ENSMUSG00000069045	Ddx3y	-0.403067	7.95894	-2.22341	0.0305912	0.252368	non
ENSMUSG00000040432	Ltb4r2	1.62385	-1.48032	2.22255	0.0306533	0.252708	non
ENSMUSG00000017843	Ppp2r5c	0.233975	8.25601	2.22233	0.0306686	0.252708	non
ENSMUSG00000000326	Comt	0.378179	6.90599	2.22205	0.0306886	0.252724	non
ENSMUSG00000074886	Grk6	-0.348011	8.31936	-2.22143	0.0307338	0.252909	non
ENSMUSG00000024359	Hspa9	-0.45058	7.93629	-2.22124	0.0307474	0.252909	non
ENSMUSG00000030443	Zfp583	-3.01726	-0.568614	-2.22081	0.0307782	0.253013	non
ENSMUSG00000027288	Zfp106	-0.492504	6.32923	-2.22011	0.0308282	0.253274	non
ENSMUSG00000037351	Actr1b	-0.546289	7.13054	-2.21973	0.0308562	0.253299	non
ENSMUSG00000051747	Ttn	0.842906	8.39439	2.21936	0.0308823	0.253299	non
ENSMUSG00000029642	Polr1d	0.307602	7.10785	2.21924	0.0308911	0.253299	non
ENSMUSG00000022565	Plec	0.460237	8.47259	2.21897	0.0309109	0.253299	non
ENSMUSG00000022428	Cby1	1.36289	4.0246	2.21874	0.0309276	0.253299	non
ENSMUSG00000008763	Man1a2	-0.416337	7.02466	-2.21845	0.0309484	0.253299	non
ENSMUSG00000025466	Fuom	1.37723	3.00319	2.21831	0.0309584	0.253299	non
ENSMUSG00000014599	Csf1	1.96111	4.66819	2.21755	0.0310135	0.25353	non
ENSMUSG00000007041	Clic1	0.259597	8.66276	2.21742	0.031023	0.25353	non
ENSMUSG00000024846	Cst6	-2.21905	0.232182	-2.21684	0.0310646	0.253722	non
ENSMUSG00000044496	2510039O18Rik	0.515214	6.81976	2.21601	0.0311256	0.254071	non
ENSMUSG00000031934	Panx1	0.384239	7.223	2.21439	0.0312429	0.254873	non
ENSMUSG00000003662	Ciao1	-0.526186	6.72233	-2.21415	0.0312605	0.254873	non
ENSMUSG00000025979	Mob4	0.399311	7.30245	2.21359	0.0313016	0.254941	non
ENSMUSG00000045411	2410002F23Rik	-0.688212	6.02942	-2.21334	0.0313197	0.254941	non
ENSMUSG00000025791	Pgm2	0.705219	6.16938	2.21261	0.0313734	0.254941	non
ENSMUSG00000055866	Per2	-3.44957	0.325114	-2.21242	0.0313873	0.254941	non
ENSMUSG00000058586	Serhl	1.06532	4.26544	2.21229	0.0313971	0.254941	non
ENSMUSG00000090626	Tex9	-2.07123	2.71771	-2.21223	0.0314009	0.254941	non
ENSMUSG00000027782	Kpna4	-0.317317	7.16115	-2.21155	0.0314507	0.254941	non
ENSMUSG00000078920	Ifi47	-0.299789	7.98837	-2.21143	0.0314598	0.254941	non
ENSMUSG00000028270	Gbp2	-0.464308	7.1947	-2.21119	0.0314774	0.254941	non
ENSMUSG00000032171	Pin1	0.398818	6.53059	2.21113	0.0314816	0.254941	non
ENSMUSG00000022945	Chaf1b	0.927108	5.69177	2.21106	0.0314868	0.254941	non
ENSMUSG00000038023	Atp6v0a2	-0.592823	6.75841	-2.21087	0.0315006	0.254941	non
ENSMUSG00000028028	Alpk1	-2.73496	-0.930089	-2.21055	0.0315245	0.254941	non
ENSMUSG00000037235	Mxd4	-0.490601	7.85568	-2.21055	0.0315247	0.254941	non
ENSMUSG00000006360	Crip1	0.435457	8.88886	2.20925	0.0316204	0.255501	non
ENSMUSG00000002771	Grin2d	2.01355	0.942597	2.20911	0.0316307	0.255501	non
ENSMUSG00000061374	Fiz1	-1.51461	5.30981	-2.20839	0.0316838	0.255782	non
ENSMUSG00000036768	Kif15	2.73583	3.58232	2.20767	0.031737	0.256044	non
ENSMUSG00000025602	Zfp202	-2.93438	1.32059	-2.20745	0.031753	0.256044	non
ENSMUSG00000028953	Abcf2	-0.44811	7.12657	-2.20591	0.0318675	0.256595	non
ENSMUSG00000026956	Uap1l1	1.12248	5.86389	2.20583	0.0318733	0.256595	non
ENSMUSG00000024234	Mtpap	0.447541	6.58488	2.20578	0.0318766	0.256595	non
ENSMUSG00000026237	Nmur1	3.51434	1.55951	2.20518	0.0319216	0.256674	non
ENSMUSG00000060509	Xcr1	3.05059	3.23731	2.20516	0.0319231	0.256674	non
ENSMUSG00000001999	Blvra	0.420564	6.38965	2.20477	0.031952	0.256758	non
ENSMUSG00000020193	Zpbp	-2.20569	2.52568	-2.20407	0.0320043	0.256887	non
ENSMUSG00000070691	Runx3	0.730736	6.59039	2.20392	0.032015	0.256887	non
ENSMUSG00000029016	Clcn6	2.20003	2.70173	2.20381	0.0320234	0.256887	non
ENSMUSG00000074247	Dda1	0.374255	7.4887	2.20309	0.032077	0.257095	non
ENSMUSG00000032046	Abhd12	-0.683971	6.7835	-2.20297	0.0320862	0.257095	non
ENSMUSG00000008035	Mid1ip1	1.19796	5.23781	2.20268	0.0321077	0.25712	non
ENSMUSG00000036023	Parp2	0.464501	6.8421	2.20194	0.0321632	0.257417	non
ENSMUSG00000066151	Fkbp15	-0.590366	6.67155	-2.20078	0.0322502	0.257861	non
ENSMUSG00000047197	Gjd3	-1.52783	-1.3906	-2.20036	0.0322816	0.257861	non
ENSMUSG00000053310	Nrgn	1.44019	0.904711	2.1998	0.0323237	0.257861	non
ENSMUSG00000022105	Rb1	-0.600669	6.71178	-2.19977	0.0323261	0.257861	non
ENSMUSG00000020719	Ddx5	-0.235968	9.59232	-2.19974	0.0323278	0.257861	non
ENSMUSG00000029507	Pus1	-1.0433	4.70779	-2.1997	0.0323311	0.257861	non
ENSMUSG00000078878	Gm14305	-1.5774	0.85039	-2.19947	0.0323482	0.257861	non
ENSMUSG00000036989	Trim3	-2.55276	3.74953	-2.19836	0.0324315	0.258377	non
ENSMUSG00000030782	Tgfb1i1	-2.81387	0.172223	-2.19803	0.0324571	0.258433	non
ENSMUSG00000028199	Cryz	-3.11922	1.91166	-2.19749	0.0324975	0.258608	non
ENSMUSG00000034206	Polq	-2.93381	1.00888	-2.19603	0.032608	0.259338	non
ENSMUSG00000038914	Dido1	-0.665602	6.13757	-2.19455	0.0327201	0.260005	non
ENSMUSG00000012017	Scarf2	2.06605	-1.46906	2.19443	0.0327291	0.260005	non
ENSMUSG00000029446	Psph	0.51901	6.06766	2.19346	0.0328032	0.260445	non
ENSMUSG00000093989	Rnasek	-2.02509	0.334477	-2.19289	0.0328462	0.260638	non
ENSMUSG00000052727	Map1b	2.257	0.633532	2.1918	0.0329293	0.261149	non
ENSMUSG00000028248	Pnisr	-0.314113	8.01938	-2.19096	0.0329936	0.26151	non
ENSMUSG00000000555	Itga5	-2.86242	0.964366	-2.19049	0.03303	0.2616	non
ENSMUSG00000039637	Coro7	0.510623	7.7422	2.19033	0.0330424	0.2616	non
ENSMUSG00000044066	Cep68	-1.03064	4.67275	-2.18928	0.0331228	0.262078	non
ENSMUSG00000029173	Sepsecs	-1.34861	4.48733	-2.18905	0.0331404	0.262078	non
ENSMUSG00000028483	Snapc3	-0.478469	6.3588	-2.18728	0.0332764	0.263004	non
ENSMUSG00000024018	Ccdc167	-2.06314	2.26534	-2.18596	0.0333783	0.26366	non
ENSMUSG00000033964	Zbtb41	-1.32526	5.04115	-2.18548	0.0334156	0.263695	non
ENSMUSG00000037466	Tedc1	2.83065	3.51234	2.1854	0.0334219	0.263695	non
ENSMUSG00000035671	Zswim4	-2.82212	4.94023	-2.18517	0.0334394	0.263695	non
ENSMUSG00000054321	Taf4b	-1.22288	5.65061	-2.18361	0.0335606	0.2645	non
ENSMUSG00000020261	Slc36a1	-2.02136	2.83982	-2.183	0.0336083	0.264727	non
ENSMUSG00000050213	Snip1	0.929269	6.13174	2.1813	0.0337401	0.265615	non
ENSMUSG00000037287	Tbcel	-0.719355	5.28296	-2.18102	0.0337623	0.26564	non
ENSMUSG00000030054	Gp9	1.67309	-0.500608	2.1794	0.0338894	0.26649	non
ENSMUSG00000000320	Alox12	1.9312	0.28654	2.17912	0.0339108	0.266508	non
ENSMUSG00000028641	P3h1	-3.3493	0.915923	-2.17854	0.0339563	0.266711	non
ENSMUSG00000008475	Arpc5	0.223102	8.85618	2.17801	0.0339978	0.266711	non
ENSMUSG00000112148	Lilrb4	2.92829	5.564	2.1779	0.034007	0.266711	non
ENSMUSG00000037148	Arhgap10	1.33259	4.0412	2.17782	0.0340132	0.266711	non
ENSMUSG00000028232	Tmem68	-0.800846	5.63796	-2.17742	0.0340442	0.266804	non
ENSMUSG00000037971	1110032A03Rik	-1.12042	4.40895	-2.17713	0.0340671	0.266834	non
ENSMUSG00000026809	Spaca9	2.54953	-0.541863	2.17642	0.034123	0.267121	non
ENSMUSG00000045942	BC049762	-1.50607	-1.23588	-2.17564	0.0341845	0.267453	non
ENSMUSG00000047515	BC049715	-1.77034	2.68762	-2.17519	0.0342204	0.267542	non
ENSMUSG00000030446	Zfp273	2.64834	2.03635	2.17501	0.0342343	0.267542	non
ENSMUSG00000005220	Corin	-2.54713	-0.674968	-2.17464	0.034264	0.267605	non
ENSMUSG00000038965	Ube2l3	0.352216	6.1193	2.17443	0.0342808	0.267605	non
ENSMUSG00000002625	Akap8l	-0.342963	7.77151	-2.17367	0.034341	0.26781	non
ENSMUSG00000020546	Stxbp4	-2.0237	3.32033	-2.17361	0.0343454	0.26781	non
ENSMUSG00000002064	Sdf2	0.419715	7.10622	2.17283	0.0344071	0.267988	non
ENSMUSG00000070056	Mfhas1	-1.4373	4.5997	-2.17278	0.0344116	0.267988	non
ENSMUSG00000035246	Pcyt1b	2.55624	2.03268	2.1726	0.0344259	0.267988	non
ENSMUSG00000029254	Stap1	0.450451	7.41894	2.172	0.0344733	0.268096	non
ENSMUSG00000074570	Cass4	1.73346	4.87073	2.17168	0.0344988	0.268096	non
ENSMUSG00000031537	Ikbkb	-0.285589	8.57383	-2.17142	0.0345197	0.268096	non
ENSMUSG00000023902	Zscan10	2.38059	1.5836	2.17084	0.0345657	0.268096	non
ENSMUSG00000033147	Slc22a15	1.60431	5.26311	2.17081	0.0345683	0.268096	non
ENSMUSG00000049878	Rlf	-0.668681	6.83221	-2.17079	0.0345698	0.268096	non
ENSMUSG00000027242	Wdr76	0.684975	4.43485	2.17073	0.0345744	0.268096	non
ENSMUSG00000038383	Pigu	-0.472587	6.5173	-2.17027	0.0346113	0.268232	non
ENSMUSG00000024378	Stard4	0.810245	6.17002	2.16921	0.0346959	0.268707	non
ENSMUSG00000043639	Rbm20	1.76909	-0.654748	2.1688	0.0347284	0.268707	non
ENSMUSG00000029338	Antxr2	0.539774	7.37773	2.16871	0.0347362	0.268707	non
ENSMUSG00000059714	Flot1	0.556347	6.377	2.16854	0.0347496	0.268707	non
ENSMUSG00000020440	Arf5	0.257914	7.74692	2.16799	0.0347934	0.268798	non
ENSMUSG00000057982	Zfp809	-0.654902	6.34096	-2.16791	0.0347999	0.268798	non
ENSMUSG00000032735	Ablim3	3.14781	1.18981	2.16716	0.0348603	0.269115	non
ENSMUSG00000073910	Mob3b	-2.24381	2.53418	-2.16649	0.0349138	0.269379	non
ENSMUSG00000026385	Dbi	0.421932	6.54438	2.16565	0.0349814	0.269751	non
ENSMUSG00000027340	Slc23a2	-0.779867	6.42711	-2.16493	0.0350393	0.270048	non
ENSMUSG00000090077	Lime1	1.6938	1.07768	2.16401	0.0351142	0.270476	non
ENSMUSG00000039850	Endov	-1.44454	4.02028	-2.16365	0.0351431	0.27055	non
ENSMUSG00000046201	Scaf8	-0.470254	6.74937	-2.16224	0.0352571	0.271022	non
ENSMUSG00000032096	Arcn1	-0.331573	7.89475	-2.16223	0.0352581	0.271022	non
ENSMUSG00000032827	Ppp1r9a	-1.91368	-1.10852	-2.16201	0.0352758	0.271022	non
ENSMUSG00000025019	Lcor	-0.811931	5.27507	-2.16193	0.0352823	0.271022	non
ENSMUSG00000001419	Mef2d	-0.611277	7.22246	-2.16132	0.0353317	0.27112	non
ENSMUSG00000037957	Wdr20	-0.623542	6.42349	-2.1613	0.0353339	0.27112	non
ENSMUSG00000036819	Jmjd4	-2.93381	4.11587	-2.16029	0.0354156	0.271547	non
ENSMUSG00000026701	Prdx6	0.285755	8.82475	2.16013	0.0354285	0.271547	non
ENSMUSG00000027996	Sfrp2	-1.89878	-0.928327	-2.15939	0.0354891	0.27184	non
ENSMUSG00000049516	Spty2d1	0.660179	8.07362	2.15919	0.0355057	0.27184	non
ENSMUSG00000025221	Kcnip2	-1.74546	2.50198	-2.15834	0.0355748	0.272219	non
ENSMUSG00000067995	Gtf2f2	0.499704	6.21065	2.15797	0.0356054	0.272305	non
ENSMUSG00000080268	Brms1	0.382929	6.96768	2.15629	0.0357432	0.273208	non
ENSMUSG00000044465	Fam160a2	-0.883341	5.66035	-2.15463	0.0358795	0.2741	non
ENSMUSG00000019066	Rab3d	1.90448	4.50661	2.15402	0.0359295	0.274207	non
ENSMUSG00000028234	Rps20	-0.349394	6.39331	-2.15398	0.0359329	0.274207	non
ENSMUSG00000013928	Thap8	-2.30573	-0.61836	-2.15364	0.0359612	0.274235	non
ENSMUSG00000034154	Ino80	-1.10832	4.74534	-2.15342	0.0359793	0.274235	non
ENSMUSG00000069272	Hist1h2ae	2.41258	2.30504	2.15308	0.0360072	0.274235	non
ENSMUSG00000031568	Rwdd4a	-0.849523	5.19093	-2.15298	0.0360153	0.274235	non
ENSMUSG00000022706	Mrpl40	0.367854	6.33829	2.15257	0.0360498	0.274348	non
ENSMUSG00000022221	Ripk3	0.391454	7.21795	2.15156	0.0361334	0.274834	non
ENSMUSG00000032041	Tirap	2.47429	2.09135	2.15061	0.0362117	0.275128	non
ENSMUSG00000019774	Mtrf1l	0.942657	4.38164	2.15054	0.0362174	0.275128	non
ENSMUSG00000020287	Mpg	-1.23266	3.80116	-2.15019	0.0362466	0.275128	non
ENSMUSG00000001524	Gtf2h4	-1.36572	5.07234	-2.15	0.036263	0.275128	non
ENSMUSG00000090439	Gm17455	-2.41133	-0.482974	-2.1499	0.0362706	0.275128	non
ENSMUSG00000071112	Spx	-1.79799	-1.44366	-2.14962	0.0362941	0.275156	non
ENSMUSG00000031133	Arhgef6	-0.288016	8.07471	-2.14833	0.0364017	0.275822	non
ENSMUSG00000030536	Iqgap1	0.330191	9.65982	2.1472	0.0364961	0.276344	non
ENSMUSG00000048483	Zdhhc22	1.83344	-1.44934	2.14633	0.0365687	0.276344	non
ENSMUSG00000066406	Akap13	-0.242937	10.2017	-2.14621	0.036579	0.276344	non
ENSMUSG00000048234	Rnf149	-0.915648	6.16914	-2.14619	0.0365805	0.276344	non
ENSMUSG00000092118	Fancf	1.19059	4.78755	2.14612	0.0365869	0.276344	non
ENSMUSG00000026434	Nucks1	0.569495	5.92734	2.14608	0.0365895	0.276344	non
ENSMUSG00000020458	Rtn4	0.582481	5.75205	2.14561	0.0366291	0.276356	non
ENSMUSG00000037720	Tmem33	0.462204	6.72619	2.14559	0.0366307	0.276356	non
ENSMUSG00000021823	Vcl	1.89808	3.01202	2.14534	0.0366518	0.276365	non
ENSMUSG00000018585	Atox1	0.3426	6.54131	2.14406	0.0367592	0.277026	non
ENSMUSG00000000740	Rpl13	-0.575991	4.41754	-2.14287	0.0368595	0.277631	non
ENSMUSG00000030801	Kat8	-0.590898	5.76221	-2.14251	0.0368902	0.277712	non
ENSMUSG00000031995	St14	2.78181	4.74556	2.14227	0.03691	0.277712	non
ENSMUSG00000022433	Csnk1e	0.644772	5.2846	2.14127	0.036995	0.278201	non
ENSMUSG00000030811	Fbxl19	1.97995	-0.35726	2.14079	0.0370356	0.278356	non
ENSMUSG00000032656	March3	0.532712	5.09591	1.09857	0.277056	0.690153	non
ENSMUSG00000025437	Usp33	-0.636493	5.88359	-2.14011	0.037093	0.278487	non
ENSMUSG00000022048	Dpysl2	0.614672	4.88496	2.13904	0.0371839	0.279019	non
ENSMUSG00000000957	Mmp14	3.55876	2.30448	2.13835	0.0372429	0.279055	non
ENSMUSG00000021898	Asb14	-2.2991	-0.666981	-2.13828	0.0372486	0.279055	non
ENSMUSG00000109901	Chmp1b	0.412625	6.93526	2.13828	0.0372487	0.279055	non
ENSMUSG00000042508	Dmtf1	-0.403766	7.72966	-2.13719	0.0373416	0.279601	non
ENSMUSG00000028952	Zbtb48	-1.47604	4.75367	-2.13649	0.0374016	0.2799	non
ENSMUSG00000026189	Pecr	-2.63736	2.62794	-2.13602	0.0374417	0.280049	non
ENSMUSG00000021275	Tecpr2	-2.53775	1.93376	-2.1351	0.0375205	0.280488	non
ENSMUSG00000025731	Mettl26	0.37636	6.36779	2.13417	0.0375999	0.280842	non
ENSMUSG00000003812	Dnase2a	0.862627	5.31115	2.134	0.0376148	0.280842	non
ENSMUSG00000028833	Ncdn	1.20739	4.96552	2.13384	0.0376283	0.280842	non
ENSMUSG00000002804	Nudt14	0.53789	5.35597	2.13282	0.0377165	0.28135	non
ENSMUSG00000032123	Dpagt1	1.08525	5.49362	2.13165	0.0378172	0.281718	non
ENSMUSG00000031753	Cog4	-0.60883	6.65275	-2.13157	0.037824	0.281718	non
ENSMUSG00000034993	Vat1	2.03271	1.23415	2.13149	0.0378309	0.281718	non
ENSMUSG00000042743	Sgtb	2.49163	0.994229	2.13126	0.0378503	0.281718	non
ENSMUSG00000062169	Cnih4	0.41606	6.14462	2.13087	0.0378845	0.281718	non
ENSMUSG00000038058	Nod1	-1.02595	4.02101	-2.13084	0.037887	0.281718	non
ENSMUSG00000036943	Rab8b	0.297355	8.51604	2.13043	0.0379224	0.281831	non
ENSMUSG00000090112	Shprh	-0.718327	6.52557	-2.12976	0.0379807	0.281898	non
ENSMUSG00000090121	Abhd12b	3.03996	0.329304	2.12971	0.0379847	0.281898	non
ENSMUSG00000032410	Xrn1	-0.434483	6.9201	-2.12941	0.0380107	0.281898	non
ENSMUSG00000003033	Ap1m1	0.237735	8.08534	2.12939	0.0380123	0.281898	non
ENSMUSG00000025650	Col7a1	2.30177	-1.1448	2.12878	0.0380655	0.281902	non
ENSMUSG00000034028	Cd226	0.430118	7.31819	2.12871	0.0380716	0.281902	non
ENSMUSG00000025373	Rnf41	0.954998	5.98145	2.12867	0.0380747	0.281902	non
ENSMUSG00000027502	Rtf2	0.27508	7.87355	2.1281	0.0381244	0.281902	non
ENSMUSG00000057265	Bbof1	-2.28675	-0.644616	-2.12803	0.0381303	0.281902	non
ENSMUSG00000020462	Cfap36	0.683238	5.68783	2.12799	0.0381342	0.281902	non
ENSMUSG00000030605	Mfge8	1.82869	5.80246	2.1267	0.038246	0.282482	non
ENSMUSG00000036352	Ubac1	-0.585184	6.2714	-2.12662	0.0382531	0.282482	non
ENSMUSG00000024078	Ttc27	-0.885656	5.00109	-2.12613	0.0382955	0.282621	non
ENSMUSG00000035696	Rnf38	-0.712403	6.46446	-2.12594	0.0383125	0.282621	non
ENSMUSG00000022529	Zfp263	-0.477718	6.50013	-2.12371	0.0385075	0.283785	non
ENSMUSG00000030341	Tnfrsf1a	-1.86117	4.99155	-2.12367	0.0385111	0.283785	non
ENSMUSG00000068114	Ccdc134	-1.17618	5.13859	-2.12244	0.0386185	0.284426	non
ENSMUSG00000047126	Cltc	0.389124	8.04825	2.12187	0.0386685	0.284596	non
ENSMUSG00000078453	Abracl	0.31363	6.3412	2.12165	0.0386885	0.284596	non
ENSMUSG00000060227	Casc4	-1.91206	3.42991	-2.1214	0.0387103	0.284596	non
ENSMUSG00000048578	Mlec	-0.509972	7.08751	-2.12125	0.0387232	0.284596	non
ENSMUSG00000063522	2010109I03Rik	2.37992	0.156643	2.12003	0.0388311	0.285186	non
ENSMUSG00000025487	Psmd13	0.306881	7.36515	2.11988	0.0388444	0.285186	non
ENSMUSG00000049608	Gpr55	2.08103	4.45062	2.11877	0.0389423	0.285691	non
ENSMUSG00000032328	Tmem30a	0.299313	7.99141	2.11847	0.0389687	0.285691	non
ENSMUSG00000015869	Prpsap1	0.267791	7.49151	2.11841	0.0389746	0.285691	non
ENSMUSG00000041112	Elmo1	-0.247085	8.97195	-2.11814	0.0389982	0.285713	non
ENSMUSG00000036192	Rorb	2.06853	-0.799889	2.1176	0.0390461	0.285915	non
ENSMUSG00000041966	Dcaf17	-0.473176	6.24206	-2.11603	0.0391858	0.286787	non
ENSMUSG00000022074	Tnfrsf10b	1.90197	4.25021	2.11541	0.0392404	0.287036	non
ENSMUSG00000043505	Gimap5	0.268916	7.54658	2.11481	0.0392941	0.287278	non
ENSMUSG00000064254	Ethe1	0.629789	5.62246	2.11452	0.0393202	0.287294	non
ENSMUSG00000039481	Nrtn	-1.54427	-1.54232	-2.11433	0.0393375	0.287294	non
ENSMUSG00000025577	Cbx2	2.8012	0.879061	2.11389	0.0393765	0.287428	non
ENSMUSG00000030930	Chst15	-2.99529	2.35914	-2.11321	0.039437	0.287596	non
ENSMUSG00000033697	Arhgap39	-1.68988	3.71851	-2.11317	0.0394408	0.287596	non
ENSMUSG00000020611	Gna13	0.395782	8.91522	2.11259	0.0394932	0.287828	non
ENSMUSG00000025132	Arhgdia	0.226254	9.04467	2.11229	0.0395195	0.287869	non
ENSMUSG00000061887	Ssbp3	0.658181	5.99651	2.11165	0.0395771	0.28801	non
ENSMUSG00000024795	Kif20b	1.2454	5.03844	2.1115	0.0395909	0.28801	non
ENSMUSG00000026603	Smyd2	-1.69068	3.61294	-2.11139	0.0396009	0.28801	non
ENSMUSG00000038192	Cer1	-1.07745	-1.65814	-2.11114	0.0396227	0.288019	non
ENSMUSG00000060036	Rpl3	-0.522094	6.04732	-2.11071	0.0396613	0.288026	non
ENSMUSG00000037692	Ahdc1	-2.0349	2.07707	-2.11067	0.039665	0.288026	non
ENSMUSG00000022682	Rrn3	1.09202	5.12849	2.10987	0.0397376	0.288049	non
ENSMUSG00000031146	Plp2	0.496767	5.80146	2.10971	0.0397518	0.288049	non
ENSMUSG00000034957	Cebpa	1.97874	-0.865296	2.10962	0.0397594	0.288049	non
ENSMUSG00000024870	Rab1b	0.316633	7.63858	2.10927	0.0397909	0.288049	non
ENSMUSG00000096696	Zfp960	1.74821	-1.37396	2.10917	0.0398008	0.288049	non
ENSMUSG00000031835	Mbtps1	-0.492187	7.3762	-2.10863	0.039849	0.288049	non
ENSMUSG00000041025	Iffo2	1.07155	4.38325	2.10858	0.0398532	0.288049	non
ENSMUSG00000038712	Mindy1	0.72269	5.6487	2.10848	0.0398623	0.288049	non
ENSMUSG00000038888	Ctu1	-3.06017	2.97549	-2.10826	0.0398825	0.288049	non
ENSMUSG00000079469	Pigb	-1.24746	4.84195	-2.10822	0.0398863	0.288049	non
ENSMUSG00000089832	Shkbp1	0.617447	5.91353	2.10812	0.0398954	0.288049	non
ENSMUSG00000030870	Ubfd1	-0.723762	6.18202	-2.10765	0.0399377	0.288205	non
ENSMUSG00000068860	Gm128	-1.64284	-0.895446	-2.10684	0.0400108	0.288423	non
ENSMUSG00000072115	Ang	1.67315	3.04303	2.10678	0.0400166	0.288423	non
ENSMUSG00000057738	Sptan1	-0.521452	7.27416	-2.10663	0.04003	0.288423	non
ENSMUSG00000063785	Utp14a	-0.782453	5.03733	-2.10624	0.0400652	0.288528	non
ENSMUSG00000042978	Sbk1	-1.15115	4.63294	-2.10435	0.0402373	0.289617	non
ENSMUSG00000026409	Pfkfb2	-2.38442	0.663068	-2.10395	0.0402733	0.289726	non
ENSMUSG00000012819	Cdh23	-0.953707	4.05042	-2.103	0.0403607	0.289831	non
ENSMUSG00000019831	Wasf1	-1.606	-1.52115	-2.10297	0.0403626	0.289831	non
ENSMUSG00000034453	Polr3b	-0.913875	5.54196	-2.10296	0.0403644	0.289831	non
ENSMUSG00000038658	Ric1	1.13747	5.70471	2.10288	0.0403709	0.289831	non
ENSMUSG00000034265	Zdhhc14	-2.89992	-0.221904	-2.10253	0.0404033	0.289912	non
ENSMUSG00000029095	Ablim2	3.02546	1.49033	2.1023	0.0404239	0.289912	non
ENSMUSG00000022855	Senp2	-0.542905	6.41704	-2.10108	0.0405358	0.290566	non
ENSMUSG00000038535	Zfp280d	-0.489286	6.38416	-2.0993	0.0406992	0.291492	non
ENSMUSG00000002325	Irf9	-0.38814	7.62593	-2.09922	0.0407068	0.291492	non
ENSMUSG00000053297	AI854703	-2.50385	2.2539	-2.09868	0.0407569	0.29159	non
ENSMUSG00000089736	Tgfbr3l	1.97905	-1.25452	2.09862	0.0407624	0.29159	non
ENSMUSG00000008730	Hipk1	0.441555	7.18002	2.09798	0.0408213	0.291862	non
ENSMUSG00000040296	Ddx58	-0.500508	6.80835	-2.09725	0.0408883	0.292191	non
ENSMUSG00000021850	1700011H14Rik	1.73777	-1.42641	2.09634	0.0409725	0.292643	non
ENSMUSG00000038486	Sv2a	2.84816	0.13222	2.0961	0.0409945	0.29265	non
ENSMUSG00000018401	Mtmr4	-1.1262	4.89564	-2.09567	0.0410345	0.292785	non
ENSMUSG00000006390	Elovl1	0.286015	7.5314	2.09526	0.0410727	0.292908	non
ENSMUSG00000054414	Slc30a7	-0.402235	6.79872	-2.09454	0.0411396	0.293235	non
ENSMUSG00000037608	Bclaf1	-0.321423	8.56339	-2.09419	0.0411715	0.293312	non
ENSMUSG00000037313	Tacc3	2.85477	5.14647	2.09369	0.0412184	0.293409	non
ENSMUSG00000024271	Elp2	-0.353531	7.33916	-2.0936	0.0412271	0.293409	non
ENSMUSG00000029767	Calu	-0.445075	7.76333	-2.09315	0.0412686	0.293498	non
ENSMUSG00000025068	Gsto1	-0.775651	6.2462	-2.09289	0.0412933	0.293498	non
ENSMUSG00000037152	Ndufc1	0.435955	5.35328	2.09278	0.0413027	0.293498	non
ENSMUSG00000002814	Top3a	-1.32788	4.83637	-2.09227	0.0413505	0.293546	non
ENSMUSG00000026726	Cubn	2.46503	-0.301979	2.09226	0.0413517	0.293546	non
ENSMUSG00000027339	Rassf2	-0.835151	5.93641	-2.0915	0.0414228	0.293902	non
ENSMUSG00000021376	Tpmt	-1.96835	1.39228	-2.09121	0.0414499	0.293922	non
ENSMUSG00000027086	Fastkd1	-1.9453	3.72906	-2.09095	0.0414741	0.293922	non
ENSMUSG00000024993	Fam45a	0.343615	6.4707	2.09079	0.0414888	0.293922	non
ENSMUSG00000052142	Rasal3	-0.388049	8.83647	-2.08951	0.041609	0.294623	non
ENSMUSG00000036553	Sh3tc1	2.50539	1.8063	2.08904	0.0416526	0.294782	non
ENSMUSG00000038593	Tctn1	-2.70983	0.299704	-2.0888	0.0416755	0.294795	non
ENSMUSG00000022681	Ntan1	0.30644	6.87053	2.08753	0.0417945	0.295487	non
ENSMUSG00000036104	Rab3gap1	-0.551369	7.24784	-2.08721	0.0418253	0.295554	non
ENSMUSG00000001768	Rin2	2.58023	2.57218	2.08653	0.0418887	0.295852	non
ENSMUSG00000021114	Atp6v1d	-0.250382	7.44879	-2.08625	0.0419154	0.295891	non
ENSMUSG00000029622	Arpc1b	0.238813	8.45002	2.08566	0.0419707	0.295905	non
ENSMUSG00000026765	Lypd6b	-2.44699	-1.04725	-2.08541	0.0419948	0.295905	non
ENSMUSG00000032712	2810474O19Rik	-0.211731	8.97753	-2.08538	0.0419977	0.295905	non
ENSMUSG00000035401	Emsy	-0.513835	7.62366	-2.08533	0.0420023	0.295905	non
ENSMUSG00000028111	Ctsk	-1.96992	-0.612764	-2.08481	0.0420512	0.29605	non
ENSMUSG00000034165	Ccnd3	-0.294845	7.93781	-2.08423	0.0421061	0.29605	non
ENSMUSG00000026274	Pask	2.90194	-0.00416131	2.08423	0.0421069	0.29605	non
ENSMUSG00000028608	0610037L13Rik	-0.43354	6.29117	-2.08422	0.0421078	0.29605	non
ENSMUSG00000022672	Prkdc	-0.761693	6.54939	-2.08313	0.0422107	0.296624	non
ENSMUSG00000037470	Uggt1	-0.434462	7.48789	-2.08282	0.0422407	0.296638	non
ENSMUSG00000096687	Mfsd4b4	-2.88658	1.50804	-2.08226	0.0422934	0.296638	non
ENSMUSG00000040242	Fgfr1op2	0.221579	8.08224	2.08222	0.0422971	0.296638	non
ENSMUSG00000034275	Igsf9b	1.54789	4.38674	2.08221	0.0422978	0.296638	non
ENSMUSG00000044345	Marveld1	-1.25101	4.75341	-2.08151	0.0423647	0.296957	non
ENSMUSG00000027430	Dtd1	0.407475	6.51734	2.08027	0.0424828	0.297399	non
ENSMUSG00000036501	Fam13b	-0.636526	6.20599	-2.08026	0.0424837	0.297399	non
ENSMUSG00000019777	Hdac2	-0.432453	7.20702	-2.08018	0.0424917	0.297399	non
ENSMUSG00000044562	Rasip1	-2.98422	0.834525	-2.07924	0.0425815	0.297878	non
ENSMUSG00000030766	Arhgap17	-0.667977	6.64544	-2.07835	0.0426673	0.298058	non
ENSMUSG00000021065	Fut8	0.558839	6.76013	2.07832	0.0426693	0.298058	non
ENSMUSG00000067818	Myl9	1.53826	1.69526	2.0783	0.0426713	0.298058	non
ENSMUSG00000092417	Gpank1	0.6667	5.17129	2.07807	0.0426939	0.298066	non
ENSMUSG00000091586	Cyp4f17	-1.33413	2.479	-2.07726	0.042771	0.298183	non
ENSMUSG00000029469	Ift81	1.84767	3.23653	2.07726	0.042771	0.298183	non
[truncated: 11,943 more rows]

## Sheet: Spleen_all
	mgi_symbol	logFC	AveExpr	t	P.Value	adj.P.Val	expr
ENSMUSG00000036169	Sostdc1	-6.68314	-0.599157	-12.1916	8.13579e-17	1.13429e-12	down
ENSMUSG00000028072	Ntrk1	5.90417	-0.962471	11.5136	7.15264e-16	4.9861e-12	up
ENSMUSG00000026069	Il1rl1	8.24517	6.03201	10.6928	1.07494e-14	4.9956e-11	up
ENSMUSG00000047880	Cxcr5	-2.53679	2.71506	-9.97369	1.23669e-13	4.31048e-10	down
ENSMUSG00000015619	Gata3	1.02419	8.08622	9.16101	2.09954e-12	5.85436e-09	up
ENSMUSG00000034792	Gna15	1.30966	7.40335	8.20256	6.43795e-11	1.49596e-07	up
ENSMUSG00000003882	Il7r	1.07153	9.34486	7.91453	1.82621e-10	3.63729e-07	up
ENSMUSG00000036699	Zcchc12	-4.67703	-1.36407	-7.82266	2.54947e-10	4.44308e-07	down
ENSMUSG00000026950	Neb	2.20545	7.96524	7.47248	9.1273e-10	1.332e-06	up
ENSMUSG00000047361	Gm973	5.63185	-0.423985	7.45996	9.55387e-10	1.332e-06	up
ENSMUSG00000035606	Ky	4.27018	1.57353	7.31342	1.63158e-09	2.06795e-06	up
ENSMUSG00000005947	Itgae	1.85727	7.72887	7.21654	2.32485e-09	2.70109e-06	up
ENSMUSG00000022667	Cd200r1	1.30266	7.63771	7.14452	3.02535e-09	3.24457e-06	up
ENSMUSG00000052512	Nav2	1.79055	6.82952	6.87742	8.03872e-09	7.90538e-06	up
ENSMUSG00000027901	Dennd2d	-0.906573	7.0245	-6.862	8.50529e-09	7.90538e-06	down
ENSMUSG00000028159	Dapp1	0.60761	7.76868	6.65975	1.7824e-08	1.55314e-05	up
ENSMUSG00000003206	Ebi3	0.905354	6.02338	6.51344	3.04261e-08	2.36237e-05	up
ENSMUSG00000032089	Il10ra	1.10791	8.08917	6.51278	3.04997e-08	2.36237e-05	up
ENSMUSG00000033083	Tbc1d4	-1.16427	5.70564	-6.49521	3.25207e-08	2.38634e-05	down
ENSMUSG00000000782	Tcf7	-0.811191	7.46082	-6.37574	5.02964e-08	3.50616e-05	down
ENSMUSG00000032554	Trf	3.50612	1.3203	6.3538	5.4488e-08	3.61749e-05	up
ENSMUSG00000024424	Ttc39c	1.17	7.67495	6.28149	7.09185e-08	4.45642e-05	up
ENSMUSG00000019990	Pde7b	4.52127	-0.305275	6.27161	7.35171e-08	4.45642e-05	up
ENSMUSG00000047898	Ccr4	1.5739	6.8366	6.16339	1.09008e-07	6.33245e-05	up
ENSMUSG00000019478	Rab4a	3.82768	4.73383	6.14641	1.15949e-07	6.45575e-05	up
ENSMUSG00000020644	Id2	1.23694	8.73769	6.13607	1.20391e-07	6.45575e-05	up
ENSMUSG00000050777	Tmem37	4.79404	2.89839	6.04211	1.69342e-07	8.45764e-05	up
ENSMUSG00000036528	Ppfibp2	4.72996	1.86106	6.04128	1.69856e-07	8.45764e-05	up
ENSMUSG00000047992	Fam69c	5.18912	0.788318	5.97811	2.13571e-07	9.6307e-05	up
ENSMUSG00000030114	Klrg1	3.45526	7.56107	5.96669	2.22597e-07	9.6307e-05	up
ENSMUSG00000024014	Pim1	1.23674	6.42626	5.96012	2.27954e-07	9.6307e-05	up
ENSMUSG00000020743	Mif4gd	0.440284	8.26449	5.97608	2.15145e-07	9.6307e-05	non
ENSMUSG00000027778	Ift80	-0.774552	7.00411	-5.99099	2.03836e-07	9.6307e-05	down
ENSMUSG00000024247	Pkdcc	3.48659	-1.22546	5.92298	2.60754e-07	0.000106925	up
ENSMUSG00000042784	Muc1	3.8125	3.05543	5.91272	2.70616e-07	0.000107798	up
ENSMUSG00000047446	Arl4a	0.678899	7.0312	5.81431	3.86164e-07	0.000149553	up
ENSMUSG00000031402	Mpp1	-0.717586	6.67683	-5.79606	4.12449e-07	0.000155415	down
ENSMUSG00000024300	Myo1f	1.24111	7.6702	5.74111	5.0277e-07	0.000184464	up
ENSMUSG00000026866	Kynu	-4.45019	-0.278248	-5.7165	5.4935e-07	0.000196385	down
ENSMUSG00000034881	Tbxa2r	-1.20022	4.51293	-5.70237	5.77996e-07	0.00020146	down
ENSMUSG00000000440	Pparg	5.80666	2.98975	5.61497	7.91144e-07	0.000269028	up
ENSMUSG00000022744	Cldnd1	0.741807	8.34791	5.60362	8.24012e-07	0.000273533	up
ENSMUSG00000020279	Il9r	3.15847	5.64325	5.55416	9.83753e-07	0.000316924	up
ENSMUSG00000041765	Ubac2	-0.509875	7.55578	-5.54953	1.00019e-06	0.000316924	non
ENSMUSG00000047293	Gpr15	2.04247	6.45015	5.46036	1.37543e-06	0.000420959	up
ENSMUSG00000073802	Cdkn2b	4.18713	0.863857	5.45762	1.38891e-06	0.000420959	up
ENSMUSG00000032359	Ctsh	5.43037	3.14727	5.45042	1.42503e-06	0.00042272	up
ENSMUSG00000045394	Epcam	1.35921	5.81953	5.44196	1.46866e-06	0.000424788	up
ENSMUSG00000075702	Selenom	3.10372	3.46821	5.43736	1.49294e-06	0.000424788	up
ENSMUSG00000037493	Cib2	3.52652	2.89117	5.42443	1.56335e-06	0.000435924	up
ENSMUSG00000017723	Wfdc2	4.82682	0.282632	5.37465	1.86627e-06	0.000510188	up
ENSMUSG00000112023	Lilr4b	2.42409	6.81322	5.3192	2.27233e-06	0.000607606	up
ENSMUSG00000024084	Qpct	4.79076	2.08155	5.31459	2.30979e-06	0.000607606	up
ENSMUSG00000032578	Cish	0.573579	8.22501	5.26614	2.74219e-06	0.000707994	non
ENSMUSG00000035441	Myo1d	3.61206	3.45519	5.24906	2.91292e-06	0.000729248	up
ENSMUSG00000046447	Camk2n1	2.76208	3.45358	5.24749	2.92913e-06	0.000729248	up
ENSMUSG00000034573	Ptpn13	1.12579	7.38958	5.18049	3.7104e-06	0.000899007	up
ENSMUSG00000020182	Ddc	-4.72653	0.235857	-5.17824	3.73995e-06	0.000899007	down
ENSMUSG00000032265	Fam46a	1.62428	7.33741	5.12511	4.50862e-06	0.00106541	up
ENSMUSG00000033720	Sfxn5	-3.75359	0.0293919	-5.11149	4.72945e-06	0.00109897	down
ENSMUSG00000079071	Gm14085	-2.18322	2.3175	-5.10115	4.90427e-06	0.00112091	down
ENSMUSG00000026068	Il18rap	1.56829	7.08595	4.98208	7.43809e-06	0.00167261	up
ENSMUSG00000039899	Fgl2	1.81775	7.45918	4.95155	8.27271e-06	0.00183076	up
ENSMUSG00000046908	Ltb4r1	4.50169	5.31787	4.92451	9.08848e-06	0.00197987	up
ENSMUSG00000045232	Rln3	0.793461	6.15563	4.90454	9.74111e-06	0.00205774	up
ENSMUSG00000038576	Susd4	-3.12304	-0.454602	-4.90533	9.71432e-06	0.00205774	down
ENSMUSG00000001020	S100a4	1.16829	5.78974	4.89227	1.01647e-05	0.00208407	up
ENSMUSG00000026479	Lamc2	-4.26585	0.497883	-4.89434	1.00922e-05	0.00208407	down
ENSMUSG00000037737	Actrt3	3.40892	-0.46515	4.85826	1.14359e-05	0.0022777	up
ENSMUSG00000039156	Stim2	-0.918729	6.26447	-4.85904	1.14049e-05	0.0022777	down
ENSMUSG00000039208	Metrnl	3.53253	5.95851	4.82219	1.29543e-05	0.00254378	up
ENSMUSG00000045903	Npas4	-3.01595	-1.1567	-4.81681	1.31971e-05	0.00255547	down
ENSMUSG00000032238	Rora	1.07023	9.23318	4.80653	1.36738e-05	0.00261152	up
ENSMUSG00000058260	Serpina9	-3.17321	-0.706538	-4.80134	1.39208e-05	0.00262276	down
ENSMUSG00000037418	Best1	3.49353	0.533069	4.78954	1.44985e-05	0.0026712	up
ENSMUSG00000031932	Gpr83	-0.836211	4.53379	-4.78829	1.45611e-05	0.0026712	down
ENSMUSG00000112148	Lilrb4	2.00843	5.564	4.77861	1.50547e-05	0.00272587	up
ENSMUSG00000043924	Ncmap	0.672974	6.69101	4.7542	1.63738e-05	0.00292671	up
ENSMUSG00000020128	Vps54	0.568611	7.88257	4.74139	1.71104e-05	0.00301966	non
ENSMUSG00000030067	Foxp1	-0.515182	8.36265	-4.72839	1.78915e-05	0.00310082	non
ENSMUSG00000026737	Pip4k2a	-0.78198	6.73176	-4.72638	1.80151e-05	0.00310082	down
ENSMUSG00000066877	Nck2	1.00723	6.12493	4.71741	1.85781e-05	0.00312837	up
ENSMUSG00000026018	Ica1l	-3.75689	0.936638	-4.71669	1.86239e-05	0.00312837	down
ENSMUSG00000031666	Rbl2	0.625511	8.03125	4.69833	1.98337e-05	0.00325335	up
ENSMUSG00000031255	Sytl4	-3.84064	-0.745136	-4.69831	1.98346e-05	0.00325335	down
ENSMUSG00000022876	Samsn1	0.564119	8.718	4.64045	2.41713e-05	0.00391856	non
ENSMUSG00000028545	Bend5	-3.48283	0.528297	-4.62878	2.51526e-05	0.00403078	down
ENSMUSG00000036093	Arl5a	1.04501	7.44237	4.6249	2.54871e-05	0.00403797	up
ENSMUSG00000026748	Plxdc2	-4.33621	0.900854	-4.6181	2.60843e-05	0.00408615	down
ENSMUSG00000062061	Obp2a	-2.44762	-1.44542	-4.61388	2.64618e-05	0.00409923	down
ENSMUSG00000053931	Cnn3	-4.72544	1.57284	-4.60273	2.74842e-05	0.00421083	down
ENSMUSG00000022900	Ildr1	1.3981	4.59775	4.56634	3.11006e-05	0.0047131	up
ENSMUSG00000026765	Lypd6b	-3.90599	-1.04725	-4.55295	3.25447e-05	0.0048789	down
ENSMUSG00000078161	Erich3	3.68401	-0.986612	4.53313	3.48026e-05	0.00516189	up
ENSMUSG00000051435	Fhad1	-3.15752	-1.11599	-4.52504	3.57684e-05	0.0052493	down
ENSMUSG00000029771	Irf5	0.840618	6.69257	4.50004	3.89195e-05	0.00561395	up
ENSMUSG00000043953	Ccrl2	1.05125	6.86642	4.49899	3.90585e-05	0.00561395	up
ENSMUSG00000027983	Cyp2u1	-3.56435	0.608576	-4.48456	4.10055e-05	0.00583367	down
ENSMUSG00000022280	Rnf19a	-0.960381	6.93246	-4.47667	4.21091e-05	0.00593016	down
ENSMUSG00000049422	Chchd10	-0.92591	4.03993	-4.45867	4.47398e-05	0.00623762	down
ENSMUSG00000021200	Asb2	1.46117	4.21541	4.44727	4.64868e-05	0.00641703	up
ENSMUSG00000023067	Cdkn1a	3.08523	5.45424	4.44374	4.70413e-05	0.0064299	up
ENSMUSG00000064065	Ipcef1	-0.665715	6.9996	-4.43218	4.89037e-05	0.00661957	down
ENSMUSG00000074874	Ctla2b	2.26568	2.24874	4.42512	5.00756e-05	0.00671302	up
ENSMUSG00000030616	Sytl2	1.19226	7.52226	4.42051	5.08545e-05	0.0067525	up
ENSMUSG00000003534	Ddr1	2.73413	2.8701	4.41084	5.25307e-05	0.00687876	up
ENSMUSG00000033192	Lpcat2	4.33904	2.83416	4.40382	5.37789e-05	0.00687876	up
ENSMUSG00000026159	Agfg1	-0.347574	8.36878	-4.40752	5.31182e-05	0.00687876	non
ENSMUSG00000059146	Ntrk3	-3.32261	2.80629	-4.40432	5.36895e-05	0.00687876	down
ENSMUSG00000048794	Cfap100	2.60418	-1.30205	4.39356	5.56572e-05	0.0070543	up
ENSMUSG00000040253	Gbp7	0.448494	8.24499	4.38306	5.76458e-05	0.00724052	non
ENSMUSG00000035725	Prkx	0.864423	7.37323	4.36758	6.07046e-05	0.00754118	up
ENSMUSG00000038151	Prdm1	1.14734	6.6977	4.36553	6.11213e-05	0.00754118	up
ENSMUSG00000017009	Sdc4	2.18737	5.55402	4.35204	6.3933e-05	0.00775091	up
ENSMUSG00000026556	Vangl2	-3.75348	0.452647	-4.35344	6.36356e-05	0.00775091	down
ENSMUSG00000041831	Sytl3	3.15569	2.7881	4.34509	6.54314e-05	0.00775854	up
ENSMUSG00000026070	Il18r1	1.01339	7.70935	4.34402	6.56654e-05	0.00775854	up
ENSMUSG00000021371	Mcur1	-0.876643	5.92143	-4.34683	6.50531e-05	0.00775854	down
ENSMUSG00000038725	Pkhd1l1	-3.43536	0.499998	-4.32905	6.90201e-05	0.00808638	down
ENSMUSG00000048388	Fam171b	3.82874	1.1425	4.3158	7.21272e-05	0.00837998	up
ENSMUSG00000040616	Tmem51	3.82754	3.14576	4.30321	7.52056e-05	0.00866543	up
ENSMUSG00000042228	Lyn	1.75982	5.67937	4.29819	7.64702e-05	0.00873891	up
ENSMUSG00000008734	Gprc5b	-2.36821	-0.89527	-4.29218	7.80091e-05	0.0088423	down
ENSMUSG00000020744	Slc25a19	0.56327	7.38529	4.28572	7.96959e-05	0.00896065	non
ENSMUSG00000031239	Itm2a	-0.798181	5.94536	-4.25644	8.78041e-05	0.00979332	down
ENSMUSG00000001687	Ubl3	0.422951	8.65134	4.24638	9.07694e-05	0.0100437	non
ENSMUSG00000044258	Ctla2a	1.62155	7.0926	4.24243	9.19599e-05	0.0100953	up
ENSMUSG00000048521	Cxcr6	2.46965	8.13197	4.23126	9.54135e-05	0.0103926	up
ENSMUSG00000039395	Mreg	2.40691	-0.182153	4.22376	9.78003e-05	0.01057	up
ENSMUSG00000035000	Dpp4	-0.678147	6.55556	-4.21798	9.96789e-05	0.010612	down
ENSMUSG00000045775	Slc16a5	-3.47974	-0.22122	-4.21788	9.97112e-05	0.010612	down
ENSMUSG00000021747	4930452B06Rik	-3.24561	-0.879254	-4.21071	0.000102091	0.010783	down
ENSMUSG00000079396	Gm3411	2.43373	-1.0275	4.19911	0.000106064	0.0111183	up
ENSMUSG00000055633	Zfp580	-2.16567	2.3537	-4.17089	0.000116355	0.0121061	down
ENSMUSG00000091563	Gm8108	2.24643	-1.27237	4.13899	0.000129157	0.0132405	up
ENSMUSG00000025014	Dntt	-2.67802	-1.2774	-4.13949	0.000128945	0.0132405	down
ENSMUSG00000024376	Epb41l4a	3.19055	1.77148	4.1327	0.000131837	0.0134166	up
ENSMUSG00000021830	Txndc16	-1.10913	5.07052	-4.11876	0.000137973	0.0139393	down
ENSMUSG00000045639	Zfp629	3.1984	-1.18788	4.11443	0.000139932	0.0140355	up
ENSMUSG00000024402	Lta	-0.718173	5.6639	-4.11148	0.000141287	0.0140702	down
ENSMUSG00000024451	Arap3	3.76465	0.166207	4.10857	0.000142632	0.0140859	up
ENSMUSG00000037706	Cd81	0.420292	7.79194	4.10678	0.000143466	0.0140859	non
ENSMUSG00000021756	Il6st	-0.878725	7.52549	-4.10236	0.000145542	0.0141899	down
ENSMUSG00000040268	Plekha1	-0.772022	6.1991	-4.09726	0.000147979	0.0143272	down
ENSMUSG00000079391	Gm2974	2.43811	-0.755211	4.07993	0.000156558	0.0150533	up
ENSMUSG00000063889	Crem	1.25248	8.12068	4.06584	0.000163883	0.0155384	up
ENSMUSG00000028051	Hcn3	-3.36242	-0.722587	-4.06615	0.000163716	0.0155384	down
ENSMUSG00000025938	Slco5a1	-2.97922	-1.21562	-4.06384	0.000164946	0.0155384	down
ENSMUSG00000064280	Ccdc146	2.60384	-0.938351	4.05645	0.000168947	0.015642	up
ENSMUSG00000030772	Dkk3	3.92548	2.3577	4.05385	0.000170375	0.015642	up
ENSMUSG00000032501	Trib1	0.786814	6.88154	4.05235	0.000171203	0.015642	up
ENSMUSG00000021876	Rnase4	1.0238	6.13588	4.04752	0.0001739	0.015642	up
ENSMUSG00000015314	Slamf6	-0.352714	8.64993	-4.05693	0.000168685	0.015642	non
ENSMUSG00000038936	Sccpdh	-1.52356	4.25627	-4.04872	0.000173225	0.015642	down
ENSMUSG00000027634	Ndrg3	-0.615082	7.42464	-4.04862	0.000173284	0.015642	down
ENSMUSG00000036833	Pnpla7	0.780652	6.28242	4.0262	0.000186313	0.0166511	up
ENSMUSG00000007989	Fzd3	2.55991	-1.34795	4.0169	0.000191992	0.0170494	up
ENSMUSG00000024776	Stambpl1	-0.500229	6.64909	-4.01046	0.000196016	0.0171878	non
ENSMUSG00000039981	Zc3h12d	-0.82844	6.12416	-4.01128	0.000195501	0.0171878	down
ENSMUSG00000042793	Lgr6	2.72459	-1.0438	4.00468	0.000199705	0.0174018	up
ENSMUSG00000030745	Il21r	-0.510133	8.62126	-4.00263	0.000201031	0.0174086	non
ENSMUSG00000036185	Sapcd1	-2.2553	-1.42205	-3.99354	0.000206999	0.0178147	down
ENSMUSG00000001025	S100a6	0.63349	7.90592	3.99034	0.000209139	0.0178685	up
ENSMUSG00000079033	Mef2b	3.26729	-0.732087	3.98879	0.000210187	0.0178685	up
ENSMUSG00000027412	Lpin3	3.78137	-0.402188	3.98476	0.000212927	0.0179917	up
ENSMUSG00000050350	Gpr18	-0.888053	5.21913	-3.97821	0.000217455	0.0182636	down
ENSMUSG00000001270	Ckb	-1.30425	4.73256	-3.97452	0.000220052	0.0183711	down
ENSMUSG00000058174	Gm5148	-3.05024	-0.800243	-3.97163	0.000222103	0.0184319	down
ENSMUSG00000030747	Dgat2	2.95928	4.76652	3.96675	0.000225607	0.0186119	up
ENSMUSG00000021895	Arhgef3	-0.427396	8.25834	-3.95227	0.000236329	0.0193817	non
ENSMUSG00000042581	Thsd7b	3.07008	1.69664	3.94855	0.000239162	0.0193915	up
ENSMUSG00000027035	Cers6	-3.18901	1.95758	-3.94526	0.000241692	0.0193915	down
ENSMUSG00000022120	Rnf219	-0.744787	4.94163	-3.94522	0.00024173	0.0193915	down
ENSMUSG00000024781	Lipa	-0.616941	6.80094	-3.94485	0.000242011	0.0193915	down
ENSMUSG00000020173	Cobl	3.5199	-0.026812	3.93822	0.000247201	0.0195387	up
ENSMUSG00000091022	Gm3115	1.92888	-1.5081	3.93715	0.000248053	0.0195387	up
ENSMUSG00000021313	Ryr2	-3.1377	-0.772865	-3.93845	0.000247016	0.0195387	down
ENSMUSG00000011884	Gltp	-0.27261	8.42928	-3.93495	0.000249802	0.019566	non
ENSMUSG00000007458	M6pr	0.258257	8.4942	3.93146	0.000252602	0.0195707	non
ENSMUSG00000031246	Sh3bgrl	0.346121	8.10132	3.93067	0.000253243	0.0195707	non
ENSMUSG00000022594	Lynx1	-3.09848	-0.178772	-3.92964	0.000254074	0.0195707	down
ENSMUSG00000025163	Cd7	1.3856	4.92194	3.92181	0.000260515	0.0199566	up
ENSMUSG00000040936	Ulk4	-2.51769	-0.943365	-3.90349	0.000276183	0.0210412	down
ENSMUSG00000035901	Dennd5a	1.00373	6.59322	3.90087	0.000278505	0.0211028	up
ENSMUSG00000025473	Adam8	2.17836	6.70383	3.88942	0.000288838	0.0217162	up
ENSMUSG00000098557	Kctd12	2.71748	3.65516	3.88695	0.000291114	0.0217162	up
ENSMUSG00000035356	Nfkbiz	0.596034	8.73869	3.88678	0.000291273	0.0217162	up
ENSMUSG00000018848	Rars	-0.456147	6.92408	-3.88288	0.000294905	0.02187	non
ENSMUSG00000055435	Maf	0.589759	7.94138	3.87838	0.00029916	0.0219521	up
ENSMUSG00000019189	Rnf145	-0.518052	7.6597	-3.87921	0.000298369	0.0219521	non
ENSMUSG00000031706	Rfx1	1.17801	6.2784	3.87485	0.000302532	0.0220499	up
ENSMUSG00000030924	Rexo5	0.786147	6.61699	3.87368	0.000303657	0.0220499	up
ENSMUSG00000026478	Lamc1	1.17748	6.21987	3.8707	0.000306547	0.0221444	up
ENSMUSG00000033446	Lpar6	0.494215	6.41109	3.86444	0.000312694	0.022472	non
ENSMUSG00000074824	Rslcan18	-2.66712	-1.11864	-3.86113	0.000315994	0.0225928	down
ENSMUSG00000022255	Mtdh	0.317664	7.70121	3.83968	0.000338203	0.0239352	non
ENSMUSG00000037211	Spry1	-0.856728	6.31018	-3.84105	0.00033674	0.0239352	down
ENSMUSG00000103088	Pcdhgb6	3.5153	0.118236	3.83049	0.00034817	0.0245161	up
ENSMUSG00000005802	Slc30a4	-3.29098	-0.104562	-3.82223	0.000357368	0.0250373	down
ENSMUSG00000026796	Fam129b	3.37511	1.73482	3.80352	0.000379089	0.0264263	up
ENSMUSG00000021306	Gpr137b	2.9475	0.691987	3.80016	0.000383115	0.0265741	up
ENSMUSG00000039911	Spsb1	-3.17883	2.42644	-3.79829	0.000385372	0.0265983	down
ENSMUSG00000041658	Rragb	1.07956	4.4758	3.78572	0.000400918	0.027468	up
ENSMUSG00000037759	Ptger2	-0.50312	6.52483	-3.78493	0.000401913	0.027468	non
ENSMUSG00000061171	Slc38a11	-2.42883	-1.38368	-3.77957	0.000408737	0.0277981	down
ENSMUSG00000064264	Zfp428	2.83436	-0.633669	3.77727	0.000411701	0.0278637	up
ENSMUSG00000044770	Scml4	-0.716289	6.12556	-3.77495	0.000414703	0.0279314	down
ENSMUSG00000024712	Rfk	0.485688	7.58163	3.76867	0.000422959	0.0283505	non
ENSMUSG00000031994	Adamts8	2.3781	-1.39352	3.76593	0.0004266	0.0284577	up
ENSMUSG00000091418	Gm3164	1.97632	0.453703	3.75538	0.000440943	0.0291711	up
ENSMUSG00000020183	Cpm	0.553721	8.24493	3.75499	0.00044148	0.0291711	non
ENSMUSG00000028024	Enpep	-3.62132	-0.581715	-3.74632	0.000453619	0.0298319	down
ENSMUSG00000032577	Mapkapk3	0.558541	7.98989	3.74339	0.000457787	0.0298539	non
ENSMUSG00000045932	Ifit2	-0.889874	4.98484	-3.74308	0.000458236	0.0298539	down
ENSMUSG00000096003	Gm3500	1.77355	-1.18321	3.72933	0.000478337	0.0310185	up
ENSMUSG00000019487	Trip10	2.64844	3.87697	3.72593	0.000483436	0.031204	up
ENSMUSG00000006235	Epor	-2.6223	-1.27389	-3.72027	0.000492047	0.0316134	down
ENSMUSG00000027605	Acss2	1.04861	6.52241	3.71863	0.000494565	0.0316295	up
ENSMUSG00000045942	BC049762	-1.93056	-1.23588	-3.71471	0.000500652	0.0318725	down
ENSMUSG00000096141	Dnah7a	-0.84542	4.28209	-3.70173	0.000521281	0.033035	down
ENSMUSG00000008136	Fhl2	2.67219	3.8463	3.69438	0.000533322	0.0336452	up
ENSMUSG00000050697	Prkaa1	-0.96927	6.09028	-3.67633	0.00056406	0.035424	down
ENSMUSG00000019866	Crybg1	0.688642	7.83907	3.67369	0.000568685	0.0355543	up
ENSMUSG00000030327	Necap1	0.764765	5.7401	3.66651	0.000581471	0.0361914	up
ENSMUSG00000026360	Rgs2	1.01689	9.07019	3.65998	0.000593339	0.0367659	up
ENSMUSG00000022102	Dok2	0.284383	8.13243	3.65552	0.000601587	0.037112	non
ENSMUSG00000017652	Cd40	3.88446	0.457901	3.64758	0.000616517	0.0378656	up
ENSMUSG00000069804	Gm10277	1.63974	-1.72355	3.64439	0.000622623	0.0380729	up
ENSMUSG00000044066	Cep68	-1.33554	4.67275	-3.63596	0.000639017	0.0387456	down
ENSMUSG00000058672	Tubb2a	-1.83288	5.04072	-3.63588	0.000639183	0.0387456	down
ENSMUSG00000096351	Samd11	2.98862	2.15296	3.62803	0.000654835	0.0390576	up
ENSMUSG00000006301	Tmbim1	0.910539	6.27819	3.62699	0.000656926	0.0390576	up
ENSMUSG00000049103	Ccr2	3.17624	8.25687	3.62629	0.000658337	0.0390576	up
ENSMUSG00000056737	Capg	0.335161	9.08415	3.63012	0.000650631	0.0390576	non
ENSMUSG00000026669	Mcm10	-3.8956	1.65917	-3.62984	0.000651178	0.0390576	down
ENSMUSG00000047641	Krt87	2.51588	-0.742438	3.61937	0.000672521	0.0396277	up
ENSMUSG00000025246	Tbl1x	-0.489679	7.58189	-3.61883	0.00067363	0.0396277	non
ENSMUSG00000020689	Itgb3	1.24264	6.42994	3.61392	0.000683889	0.0400621	up
ENSMUSG00000024140	Epas1	3.36013	2.25989	3.61232	0.000687256	0.0400909	up
ENSMUSG00000005615	Pcyt1a	2.61097	6.04406	3.60975	0.000692712	0.0402408	up
ENSMUSG00000030342	Cd9	-0.953295	6.23602	-3.59311	0.000729004	0.0421733	down
ENSMUSG00000025787	Tgm4	1.98917	-1.1821	3.59092	0.000733909	0.0422817	up
ENSMUSG00000000901	Mmp11	-3.29003	0.719841	-3.58244	0.00075321	0.0432151	down
ENSMUSG00000006342	Susd2	0.918169	4.50188	3.57914	0.000760871	0.0433414	up
ENSMUSG00000003153	Slc2a3	0.644389	7.20925	3.57881	0.000761629	0.0433414	up
ENSMUSG00000071036	Gm10309	2.6122	-1.06081	3.57546	0.000769472	0.0436097	up
ENSMUSG00000025429	Pstpip2	-2.83304	-0.347694	-3.57375	0.000773511	0.0436611	down
ENSMUSG00000038304	Cd160	-1.85276	2.22932	-3.56702	0.000789575	0.0443881	down
ENSMUSG00000027536	Chmp4c	2.87885	2.27275	3.56065	0.000805089	0.0448718	up
ENSMUSG00000029822	Osbpl3	0.689351	7.83827	3.55823	0.000811052	0.0448718	up
ENSMUSG00000041323	Ak7	-2.73649	-1.13096	-3.55898	0.000809194	0.0448718	down
ENSMUSG00000038028	Tigar	-2.14183	3.27743	-3.55891	0.000809375	0.0448718	down
ENSMUSG00000041912	Tdrkh	-2.46761	3.72809	-3.55215	0.000826235	0.0455311	down
ENSMUSG00000031652	N4bp1	0.80785	6.89683	3.54683	0.000839736	0.0459122	up
ENSMUSG00000057329	Bcl2	-0.436554	7.07052	-3.54752	0.000837966	0.0459122	non
ENSMUSG00000023088	Abcc1	0.831168	6.07632	3.54249	0.000850914	0.0462269	up
ENSMUSG00000079657	Rab26	1.56699	4.56522	3.54202	0.000852123	0.0462269	up
ENSMUSG00000057409	Zfp53	0.424978	7.7011	3.53872	0.000860717	0.0465121	non
ENSMUSG00000055917	Zfp277	-0.544228	6.37057	-3.53718	0.000864764	0.0465503	non
ENSMUSG00000030325	Klrb1c	-3.31491	-0.939182	-3.53399	0.000873193	0.0468233	down
ENSMUSG00000047642	D930020B18Rik	-1.98002	-1.40702	-3.53121	0.000880609	0.04704	down
ENSMUSG00000060261	Gtf2i	-0.572688	6.43916	-3.52941	0.000885433	0.0471172	non
ENSMUSG00000017707	Serinc3	0.304729	10.0731	3.52463	0.000898393	0.0476251	non
ENSMUSG00000033910	Gucy1a1	-1.89113	1.87365	-3.51739	0.000918346	0.0484984	down
ENSMUSG00000027238	Frmd5	3.47846	3.40978	3.5139	0.000928102	0.0486451	up
ENSMUSG00000078773	Rad54b	-2.93187	1.57454	-3.51445	0.000926564	0.0486451	down
ENSMUSG00000001751	Naglu	-1.3394	4.03551	-3.50068	0.000966035	0.0504437	non
ENSMUSG00000034777	Vax2	2.90122	-0.685198	3.49929	0.000970115	0.0504677	non
ENSMUSG00000022098	Bmp1	-2.64376	-0.586694	-3.49349	0.00098727	0.0511692	non
ENSMUSG00000030671	Pde3b	3.20864	3.47172	3.48735	0.00100576	0.0519346	non
ENSMUSG00000047369	Dnah14	-2.16112	-0.882287	-3.4837	0.00101691	0.0522934	non
ENSMUSG00000046456	Tmem150b	2.11841	-1.40285	3.48072	0.00102609	0.0522934	non
ENSMUSG00000024064	Galnt14	-2.48897	-1.50783	-3.48028	0.00102747	0.0522934	non
ENSMUSG00000026012	Cd28	-0.429092	9.70249	-3.47993	0.00102855	0.0522934	non
ENSMUSG00000069273	Hist1h3e	1.86494	0.632525	3.47899	0.00103147	0.0522934	non
ENSMUSG00000037944	Ccr7	-1.06457	8.4565	-3.47568	0.00104182	0.0526101	non
ENSMUSG00000027718	Il21	-2.48659	-1.26796	-3.47459	0.00104526	0.0526101	non
ENSMUSG00000069094	Pde7a	-1.21131	4.92794	-3.473	0.00105028	0.0526726	non
ENSMUSG00000040548	Tex2	1.36554	6.33505	3.46687	0.00106984	0.0534613	non
ENSMUSG00000037447	Arid5a	-0.53917	8.18223	-3.45674	0.00110296	0.0548852	non
ENSMUSG00000025812	Pard3	2.80533	1.43645	3.45576	0.00110621	0.0548852	non
ENSMUSG00000021737	Psmd6	-0.329803	7.19402	-3.44641	0.00113772	0.0562487	non
ENSMUSG00000020297	Nsg2	-0.853889	3.66596	-3.44294	0.00114966	0.0566381	non
ENSMUSG00000000142	Axin2	1.48665	3.70979	3.44083	0.00115696	0.0567969	non
ENSMUSG00000004837	Grap	0.211911	8.70505	3.43654	0.00117194	0.0573306	non
ENSMUSG00000026667	Uhmk1	0.789713	6.05774	3.42949	0.00119695	0.0583494	non
ENSMUSG00000030638	Sh3gl3	-0.896244	2.66134	-3.424	0.00121681	0.0586664	non
ENSMUSG00000020155	Kcnmb1	-3.07513	-0.450814	-3.42335	0.00121915	0.0586664	non
ENSMUSG00000024793	Tnfrsf25	0.31507	7.44695	3.42219	0.0012234	0.0586664	non
ENSMUSG00000010609	Psen2	0.286478	7.99493	3.42123	0.00122691	0.0586664	non
ENSMUSG00000027463	Slc52a3	1.23823	5.61735	3.42041	0.00122992	0.0586664	non
ENSMUSG00000026942	Traf2	0.33857	7.31289	3.42009	0.0012311	0.0586664	non
ENSMUSG00000019960	Dusp6	-1.26018	5.81509	-3.4196	0.00123291	0.0586664	non
ENSMUSG00000039697	Ncoa7	-0.621958	5.78323	-3.41178	0.00126206	0.0598489	non
ENSMUSG00000025268	Maged2	-1.2589	3.57583	-3.40948	0.00127075	0.0600571	non
ENSMUSG00000004319	Clcn3	0.492904	7.14318	3.40608	0.00128372	0.060465	non
ENSMUSG00000020617	1700012B07Rik	2.71783	0.660574	3.39947	0.00130929	0.0614616	non
ENSMUSG00000038319	Kcnh2	-2.26954	-0.343748	-3.39798	0.00131513	0.0615289	non
ENSMUSG00000078771	Evi2a	-0.968317	5.82095	-3.39116	0.00134213	0.062582	non
ENSMUSG00000062373	Tmem65	-1.09829	6.23745	-3.38886	0.00135133	0.0626345	non
ENSMUSG00000078866	Zfp970	-2.7025	0.120089	-3.38864	0.00135224	0.0626345	non
ENSMUSG00000032177	Pde4a	3.18721	2.74168	3.38609	0.00136255	0.062903	non
ENSMUSG00000096606	Tpbgl	3.42305	1.68762	3.38418	0.0013703	0.0630518	non
ENSMUSG00000033318	Gstt2	-0.555291	5.54524	-3.37323	0.00141564	0.0649236	non
ENSMUSG00000099703	Gm28285	1.50904	-1.57518	3.36905	0.0014333	0.0654228	non
ENSMUSG00000023830	Igf2r	-0.628735	6.12343	-3.3676	0.0014395	0.0654228	non
ENSMUSG00000025545	Clybl	1.36349	4.09663	3.36734	0.0014406	0.0654228	non
ENSMUSG00000067220	Cnga1	-2.64784	-0.79476	-3.36285	0.00145991	0.0660763	non
ENSMUSG00000033970	Rfc3	-0.788587	5.69652	-3.36015	0.00147165	0.0660763	non
ENSMUSG00000022676	Snai2	2.91182	1.6539	3.35966	0.00147379	0.0660763	non
ENSMUSG00000022265	Ank	0.910663	5.82711	3.35963	0.00147394	0.0660763	non
ENSMUSG00000027692	Tnik	0.450903	7.26544	3.35321	0.00150221	0.066943	non
ENSMUSG00000019850	Tnfaip3	0.706501	10.4118	3.35306	0.00150288	0.066943	non
ENSMUSG00000049044	Rapgef4	-2.90524	1.57677	-3.35119	0.00151122	0.0671002	non
ENSMUSG00000045287	Rtn4rl1	2.00491	5.52793	3.34636	0.00153299	0.0678148	non
ENSMUSG00000026483	Fam129a	0.474555	8.31206	3.34547	0.00153704	0.0678148	non
ENSMUSG00000020547	Bzw2	-0.347488	7.64736	-3.34262	0.00155004	0.0681723	non
ENSMUSG00000039943	Plcb4	0.713327	6.39805	3.34001	0.00156202	0.0684831	non
ENSMUSG00000110105	Gm45844	1.93915	-1.34683	3.33615	0.00157993	0.0690512	non
ENSMUSG00000059714	Flot1	0.595494	6.377	3.33068	0.00160567	0.0699571	non
ENSMUSG00000006651	Aplp1	1.07696	5.63394	3.32752	0.00162072	0.0703928	non
ENSMUSG00000029217	Tec	0.829513	5.53994	3.31646	0.00167437	0.0723541	non
ENSMUSG00000028161	Ppp3ca	0.630697	6.54598	3.31608	0.00167626	0.0723541	non
ENSMUSG00000040907	Atp1a3	-3.10095	1.73792	-3.31474	0.00168288	0.0724159	non
ENSMUSG00000022938	Fam3b	2.66245	0.610331	3.31187	0.00169716	0.0728056	non
ENSMUSG00000056708	Ier5	0.333471	8.09601	3.30202	0.00174701	0.0747142	non
ENSMUSG00000021699	Pde4d	1.13414	5.72093	3.29929	0.00176108	0.0750855	non
ENSMUSG00000015340	Cybb	-0.961289	4.96663	-3.2956	0.00178027	0.0756725	non
ENSMUSG00000059669	Taf1b	0.368927	6.86591	3.293	0.00179387	0.0758684	non
ENSMUSG00000015846	Rxra	1.42472	4.47462	3.29163	0.00180109	0.0758684	non
ENSMUSG00000022971	Ifnar2	-0.311648	7.20465	-3.29161	0.00180121	0.0758684	non
ENSMUSG00000047749	Zc3hav1l	-2.39091	0.503662	-3.2896	0.00181183	0.0758916	non
ENSMUSG00000079602	9230102O04Rik	1.99054	-0.495958	3.28945	0.00181265	0.0758916	non
ENSMUSG00000030123	Plxnd1	2.90544	2.39898	3.28629	0.00182953	0.076369	non
ENSMUSG00000046159	Chrm3	-2.4019	-1.29162	-3.2849	0.001837	0.0764521	non
ENSMUSG00000028393	Alad	0.479175	6.21132	3.27977	0.00186481	0.0770837	non
ENSMUSG00000073856	Iqck	-2.07111	-1.43815	-3.27957	0.00186588	0.0770837	non
ENSMUSG00000022377	Asap1	-0.39299	6.59948	-3.27862	0.00187107	0.0770837	non
ENSMUSG00000046139	Patl1	0.744973	5.49162	3.27711	0.00187938	0.0770837	non
ENSMUSG00000022808	Snx4	0.343838	7.15263	3.27703	0.00187982	0.0770837	non
ENSMUSG00000047832	Cdca4	-0.437583	6.5142	-3.27216	0.00190674	0.0778172	non
ENSMUSG00000030138	Bms1	-0.431671	6.52083	-3.27178	0.00190887	0.0778172	non
ENSMUSG00000043154	Ppp2r3a	2.77842	4.17272	3.2707	0.00191491	0.077836	non
ENSMUSG00000041058	Wwp1	0.881239	5.54655	3.26743	0.0019333	0.0783548	non
ENSMUSG00000032328	Tmem30a	0.360892	7.99141	3.26134	0.00196799	0.0793979	non
ENSMUSG00000013858	Tmem259	0.812053	5.15996	3.26091	0.00197043	0.0793979	non
ENSMUSG00000031520	Vegfc	-3.11334	-0.918037	-3.2499	0.00203472	0.0817265	non
ENSMUSG00000015085	Entpd2	2.68573	-0.80704	3.24825	0.00204453	0.0817265	non
ENSMUSG00000043733	Ptpn11	-0.515672	6.75257	-3.24804	0.0020458	0.0817265	non
ENSMUSG00000026525	Opn3	-2.44744	-1.21339	-3.24565	0.00206007	0.0820616	non
ENSMUSG00000024610	Cd74	0.516611	7.88398	3.24105	0.00208784	0.0829307	non
ENSMUSG00000058290	Espl1	3.33183	0.450967	3.23875	0.00210182	0.0830939	non
ENSMUSG00000005763	Cd247	-0.22388	8.20257	-3.23842	0.00210387	0.0830939	non
ENSMUSG00000033016	Nfatc1	-0.351214	8.40022	-3.23574	0.0021203	0.0835065	non
ENSMUSG00000034614	Pik3ip1	-0.41444	6.32912	-3.22687	0.00217562	0.0852152	non
ENSMUSG00000002233	Rhoc	1.60533	4.62473	3.22682	0.00217592	0.0852152	non
ENSMUSG00000020009	Ifngr1	0.446966	9.74111	3.21817	0.0022312	0.0871357	non
ENSMUSG00000036381	P2ry14	2.32145	3.75332	3.21403	0.00225811	0.0879402	non
ENSMUSG00000034275	Igsf9b	1.50605	4.38674	3.21079	0.0022794	0.088522	non
ENSMUSG00000032558	Nphp3	-2.93215	0.718189	-3.20943	0.00228838	0.0885402	non
ENSMUSG00000074635	3110070M22Rik	-2.18562	-0.962762	-3.2088	0.00229257	0.0885402	non
ENSMUSG00000023048	Prr13	0.266924	8.61585	3.20424	0.00232299	0.0894671	non
ENSMUSG00000024897	Apba1	-1.8254	-1.22756	-3.20005	0.0023513	0.0901584	non
ENSMUSG00000028668	Eloa	0.341134	7.82155	3.19923	0.0023569	0.0901584	non
ENSMUSG00000026237	Nmur1	3.60684	1.55951	3.19795	0.00236558	0.0901584	non
ENSMUSG00000053070	9230110C19Rik	-2.12208	-1.35743	-3.19778	0.0023668	0.0901584	non
ENSMUSG00000026223	Itm2c	0.241495	8.57424	3.19163	0.00240912	0.0913906	non
ENSMUSG00000037138	Aff3	-0.652177	4.49488	-3.19118	0.00241226	0.0913906	non
ENSMUSG00000031832	Taf1c	-0.72749	5.57185	-3.18871	0.00242951	0.0917594	non
ENSMUSG00000040681	Hmgn1	-0.595028	5.06524	-3.18764	0.00243703	0.0917594	non
ENSMUSG00000091423	Gm17509	-2.37609	0.760507	-3.1866	0.00244437	0.0917594	non
ENSMUSG00000040274	Cdk6	0.696786	6.83564	3.18604	0.00244832	0.0917594	non
ENSMUSG00000074480	Mex3a	2.35365	-0.718649	3.18158	0.00247999	0.092697	non
ENSMUSG00000021785	Ngly1	-0.424841	7.23576	-3.17596	0.00252044	0.093957	non
ENSMUSG00000026715	Serpinc1	-2.09624	0.913866	-3.17375	0.00253649	0.0943033	non
ENSMUSG00000024423	Impact	0.709929	6.49949	3.16615	0.00259254	0.0961307	non
ENSMUSG00000027381	Bcl2l11	-1.11122	5.13929	-3.16337	0.00261332	0.0963346	non
ENSMUSG00000038622	Med30	0.345394	6.39017	3.16277	0.00261776	0.0963346	non
ENSMUSG00000026177	Slc11a1	3.58376	0.381955	3.16264	0.00261876	0.0963346	non
ENSMUSG00000022257	Laptm4b	1.32409	4.90852	3.15954	0.00264219	0.0966031	non
ENSMUSG00000024883	Rin1	2.08712	-1.48881	3.15894	0.00264676	0.0966031	non
ENSMUSG00000019590	Cyb561	2.98353	1.89235	3.15892	0.00264685	0.0966031	non
ENSMUSG00000061186	Sfmbt2	-2.19919	2.1983	-3.15732	0.00265905	0.096795	non
ENSMUSG00000018932	Map2k3	0.384929	8.15686	3.15464	0.00267954	0.097287	non
ENSMUSG00000002835	Chaf1a	-2.31886	3.26191	-3.15237	0.00269703	0.0976677	non
ENSMUSG00000035448	Ccr3	3.59289	4.38431	3.1489	0.00272398	0.098388	non
ENSMUSG00000051950	B3glct	-1.9821	3.07578	-3.14614	0.00274563	0.0988498	non
ENSMUSG00000017499	Cdc6	-3.61673	2.51186	-3.14546	0.00275095	0.0988498	non
ENSMUSG00000020702	Ccl1	3.07096	0.531416	3.142	0.00277837	0.0995786	non
ENSMUSG00000032053	Pou2af1	-3.20337	0.536695	-3.13981	0.00279576	0.0999447	non
ENSMUSG00000022671	Mzt2	-0.958841	4.19297	-3.13771	0.00281263	0.100046	non
ENSMUSG00000025813	Homer2	2.34511	-1.01762	3.13767	0.00281295	0.100046	non
ENSMUSG00000015889	Lta4h	-0.222514	8.2438	-3.13515	0.00283331	0.100206	non
ENSMUSG00000028496	Mllt3	-0.360093	7.20138	-3.1345	0.00283855	0.100206	non
ENSMUSG00000029366	Dck	-0.649476	6.24279	-3.13445	0.00283899	0.100206	non
ENSMUSG00000044465	Fam160a2	-0.608446	5.66035	-3.13234	0.00285609	0.100555	non
ENSMUSG00000022122	Ednrb	2.8326	-0.0901413	3.13054	0.0028708	0.100818	non
ENSMUSG00000031762	Mt2	2.22906	0.810999	3.12843	0.00288814	0.100945	non
ENSMUSG00000022756	Slc7a4	2.89909	0.317686	3.12821	0.00288998	0.100945	non
ENSMUSG00000058070	Eml1	2.68089	0.238914	3.12671	0.00290239	0.100945	non
ENSMUSG00000022221	Ripk3	0.410801	7.21795	3.12659	0.00290338	0.100945	non
ENSMUSG00000032652	Crebl2	1.22623	4.43813	3.12459	0.00292001	0.101271	non
ENSMUSG00000029095	Ablim2	2.97176	1.49033	3.11887	0.00296796	0.102678	non
ENSMUSG00000009941	Nxf2	2.33824	-1.31499	3.11647	0.00298838	0.103113	non
ENSMUSG00000041782	Lad1	-2.4967	2.54389	-3.11565	0.00299533	0.103113	non
ENSMUSG00000028927	Padi2	1.16057	5.59024	3.10515	0.00308615	0.105944	non
ENSMUSG00000037995	Igsf9	2.89565	-0.528822	3.1044	0.00309274	0.105944	non
ENSMUSG00000097602	4930519P11Rik	-1.51465	-1.4523	-3.10221	0.00311202	0.106343	non
ENSMUSG00000034738	Nostrin	2.32381	-0.699964	3.09679	0.00316034	0.10773	non
ENSMUSG00000049804	Armcx4	2.43117	2.29815	3.09386	0.00318673	0.108364	non
ENSMUSG00000017756	Slc12a7	-0.779445	6.33074	-3.09244	0.00319957	0.108536	non
ENSMUSG00000002058	Unc119	0.297775	6.74658	3.09039	0.00321825	0.108718	non
ENSMUSG00000044786	Zfp36	0.643704	8.62185	3.09014	0.00322054	0.108718	non
ENSMUSG00000037894	H2afz	0.424051	5.24024	3.07387	0.00337229	0.113566	non
ENSMUSG00000006494	Pdk1	-0.471505	6.65841	-3.07222	0.00338803	0.113692	non
ENSMUSG00000037049	Smpd1	0.64459	6.3099	3.07178	0.00339233	0.113692	non
ENSMUSG00000031833	Mast3	0.601985	6.68297	3.06835	0.00342532	0.114329	non
ENSMUSG00000029797	Sspo	-3.06165	-0.910673	-3.0681	0.00342773	0.114329	non
ENSMUSG00000053799	Exoc6	-0.67566	6.02715	-3.06601	0.00344806	0.114404	non
ENSMUSG00000005696	Sh2d1a	-0.340089	6.82421	-3.06584	0.00344964	0.114404	non
ENSMUSG00000044390	Tigd3	-2.69056	-0.995512	-3.06534	0.00345459	0.114404	non
ENSMUSG00000015312	Gadd45b	0.711312	7.74412	3.06433	0.00346442	0.114457	non
ENSMUSG00000025016	Tm9sf3	0.237195	8.36085	3.06268	0.0034806	0.11472	non
ENSMUSG00000030365	Clec2i	-0.47425	5.5053	-3.06021	0.00350488	0.115172	non
ENSMUSG00000036931	Nfkbid	0.478583	8.1745	3.05961	0.00351085	0.115172	non
ENSMUSG00000041954	Tnfrsf18	0.263195	8.65746	3.05791	0.00352771	0.115454	non
ENSMUSG00000063765	Chadl	1.96531	1.36292	3.05677	0.00353906	0.115554	non
ENSMUSG00000003992	Ssbp2	-0.499685	6.95173	-3.05515	0.00355527	0.115812	non
ENSMUSG00000034066	Farp2	-2.20091	0.113613	-3.05357	0.0035711	0.115841	non
ENSMUSG00000004612	Nkg7	-0.800003	7.18117	-3.05341	0.00357276	0.115841	non
ENSMUSG00000060012	Kif13b	0.66656	6.70783	3.05203	0.00358666	0.116021	non
ENSMUSG00000057163	Prss2	-2.52602	-0.571978	-3.05076	0.0035995	0.116142	non
ENSMUSG00000009614	Sardh	-2.71904	-0.727528	-3.04938	0.00361353	0.116142	non
ENSMUSG00000030774	Pak1	-2.69783	1.62566	-3.04864	0.003621	0.116142	non
ENSMUSG00000024251	Thada	-0.488793	6.93399	-3.04838	0.00362371	0.116142	non
ENSMUSG00000103906	Tigd5	2.70349	-0.837831	3.04158	0.00369358	0.117415	non
ENSMUSG00000020257	Wdr82	-0.503564	6.32276	-3.04158	0.00369359	0.117415	non
ENSMUSG00000037600	Kdf1	3.18109	-0.361501	3.04112	0.00369841	0.117415	non
ENSMUSG00000025795	Rassf3	1.01726	4.90458	3.04089	0.00370082	0.117415	non
ENSMUSG00000024639	Gnaq	0.848497	4.84814	3.04043	0.00370553	0.117415	non
ENSMUSG00000076431	Sox4	-3.06659	0.657235	-3.03787	0.00373234	0.117996	non
ENSMUSG00000025058	5430427O19Rik	2.91404	2.39624	3.03639	0.00374787	0.118055	non
ENSMUSG00000039994	Timeless	-1.03107	4.80357	-3.03608	0.00375114	0.118055	non
ENSMUSG00000024960	Plcb3	1.22036	5.12405	3.03208	0.00379353	0.118672	non
ENSMUSG00000037405	Icam1	0.369922	7.81123	3.03076	0.00380757	0.118672	non
ENSMUSG00000030850	Ate1	0.39273	6.65946	3.03053	0.00380998	0.118672	non
ENSMUSG00000018548	Trim37	-1.17379	4.1159	-3.02918	0.00382445	0.118672	non
ENSMUSG00000032324	Tspan3	-0.433237	6.68549	-3.02856	0.00383112	0.118672	non
ENSMUSG00000064023	Klk8	0.352635	7.02411	3.0284	0.0038328	0.118672	non
ENSMUSG00000024659	Anxa1	3.83005	6.12134	3.0284	0.00383281	0.118672	non
ENSMUSG00000037032	Apbb1	2.36483	4.06302	3.02784	0.00383883	0.118672	non
ENSMUSG00000026484	Rnf2	-0.373843	7.12406	-3.02503	0.00386919	0.119346	non
ENSMUSG00000031230	Fgf16	2.48455	1.24849	3.02259	0.00389575	0.1199	non
ENSMUSG00000042744	Hectd4	1.02189	5.67786	3.02114	0.00391158	0.119934	non
ENSMUSG00000028788	Ptp4a2	0.236388	8.67052	3.02091	0.00391408	0.119934	non
ENSMUSG00000022673	Mcm4	-0.562928	7.50145	-3.01251	0.00400717	0.122517	non
ENSMUSG00000014773	Dll1	2.4203	-1.34134	3.01109	0.00402317	0.122737	non
ENSMUSG00000041426	Hibch	-0.62171	5.2388	-3.00485	0.00409389	0.124622	non
ENSMUSG00000039361	Picalm	0.633016	7.19583	3.00325	0.00411222	0.124908	non
ENSMUSG00000047793	Sned1	1.91649	-1.29339	3.00099	0.00413823	0.125176	non
ENSMUSG00000027996	Sfrp2	-2.03844	-0.928327	-3.00061	0.00414254	0.125176	non
ENSMUSG00000040554	Aipl1	-2.57352	-0.682182	-2.99945	0.00415607	0.125176	non
ENSMUSG00000045730	Adrb2	0.713854	6.67163	2.99894	0.00416198	0.125176	non
ENSMUSG00000037129	Tmprss13	2.89653	0.131752	2.99859	0.00416596	0.125176	non
ENSMUSG00000030154	Klrb1f	-2.94235	1.84497	-2.99561	0.00420078	0.125951	non
ENSMUSG00000026939	Tmem141	2.85345	0.752964	2.99304	0.00423093	0.1265	non
ENSMUSG00000033107	Rnf125	0.54732	7.50485	2.99251	0.00423724	0.1265	non
ENSMUSG00000042489	Clspn	-2.84595	2.85442	-2.99136	0.00425074	0.126627	non
ENSMUSG00000032348	Gsta4	-1.34684	2.63827	-2.99061	0.00425965	0.126627	non
ENSMUSG00000053553	3110082I17Rik	-2.54852	1.91485	-2.98891	0.00427992	0.126959	non
ENSMUSG00000067219	Nipal1	0.765253	4.69642	2.98669	0.0043064	0.127262	non
ENSMUSG00000034799	Unc13a	-3.00861	0.195204	-2.98652	0.0043084	0.127262	non
ENSMUSG00000019864	Rtn4ip1	-1.11172	4.26234	-2.98501	0.00432652	0.127527	non
ENSMUSG00000094628	Gm3252	1.46619	1.31673	2.98374	0.00434185	0.127709	non
ENSMUSG00000032281	Acsbg1	0.517553	7.51321	2.98232	0.00435902	0.127944	non
ENSMUSG00000038459	Abhd17c	-0.651726	5.7073	-2.97655	0.00442951	0.12974	non
ENSMUSG00000030083	Abtb1	-0.482866	6.71647	-2.97125	0.00449517	0.131205	non
ENSMUSG00000030283	St8sia1	-1.27383	2.68138	-2.97099	0.00449833	0.131205	non
ENSMUSG00000029919	Hpgds	1.26113	3.88366	2.96915	0.00452144	0.131423	non
ENSMUSG00000003032	Klf4	-2.41744	3.59828	-2.96871	0.00452695	0.131423	non
ENSMUSG00000045817	Zfp36l2	0.427276	7.90498	2.96814	0.00453412	0.131423	non
ENSMUSG00000043061	Tmem18	-0.827919	5.22544	-2.96639	0.0045561	0.131787	non
ENSMUSG00000015966	Il17rb	2.40985	3.60218	2.96363	0.00459104	0.132522	non
ENSMUSG00000020570	Sypl	0.371502	7.21732	2.96061	0.00462967	0.13315	non
ENSMUSG00000026131	Dst	0.591306	7.10212	2.95999	0.00463755	0.13315	non
ENSMUSG00000013698	Pea15a	0.47909	7.24252	2.95956	0.00464315	0.13315	non
ENSMUSG00000027763	Mbnl1	0.213627	10.0021	2.95895	0.00465099	0.13315	non
ENSMUSG00000021725	Parp8	-0.686942	4.96732	-2.95698	0.00467634	0.133602	non
ENSMUSG00000021820	Camk2g	1.12468	5.10172	2.95359	0.00472043	0.134585	non
ENSMUSG00000047751	Utf1	1.63055	3.14156	2.95095	0.00475505	0.135042	non
ENSMUSG00000081650	Gm16181	-1.86828	-1.29902	-2.95089	0.00475582	0.135042	non
ENSMUSG00000022404	Slc25a17	-0.429741	6.66602	-2.94811	0.00479255	0.135808	non
ENSMUSG00000027956	Tmem144	2.28471	-0.850814	2.9442	0.00484447	0.137001	non
ENSMUSG00000030232	Aebp2	0.438929	7.69348	2.94002	0.00490066	0.137809	non
ENSMUSG00000040016	Ptger3	-2.1493	-1.17317	-2.93977	0.00490412	0.137809	non
ENSMUSG00000014932	Yes1	2.34486	2.23957	2.93942	0.00490886	0.137809	non
ENSMUSG00000003360	Ddx23	0.71102	4.43407	2.93897	0.00491489	0.137809	non
ENSMUSG00000029265	Dr1	-0.538628	6.38319	-2.93841	0.00492244	0.137809	non
ENSMUSG00000041845	Rhod	1.49435	4.12487	2.93665	0.00494642	0.138095	non
ENSMUSG00000026009	Icos	0.406278	9.66561	2.93621	0.00495249	0.138095	non
ENSMUSG00000008140	Emc10	-0.349647	7.10559	-2.93228	0.00500631	0.139317	non
ENSMUSG00000012405	Rpl15	-0.600366	5.11787	-2.93088	0.00502573	0.139579	non
ENSMUSG00000043079	Synpo	-1.43473	2.3549	-2.92958	0.00504364	0.139761	non
ENSMUSG00000024164	C3	-2.95041	-0.702167	-2.92896	0.00505232	0.139761	non
ENSMUSG00000040325	Dcaf1	0.682452	5.91842	2.92659	0.00508532	0.140057	non
ENSMUSG00000025997	Ikzf2	0.278485	10.1014	2.92605	0.00509297	0.140057	non
ENSMUSG00000036586	Grifin	1.95397	-0.939788	2.92603	0.00509318	0.140057	non
ENSMUSG00000023809	Rps6ka2	-2.65117	0.240847	-2.9242	0.00511892	0.140473	non
ENSMUSG00000021733	Slc4a7	0.537957	7.90964	2.92352	0.00512843	0.140473	non
ENSMUSG00000090173	Fbxw10	-2.20512	1.58115	-2.92216	0.00514765	0.140723	non
ENSMUSG00000022901	Cd86	-0.587076	6.18603	-2.91867	0.00519726	0.141801	non
ENSMUSG00000029072	Tas1r3	-2.47424	-0.700037	-2.91518	0.00524725	0.142885	non
ENSMUSG00000090958	Lrrc32	-0.746073	7.36941	-2.91273	0.00528277	0.143572	non
ENSMUSG00000049491	Slc36a3	2.50849	0.482498	2.90758	0.00535787	0.14533	non
ENSMUSG00000021592	Arsk	1.38263	4.50545	2.90483	0.00539843	0.146145	non
ENSMUSG00000022434	Fam118a	-0.484234	6.8229	-2.90029	0.00546593	0.147422	non
ENSMUSG00000030263	Lrmp	-0.313218	7.59893	-2.90024	0.00546672	0.147422	non
ENSMUSG00000037664	Cdkn1c	2.63143	1.59174	2.89842	0.00549388	0.147868	non
ENSMUSG00000057396	Zfp759	3.16555	0.982165	2.89371	0.00556517	0.149249	non
ENSMUSG00000023277	Twf2	-0.214747	7.78711	-2.89299	0.00557612	0.149249	non
ENSMUSG00000031864	Ints10	-0.574768	6.15539	-2.89291	0.00557729	0.149249	non
ENSMUSG00000108929	Cc2d2b	-2.13483	-1.03551	-2.88842	0.00564614	0.150506	non
ENSMUSG00000020891	Alox8	1.00462	5.33718	2.88794	0.0056535	0.150506	non
ENSMUSG00000040351	Ankib1	0.555524	6.36155	2.88774	0.00565668	0.150506	non
ENSMUSG00000035458	Tnni3	-1.89216	-1.35273	-2.88694	0.00566905	0.150548	non
ENSMUSG00000052889	Prkcb	-0.556628	6.12319	-2.88266	0.00573558	0.152026	non
ENSMUSG00000035067	Xkr6	2.27127	2.77423	2.8819	0.00574757	0.15204	non
ENSMUSG00000079388	2610042L04Rik	1.35835	1.65943	2.88123	0.00575795	0.15204	non
ENSMUSG00000040690	Col16a1	2.17405	-0.806992	2.87547	0.00584907	0.154155	non
ENSMUSG00000021591	Glrx	0.392704	7.92328	2.8742	0.00586945	0.1544	non
ENSMUSG00000047221	Fam185a	1.31915	4.96529	2.87222	0.00590105	0.154939	non
ENSMUSG00000060771	Tsga10	-2.85464	1.09308	-2.86904	0.00595234	0.155744	non
ENSMUSG00000060427	Zfp868	0.61975	5.93872	2.86893	0.00595408	0.155744	non
ENSMUSG00000030107	Usp18	-0.845266	4.17595	-2.86533	0.00601272	0.156547	non
ENSMUSG00000025855	Prkar1b	-2.73618	-0.695331	-2.86532	0.00601289	0.156547	non
ENSMUSG00000029470	P2rx4	0.526987	6.59641	2.86393	0.00603564	0.156547	non
ENSMUSG00000042694	Stn1	-0.489178	6.14142	-2.86367	0.00603989	0.156547	non
ENSMUSG00000028173	Wls	0.298655	8.35355	2.86361	0.00604089	0.156547	non
ENSMUSG00000022791	Tnk2	0.770809	5.3029	2.86208	0.00606614	0.15685	non
ENSMUSG00000022941	Ripply3	2.82621	0.238932	2.86153	0.00607508	0.15685	non
ENSMUSG00000029621	Arpc1a	-0.319895	6.97628	-2.85964	0.00610638	0.157145	non
ENSMUSG00000029994	Anxa4	0.811515	6.16415	2.85948	0.00610907	0.157145	non
ENSMUSG00000024098	Twsg1	-0.469698	6.82301	-2.85737	0.00614406	0.157754	non
ENSMUSG00000026972	Arrdc1	0.234877	8.47144	2.85581	0.00617011	0.158132	non
ENSMUSG00000052738	Suclg1	-0.316254	7.26353	-2.855	0.00618378	0.158191	non
ENSMUSG00000031397	Tktl1	1.5131	3.84985	2.85156	0.00624164	0.159379	non
ENSMUSG00000073489	Ifi204	1.9493	-1.16716	2.84938	0.00627864	0.159802	non
ENSMUSG00000039021	Ttc16	2.58016	1.55966	2.84859	0.00629224	0.159802	non
ENSMUSG00000013787	Ehmt2	0.509794	6.27661	2.84857	0.00629257	0.159802	non
ENSMUSG00000064307	Lrrc51	-2.13564	0.785279	-2.84702	0.00631896	0.16018	non
ENSMUSG00000075376	Rc3h2	0.476231	6.54267	2.84496	0.00635434	0.160784	non
ENSMUSG00000021587	Pcsk1	2.73854	3.34473	2.8431	0.00638632	0.161084	non
ENSMUSG00000055407	Map6	0.991793	5.48761	2.84293	0.0063893	0.161084	non
ENSMUSG00000091007	D630036H23Rik	-1.74993	-1.35153	-2.84014	0.00643776	0.162013	non
ENSMUSG00000058013	Sept11	0.523125	7.96058	2.8386	0.00646455	0.162394	non
ENSMUSG00000032479	Map4	0.407731	7.71915	2.83617	0.0065071	0.163169	non
ENSMUSG00000035062	Zc4h2	-2.5121	2.66728	-2.83549	0.0065191	0.163177	non
ENSMUSG00000039157	Fam102a	0.552108	7.20502	2.83425	0.006541	0.163431	non
ENSMUSG00000091756	Gm3095	1.00775	-1.67809	2.83305	0.00656233	0.163595	non
ENSMUSG00000048965	Mrgpre	1.56489	3.18474	2.83256	0.00657101	0.163595	non
ENSMUSG00000037679	Inf2	1.02698	5.04542	2.83165	0.00658721	0.163706	non
ENSMUSG00000030748	Il4ra	-0.661988	8.19269	-2.82875	0.00663888	0.164203	non
ENSMUSG00000022479	Vdr	-3.18933	0.959864	-2.82868	0.00664015	0.164203	non
ENSMUSG00000011831	Evi5	1.54774	3.92593	2.82737	0.00666359	0.164203	non
ENSMUSG00000055865	Fam19a3	2.36019	1.31877	2.82694	0.00667132	0.164203	non
ENSMUSG00000024737	Slc15a3	2.82637	3.56176	2.82655	0.00667848	0.164203	non
ENSMUSG00000025746	Il6	2.7933	-0.31606	2.82638	0.00668151	0.164203	non
ENSMUSG00000045467	Ttll13	1.98012	-1.37717	2.82576	0.00669256	0.164203	non
ENSMUSG00000058470	Gm8369	-0.348891	7.40224	-2.82527	0.00670145	0.164203	non
ENSMUSG00000040264	Gbp2b	-2.0975	1.37935	-2.8215	0.00677001	0.165592	non
ENSMUSG00000047343	Mettl21c	2.59408	0.188025	2.81792	0.00683559	0.166903	non
ENSMUSG00000020728	Cep112	1.37212	1.07555	2.81696	0.00685315	0.16704	non
ENSMUSG00000056228	Cars2	-0.450717	5.95312	-2.81045	0.00697428	0.169695	non
ENSMUSG00000038055	Dexi	-0.64232	5.10208	-2.8086	0.00700907	0.169806	non
ENSMUSG00000026655	Fam107b	0.229285	9.86821	2.80812	0.00701817	0.169806	non
ENSMUSG00000024975	Pdcd4	-0.219001	7.94496	-2.808	0.00702028	0.169806	non
ENSMUSG00000035168	Tanc1	-1.92505	3.59227	-2.80762	0.00702755	0.169806	non
ENSMUSG00000029650	Slc46a3	-1.20527	4.49231	-2.80675	0.00704393	0.169907	non
ENSMUSG00000027579	Srms	3.29712	0.611117	2.80532	0.00707117	0.170107	non
ENSMUSG00000020669	Sh3yl1	2.73942	0.558256	2.80439	0.00708874	0.170107	non
ENSMUSG00000044279	Crb3	2.33392	0.962237	2.80345	0.00710663	0.170107	non
ENSMUSG00000062866	Phactr2	-0.640306	5.66974	-2.80329	0.0071098	0.170107	non
ENSMUSG00000055322	Tns1	-0.885267	4.18283	-2.80311	0.00711322	0.170107	non
ENSMUSG00000031951	Tmem231	2.97531	0.103453	2.79979	0.00717688	0.171336	non
ENSMUSG00000026271	Gpr35	-2.40298	-0.713496	-2.79863	0.00719913	0.171573	non
ENSMUSG00000032216	Nedd4	3.86372	4.23113	2.79731	0.0072248	0.171891	non
ENSMUSG00000039521	Foxp3	0.293499	7.57244	2.79316	0.00730547	0.173514	non
ENSMUSG00000029860	Zyx	0.3006	7.78259	2.79208	0.00732675	0.173623	non
ENSMUSG00000024644	Cndp2	-0.297218	7.24713	-2.79166	0.00733495	0.173623	non
ENSMUSG00000027233	Patl2	3.0108	0.721444	2.78863	0.00739474	0.174611	non
ENSMUSG00000021432	Slc35b3	-0.262963	7.6183	-2.78827	0.00740174	0.174611	non
ENSMUSG00000033590	Myo5c	-2.49067	-0.79801	-2.78657	0.00743545	0.174913	non
ENSMUSG00000041707	1810011H11Rik	1.85609	3.00659	2.78636	0.00743964	0.174913	non
ENSMUSG00000017466	Timp2	-0.351046	7.02734	-2.78401	0.00748656	0.17572	non
ENSMUSG00000037544	Dlgap5	-1.03506	3.99177	-2.78053	0.00755655	0.177065	non
ENSMUSG00000020178	Adora2a	0.841836	4.87395	2.77957	0.00757594	0.177221	non
ENSMUSG00000041617	Ccdc74a	2.435	-0.740596	2.77838	0.00760016	0.17749	non
ENSMUSG00000035273	Hpse	2.64372	2.76599	2.77767	0.00761447	0.177527	non
ENSMUSG00000000339	Rtca	-0.518199	5.36024	-2.77379	0.00769375	0.179003	non
ENSMUSG00000074628	Tldc2	1.62774	-1.26597	2.77332	0.00770347	0.179003	non
ENSMUSG00000025195	Dnmbp	0.931875	5.18296	2.7725	0.00772031	0.179096	non
ENSMUSG00000044408	Sptssa	0.218151	7.4169	2.76599	0.00785553	0.181541	non
ENSMUSG00000031220	Awat2	-2.47273	-1.00456	-2.76541	0.00786768	0.181541	non
ENSMUSG00000059602	Syn3	1.14789	-1.71226	2.76521	0.00787189	0.181541	non
ENSMUSG00000030495	Slc7a10	-1.16833	0.72522	-2.76492	0.0078778	0.181541	non
ENSMUSG00000030347	D6Wsu163e	-1.10774	3.72249	-2.75441	0.0081013	0.186383	non
ENSMUSG00000024614	Tmx3	-0.483138	6.85404	-2.75221	0.00814865	0.187164	non
ENSMUSG00000019256	Ahr	0.889423	6.14715	2.74898	0.00821889	0.188467	non
ENSMUSG00000034640	Tiparp	0.779942	6.98093	2.74552	0.00829464	0.189891	non
ENSMUSG00000042105	Inpp5f	-0.353274	6.52339	-2.74421	0.00832358	0.190242	non
ENSMUSG00000022687	Boc	-2.46768	-0.572365	-2.74353	0.00833865	0.190274	non
ENSMUSG00000026313	Hdac4	-0.532727	5.74454	-2.74183	0.00837628	0.19082	non
ENSMUSG00000024180	Tmem8	0.739059	5.26667	2.74112	0.00839197	0.190866	non
ENSMUSG00000021109	Hif1a	-0.284299	8.67186	-2.73892	0.00844106	0.19167	non
ENSMUSG00000024727	Trpm6	2.90405	0.299005	2.73829	0.0084552	0.191679	non
ENSMUSG00000032436	Cmtm7	0.398067	7.47135	2.73411	0.00854925	0.193496	non
ENSMUSG00000022685	Parn	-0.427501	6.16326	-2.73323	0.00856918	0.193554	non
ENSMUSG00000027636	Sla2	0.33088	7.53748	2.73267	0.00858187	0.193554	non
ENSMUSG00000028793	Rnf19b	0.475039	6.85061	2.73214	0.00859388	0.193554	non
ENSMUSG00000025492	Ifitm3	-3.37261	3.07638	-2.73072	0.0086263	0.193554	non
ENSMUSG00000028890	Mtf1	0.510981	5.69358	2.73044	0.00863258	0.193554	non
ENSMUSG00000038301	Snx10	0.747101	4.94905	2.73033	0.00863511	0.193554	non
ENSMUSG00000072115	Ang	1.45736	3.04303	2.72964	0.00865102	0.1936	non
ENSMUSG00000068587	Mgam	2.00984	-1.287	2.72773	0.00869476	0.193697	non
ENSMUSG00000004677	Myo9b	0.517501	6.40937	2.72771	0.00869507	0.193697	non
ENSMUSG00000020062	Slc5a8	1.55381	-1.47928	2.72763	0.00869707	0.193697	non
ENSMUSG00000071723	Gspt2	2.77687	-0.262265	2.72478	0.00876267	0.194847	non
ENSMUSG00000024174	Pot1b	-1.05529	3.67583	-2.72372	0.0087874	0.195086	non
ENSMUSG00000035310	Lin54	-1.23683	5.16669	-2.72188	0.0088301	0.195498	non
ENSMUSG00000021930	Spryd7	0.504925	5.50306	2.72171	0.00883401	0.195498	non
ENSMUSG00000043153	Ispd	-2.42657	0.454524	-2.72061	0.00885962	0.195751	non
ENSMUSG00000039509	Nup133	-0.78845	5.20575	-2.71996	0.00887499	0.195751	non
ENSMUSG00000000915	Hip1r	0.589916	6.39445	2.71932	0.00888984	0.195751	non
ENSMUSG00000006731	B4galnt1	-0.239576	8.03517	-2.71882	0.0089016	0.195751	non
ENSMUSG00000075569	Rsph10b	1.94483	-1.11317	2.71762	0.00892977	0.196061	non
ENSMUSG00000038014	Fam120a	0.422663	6.74591	2.71569	0.00897532	0.19662	non
ENSMUSG00000031015	Swap70	0.421437	7.24197	2.71535	0.00898343	0.19662	non
ENSMUSG00000094796	BC147527	-0.522512	4.2008	-2.71463	0.00900059	0.196687	non
ENSMUSG00000037773	Pced1a	0.624739	4.87664	2.7126	0.00904883	0.197432	non
ENSMUSG00000051736	Fam229b	-2.2859	-0.650665	-2.71176	0.00906878	0.197496	non
ENSMUSG00000031174	Rpgr	-1.56731	3.231	-2.71075	0.00909306	0.197496	non
ENSMUSG00000100235	Gm28557	-2.7537	0.482379	-2.7107	0.00909427	0.197496	non
ENSMUSG00000091405	Hist2h4	-1.32931	2.45747	-2.70927	0.0091286	0.197869	non
ENSMUSG00000007872	Id3	-0.483403	5.94598	-2.7088	0.00913984	0.197869	non
ENSMUSG00000058355	Abce1	-0.299943	7.23492	-2.70672	0.00918993	0.198645	non
ENSMUSG00000054843	Atrnl1	-2.49446	0.730454	-2.70532	0.00922378	0.199066	non
ENSMUSG00000031563	Wwc2	2.36357	0.370278	2.70474	0.00923797	0.199066	non
ENSMUSG00000041685	Fcho2	0.485683	7.40111	2.70181	0.00930941	0.199865	non
ENSMUSG00000001281	Itgb7	0.178155	9.76734	2.70122	0.00932388	0.199865	non
ENSMUSG00000033249	Hsf4	1.77029	-1.19743	2.70104	0.00932815	0.199865	non
ENSMUSG00000020572	Nampt	-0.497115	6.63017	-2.70082	0.0093337	0.199865	non
ENSMUSG00000064181	Rab3ip	-0.533751	6.33591	-2.70029	0.00934672	0.199865	non
ENSMUSG00000018669	Cdk5rap3	-0.328026	6.88532	-2.69963	0.0093627	0.1999	non
ENSMUSG00000052749	Trim30b	-1.2963	-1.61274	-2.698	0.00940302	0.200454	non
ENSMUSG00000079481	Nhsl2	2.64715	2.72734	2.69631	0.00944475	0.201036	non
ENSMUSG00000022957	Itsn1	1.81206	3.05814	2.695	0.00947724	0.201398	non
ENSMUSG00000094132	Gm3264	1.70638	-0.486488	2.69445	0.00949112	0.201398	non
ENSMUSG00000027219	Slc28a2	-0.351242	7.19549	-2.69389	0.00950506	0.201398	non
ENSMUSG00000026355	Mcm6	-0.349143	8.40653	-2.69237	0.00954296	0.201643	non
ENSMUSG00000035299	Mid1	-1.97835	1.32093	-2.69226	0.00954558	0.201643	non
ENSMUSG00000020282	Rhbdf1	2.76652	1.73745	2.69108	0.00957523	0.20196	non
ENSMUSG00000027374	Mrps5	-0.495632	5.23568	-2.69051	0.00958953	0.20196	non
ENSMUSG00000029759	Pon3	0.81158	5.2513	2.68909	0.00962546	0.202306	non
ENSMUSG00000056656	Apol8	1.32634	-1.64883	2.68871	0.00963499	0.202306	non
ENSMUSG00000039942	Ptger4	0.383472	7.59303	2.68807	0.00965104	0.202338	non
ENSMUSG00000030108	Slc6a13	2.40508	0.174981	2.68651	0.00969058	0.202857	non
ENSMUSG00000029075	Tnfrsf4	0.270229	9.46149	2.68545	0.00971761	0.202857	non
ENSMUSG00000001120	Pcbp3	-0.952823	4.04825	-2.68538	0.00971944	0.202857	non
ENSMUSG00000050965	Prkca	-0.412782	6.45592	-2.68212	0.00980259	0.203807	non
ENSMUSG00000020251	Glt8d2	2.34209	-0.419142	2.68204	0.00980471	0.203807	non
ENSMUSG00000095681	Gm8281	1.41279	1.4001	2.68188	0.00980884	0.203807	non
ENSMUSG00000037697	Ddhd1	0.558722	5.42347	2.68086	0.00983504	0.204048	non
ENSMUSG00000031880	Rrad	0.466903	7.40143	2.67848	0.00989643	0.205016	non
ENSMUSG00000078495	Zfp984	0.695819	4.6978	2.67601	0.00996053	0.205915	non
ENSMUSG00000014599	Csf1	0.892575	4.66819	2.67567	0.00996935	0.205915	non
ENSMUSG00000042207	Kdm5b	-0.365906	7.19961	-2.67506	0.00998524	0.205938	non
ENSMUSG00000099294	Gm11214	-1.27852	-0.768376	-2.6707	0.0100996	0.207926	non
ENSMUSG00000037029	Zfp146	-0.554457	5.46942	-2.67025	0.0101115	0.207926	non
ENSMUSG00000021708	Rasgrf2	-2.30279	0.839768	-2.66835	0.0101617	0.20862	non
ENSMUSG00000020263	Appl2	1.72389	4.32267	2.66679	0.0102033	0.20862	non
ENSMUSG00000041219	Arhgap11a	-2.02939	2.54874	-2.66624	0.0102178	0.20862	non
ENSMUSG00000027324	Rpusd2	2.4816	1.24393	2.66601	0.010224	0.20862	non
ENSMUSG00000025809	Itgb1	0.271465	9.27309	2.66589	0.0102271	0.20862	non
ENSMUSG00000046798	Cldn12	2.35653	2.12369	2.6656	0.010235	0.20862	non
ENSMUSG00000031438	Rnf128	1.67746	4.40001	2.66369	0.010286	0.209354	non
ENSMUSG00000031628	Casp3	-0.518606	5.98609	-2.66159	0.0103423	0.20991	non
ENSMUSG00000003762	Coq8b	-0.599718	4.81809	-2.66151	0.0103446	0.20991	non
ENSMUSG00000019732	Calr3	1.85314	-1.20588	2.66098	0.0103588	0.20991	non
ENSMUSG00000036805	Noxa1	-1.23209	1.32682	-2.66037	0.0103753	0.20991	non
ENSMUSG00000041700	Lhfpl1	-2.72872	0.536938	-2.65973	0.0103926	0.20991	non
ENSMUSG00000003644	Rps6ka1	0.275249	8.72907	2.6587	0.0104206	0.20991	non
ENSMUSG00000043017	Ptgir	1.90051	3.29104	2.65868	0.010421	0.20991	non
ENSMUSG00000028955	Vamp3	0.346443	7.32	2.65821	0.0104338	0.20991	non
ENSMUSG00000030522	Mtmr10	1.67974	4.54077	2.65388	0.0105519	0.211981	non
ENSMUSG00000034189	Hsdl1	-0.362846	6.93397	-2.65272	0.0105838	0.212316	non
ENSMUSG00000021451	Sema4d	0.510173	7.39564	2.65189	0.0106068	0.212471	non
ENSMUSG00000019907	Ppp1r12a	0.315025	8.65292	2.64902	0.0106861	0.213752	non
ENSMUSG00000109865	Hspa14	-0.3246	7.03568	-2.64688	0.0107459	0.21464	non
ENSMUSG00000058056	Palld	-2.86504	2.50195	-2.64502	0.0107977	0.215199	non
ENSMUSG00000074227	Spint2	0.237424	7.74981	2.64477	0.0108047	0.215199	non
ENSMUSG00000031329	Tsx	-1.8098	-0.999405	-2.64397	0.0108271	0.215337	non
ENSMUSG00000037171	Nodal	-2.03814	-1.31521	-2.64157	0.0108948	0.216113	non
ENSMUSG00000029191	Rfc1	-0.59257	6.39157	-2.64149	0.0108971	0.216113	non
ENSMUSG00000031016	Wee1	-1.3544	3.83659	-2.6386	0.0109791	0.21743	non
ENSMUSG00000034266	Batf	0.267894	7.65899	2.63733	0.0110153	0.217838	non
ENSMUSG00000021111	Papola	-0.282385	7.98541	-2.636	0.0110533	0.21828	non
ENSMUSG00000040713	Creg1	0.4612	6.40984	2.63407	0.0111088	0.219065	non
ENSMUSG00000048416	Mlf1	1.78648	3.64386	2.63161	0.0111796	0.220149	non
ENSMUSG00000038295	Atg9b	2.23202	0.707238	2.63035	0.0112161	0.220558	non
ENSMUSG00000035762	Tmem161b	0.545773	5.67041	2.62961	0.0112376	0.220624	non
ENSMUSG00000031445	Proz	-2.18949	0.27924	-2.62832	0.0112751	0.220624	non
ENSMUSG00000026361	Cdc73	0.356218	6.66255	2.6283	0.0112758	0.220624	non
ENSMUSG00000043629	1700019D03Rik	-1.67129	0.412235	-2.62806	0.0112828	0.220624	non
ENSMUSG00000047356	Lcn10	-1.4873	-1.6645	-2.62573	0.0113509	0.221199	non
ENSMUSG00000075225	Ccdc162	-2.29999	-0.175329	-2.62516	0.0113677	0.221199	non
ENSMUSG00000030753	Thap12	-0.425813	6.85499	-2.62479	0.0113785	0.221199	non
ENSMUSG00000041959	S100a10	0.3149	8.5762	2.62476	0.0113793	0.221199	non
ENSMUSG00000008318	Relt	-0.705938	4.59375	-2.62435	0.0113915	0.221199	non
ENSMUSG00000055730	Ces2a	-1.69539	-1.44513	-2.62341	0.0114191	0.221427	non
ENSMUSG00000021127	Zfp36l1	0.337285	7.15937	2.62244	0.0114479	0.221677	non
ENSMUSG00000044042	Fmn1	2.6566	1.83312	2.62085	0.0114949	0.222178	non
ENSMUSG00000038056	Kmt2c	0.444422	8.02204	2.62049	0.0115057	0.222178	non
ENSMUSG00000030413	Pglyrp1	0.286942	6.98086	2.61959	0.0115323	0.222365	non
ENSMUSG00000020564	Atxn7l1	0.418778	7.09586	2.61909	0.0115473	0.222365	non
ENSMUSG00000032018	Sc5d	0.346928	7.45607	2.61785	0.0115843	0.222406	non
ENSMUSG00000056888	Glipr1	0.346957	6.9929	2.61774	0.0115876	0.222406	non
ENSMUSG00000021710	Nln	0.771972	4.96124	2.61742	0.0115973	0.222406	non
ENSMUSG00000059482	2610301B20Rik	-0.98761	3.96165	-2.6146	0.0116817	0.223699	non
ENSMUSG00000031504	Rab20	0.992399	4.84294	2.6141	0.0116968	0.223699	non
ENSMUSG00000032656	March3	-0.815013	5.09591	-2.61239	0.0117485	0.224381	non
ENSMUSG00000061983	Rps12	-0.990312	3.9011	-2.61102	0.0117901	0.224779	non
ENSMUSG00000054901	Arhgef33	2.15273	-0.182284	2.61028	0.0118126	0.224779	non
ENSMUSG00000016087	Fli1	0.311762	7.45834	2.61011	0.0118177	0.224779	non
ENSMUSG00000028152	Tspan5	-0.698789	4.53581	-2.6081	0.0118789	0.225468	non
ENSMUSG00000024772	Ehd1	0.716895	6.34606	2.60786	0.0118863	0.225468	non
ENSMUSG00000042564	Fam227a	1.81596	-1.15302	2.60728	0.0119041	0.225498	non
ENSMUSG00000038733	Wdr26	0.29271	7.59806	2.60675	0.0119204	0.225501	non
ENSMUSG00000033114	Slc35d2	0.54712	5.61351	2.60295	0.0120373	0.22725	non
ENSMUSG00000052374	Actn2	1.49534	4.05643	2.60269	0.0120454	0.22725	non
ENSMUSG00000049717	Lig4	1.75835	2.96006	2.5992	0.012154	0.228987	non
ENSMUSG00000021461	Fancc	0.540192	5.86599	2.59734	0.0122122	0.229506	non
ENSMUSG00000038352	Arl5c	-0.467417	6.61928	-2.59727	0.0122144	0.229506	non
ENSMUSG00000027498	Cstf1	-0.38794	6.17766	-2.59653	0.0122378	0.229577	non
ENSMUSG00000041133	Smc1a	-0.22776	8.02646	-2.59513	0.0122816	0.229577	non
ENSMUSG00000016493	Cd46	-1.67864	2.19957	-2.59508	0.0122833	0.229577	non
ENSMUSG00000036368	Rmdn2	1.29492	3.67377	2.59492	0.0122884	0.229577	non
ENSMUSG00000028803	Nipal3	0.671978	5.15739	2.59453	0.0123005	0.229577	non
ENSMUSG00000042167	Papd4	-0.399864	5.92088	-2.59019	0.0124383	0.231676	non
ENSMUSG00000048277	Syngr2	0.228653	8.17109	2.58994	0.0124462	0.231676	non
ENSMUSG00000028108	Ecm1	-0.453126	6.94466	-2.58891	0.0124792	0.231979	non
ENSMUSG00000034765	Dusp5	0.854808	7.70921	2.58716	0.0125354	0.232715	non
ENSMUSG00000003949	Hlf	1.91971	3.48039	2.58613	0.0125683	0.233015	non
ENSMUSG00000041324	Inhba	1.95296	-1.22925	2.58536	0.0125933	0.233169	non
ENSMUSG00000024190	Dusp1	0.471609	10.0041	2.58463	0.0126169	0.233295	non
ENSMUSG00000023033	Scn8a	1.6822	-1.12472	2.58286	0.0126742	0.234045	non
ENSMUSG00000031431	Tsc22d3	0.413952	9.19931	2.58229	0.0126926	0.234074	non
ENSMUSG00000066800	Rnasel	0.487635	6.60934	2.5813	0.0127248	0.234359	non
ENSMUSG00000028693	Nasp	-0.488348	6.60492	-2.58059	0.0127479	0.234475	non
ENSMUSG00000064247	Plcxd1	2.18033	0.193136	2.57703	0.0128646	0.236231	non
ENSMUSG00000015968	Cacna1d	-2.16627	0.249533	-2.57628	0.0128891	0.236231	non
ENSMUSG00000036912	Piwil4	-1.71578	-1.49292	-2.57613	0.0128942	0.236231	non
ENSMUSG00000023328	Ache	2.01636	0.647352	2.57527	0.0129223	0.236435	non
ENSMUSG00000070544	Top1	0.258617	7.45197	2.56968	0.0131084	0.239317	non
ENSMUSG00000038859	Baiap2l1	2.09038	0.728201	2.5695	0.0131142	0.239317	non
ENSMUSG00000037656	Slc20a2	-1.12774	3.73658	-2.56852	0.0131472	0.239606	non
ENSMUSG00000031765	Mt1	2.08271	4.62125	2.56774	0.0131733	0.239768	non
ENSMUSG00000020135	Apc2	-1.93062	-1.0736	-2.5671	0.0131949	0.239848	non
ENSMUSG00000029363	Rfc5	-0.541483	5.76937	-2.56463	0.0132783	0.241049	non
ENSMUSG00000034110	Kctd7	-2.77589	0.492498	-2.56222	0.0133599	0.242171	non
ENSMUSG00000043008	Klhl6	0.222161	8.45652	2.56178	0.0133748	0.242171	non
ENSMUSG00000029826	Zc3hav1	0.274657	9.30199	2.56109	0.0133985	0.242286	non
ENSMUSG00000094840	Muc3a	2.07049	4.0594	2.55906	0.013468	0.243226	non
ENSMUSG00000031398	Plxna3	2.568	0.495391	2.5576	0.0135181	0.243798	non
ENSMUSG00000055148	Klf2	0.339718	7.66817	2.55712	0.0135346	0.243798	non
ENSMUSG00000020473	Aebp1	1.7931	-0.593409	2.55609	0.0135701	0.243889	non
ENSMUSG00000015133	Lrrk1	2.00032	3.36033	2.55562	0.0135865	0.243889	non
ENSMUSG00000015143	Actn1	-0.983886	2.54681	-2.55545	0.0135922	0.243889	non
ENSMUSG00000045795	Whamm	0.537581	5.53679	2.55489	0.0136115	0.243922	non
ENSMUSG00000031391	L1cam	1.54274	5.91905	2.55265	0.0136895	0.245005	non
ENSMUSG00000032714	Syde1	-2.11572	-0.622456	-2.55213	0.0137076	0.245014	non
ENSMUSG00000047557	Lxn	0.369591	6.28573	2.55123	0.0137388	0.245258	non
ENSMUSG00000032220	Myo1e	0.412148	7.44055	2.55035	0.0137696	0.245266	non
ENSMUSG00000003452	Bicd1	0.550148	5.77501	2.54978	0.0137895	0.245266	non
ENSMUSG00000029832	Nfe2l3	-1.63393	-1.27584	-2.54971	0.013792	0.245266	non
ENSMUSG00000040451	Sgms1	0.405479	8.26119	2.54866	0.013829	0.24561	non
ENSMUSG00000028949	Smarcd3	2.00816	0.961957	2.54699	0.0138877	0.246339	non
ENSMUSG00000045316	Fahd1	-2.22605	0.929381	-2.54581	0.0139293	0.246763	non
ENSMUSG00000042377	Fam83g	2.32659	1.29172	2.5439	0.0139968	0.247506	non
ENSMUSG00000044308	Ubr3	0.749138	5.6766	2.54362	0.0140068	0.247506	non
ENSMUSG00000025290	Rps24	-0.363064	6.13764	-2.54126	0.014091	0.248437	non
ENSMUSG00000012187	Mogat1	-1.78915	-0.607868	-2.54101	0.0140998	0.248437	non
ENSMUSG00000037820	Tgm2	-2.63717	-0.305687	-2.54065	0.0141129	0.248437	non
ENSMUSG00000078435	AU041133	-0.775581	4.44033	-2.53943	0.0141564	0.248888	non
ENSMUSG00000021636	Marveld2	1.74057	3.94963	2.53738	0.01423	0.249854	non
ENSMUSG00000037463	Fbxo27	1.8775	3.32364	2.53646	0.0142633	0.249854	non
ENSMUSG00000027200	Sema6d	1.54256	4.27705	2.53641	0.0142651	0.249854	non
ENSMUSG00000015702	Anxa9	2.74861	0.346419	2.53526	0.0143068	0.24999	non
ENSMUSG00000048163	Selplg	0.157289	9.59499	2.53521	0.0143087	0.24999	non
ENSMUSG00000030189	Ybx3	-0.371474	6.94458	-2.53365	0.0143652	0.250663	non
ENSMUSG00000001089	Luzp1	-1.59906	3.85688	-2.53165	0.0144382	0.251345	non
ENSMUSG00000048087	Gm4737	-1.14744	-1.34442	-2.53152	0.0144428	0.251345	non
ENSMUSG00000021262	Evl	-0.295554	5.93358	-2.53109	0.0144584	0.251345	non
ENSMUSG00000030781	Slc5a2	-1.36691	-1.64567	-2.52965	0.0145111	0.251947	non
ENSMUSG00000030471	Zdhhc13	-0.383799	6.1576	-2.5272	0.0146013	0.253087	non
ENSMUSG00000030382	Slc27a5	1.56027	-1.53958	2.52658	0.0146242	0.253087	non
ENSMUSG00000058427	Cxcl2	2.90115	4.23995	2.52584	0.0146515	0.253087	non
ENSMUSG00000053199	Arhgap20	-1.69607	1.35201	-2.52555	0.0146624	0.253087	non
ENSMUSG00000110291	Gm37419	1.10945	-1.18783	2.52541	0.0146675	0.253087	non
ENSMUSG00000030423	Pop4	-0.490302	5.71281	-2.52292	0.0147602	0.254333	non
ENSMUSG00000027459	Fam110a	0.853757	6.80962	2.52249	0.0147762	0.254333	non
ENSMUSG00000030956	Fam53b	0.248504	7.8252	2.51949	0.0148884	0.255948	non
ENSMUSG00000036611	Eepd1	-2.78725	1.75	-2.51748	0.0149641	0.256866	non
ENSMUSG00000034818	Celf5	-1.89062	-1.06802	-2.51709	0.0149786	0.256866	non
ENSMUSG00000067889	Sptbn2	1.73657	-0.910504	2.51557	0.0150364	0.257256	non
ENSMUSG00000058587	Tmod3	0.260333	8.27631	2.51473	0.0150681	0.257256	non
ENSMUSG00000024759	Atl3	-0.599666	5.59973	-2.51466	0.0150708	0.257256	non
ENSMUSG00000052926	Rnaseh2a	-0.326908	6.16119	-2.51454	0.0150752	0.257256	non
ENSMUSG00000073755	5730409E04Rik	2.57206	2.02837	2.51405	0.0150939	0.25726	non
ENSMUSG00000021213	Akr1c13	0.431822	5.31543	2.51173	0.0151822	0.257383	non
ENSMUSG00000015970	Chdh	2.14584	0.878905	2.5114	0.0151948	0.257383	non
ENSMUSG00000105096	Gbp10	-1.06209	2.29471	-2.51029	0.0152377	0.257383	non
ENSMUSG00000035011	Zbtb7a	0.293504	7.02959	2.51001	0.0152481	0.257383	non
ENSMUSG00000002068	Ccne1	-2.13744	3.09926	-2.50974	0.0152587	0.257383	non
ENSMUSG00000018381	Abi3	-1.06566	2.36421	-2.50971	0.0152597	0.257383	non
ENSMUSG00000005950	P2rx5	1.7918	-1.04033	2.5096	0.0152642	0.257383	non
ENSMUSG00000035161	Ints6	0.330417	6.88789	2.5094	0.0152718	0.257383	non
ENSMUSG00000028869	Gnl2	-0.333708	6.92566	-2.50916	0.0152809	0.257383	non
ENSMUSG00000001524	Gtf2h4	-0.752227	5.07234	-2.50904	0.0152857	0.257383	non
ENSMUSG00000032078	Zpr1	0.266492	7.31736	2.50819	0.0153183	0.25762	non
ENSMUSG00000027709	Mccc1	-0.565528	5.4849	-2.50689	0.0153683	0.258015	non
ENSMUSG00000026994	Galnt3	2.44241	0.827272	2.50662	0.0153787	0.258015	non
ENSMUSG00000000753	Serpinf1	-2.29321	1.30177	-2.50606	0.0154004	0.258068	non
ENSMUSG00000031875	Cmtm3	0.557458	4.96706	2.50526	0.0154317	0.258282	non
ENSMUSG00000028392	Bspry	1.06382	4.27509	2.5046	0.0154573	0.2584	non
ENSMUSG00000075415	Fnbp1	0.297082	8.45819	2.50381	0.0154878	0.2586	non
ENSMUSG00000005417	Mprip	0.498216	6.92595	2.50201	0.0155579	0.25916	non
ENSMUSG00000050821	Fam131a	-2.02963	-1.08902	-2.502	0.0155585	0.25916	non
ENSMUSG00000037287	Tbcel	-0.57094	5.28296	-2.50122	0.0155888	0.259346	non
ENSMUSG00000029070	Mxra8	-3.05551	1.31638	-2.50076	0.0156069	0.259346	non
ENSMUSG00000026787	Gad2	1.33266	-1.68366	2.49904	0.0156745	0.260159	non
ENSMUSG00000000751	Rpa1	-0.298191	7.89497	-2.49767	0.0157285	0.260745	non
ENSMUSG00000008028	1700008O03Rik	-1.25705	-1.67339	-2.49596	0.0157961	0.261555	non
ENSMUSG00000030986	Dhx32	-0.765678	5.56158	-2.49525	0.0158242	0.261599	non
ENSMUSG00000028238	Atp6v0d2	1.51363	1.65137	2.49495	0.0158363	0.261599	non
ENSMUSG00000022661	Cd200	-0.41183	6.47687	-2.49331	0.0159014	0.262096	non
ENSMUSG00000069911	Fam196b	1.20816	4.76691	2.4929	0.0159177	0.262096	non
ENSMUSG00000037606	Osbpl5	0.618919	5.56715	2.49215	0.0159479	0.262096	non
ENSMUSG00000029276	Glmn	0.77505	4.05644	2.49204	0.015952	0.262096	non
ENSMUSG00000056553	Ptprn2	1.97421	-1.10357	2.49176	0.0159634	0.262096	non
ENSMUSG00000057315	Arhgap24	-2.56297	0.813037	-2.49136	0.0159792	0.262096	non
ENSMUSG00000017493	Igfbp4	-0.997793	5.40939	-2.49076	0.0160034	0.262185	non
ENSMUSG00000005621	Zfp592	-0.526748	6.86961	-2.49023	0.0160246	0.262224	non
ENSMUSG00000036206	Sh3bp4	2.91953	3.80761	2.48642	0.0161782	0.264343	non
ENSMUSG00000099583	Hist1h3d	-1.86892	-0.807265	-2.48608	0.016192	0.264343	non
ENSMUSG00000030029	Lrig1	-0.531244	6.30864	-2.48506	0.0162334	0.264709	non
ENSMUSG00000040680	Kremen2	1.24723	3.48101	2.48358	0.0162937	0.265382	non
ENSMUSG00000036499	Eea1	-0.357545	7.2876	-2.4819	0.0163622	0.265813	non
ENSMUSG00000037972	Snn	2.03363	-0.801302	2.48162	0.0163736	0.265813	non
ENSMUSG00000042569	Dhrs7b	-0.477864	5.79666	-2.48153	0.0163774	0.265813	non
ENSMUSG00000020841	Cpd	1.13184	5.63993	2.48066	0.0164131	0.266045	non
ENSMUSG00000044224	Dnajc21	0.474461	5.94789	2.48025	0.0164298	0.266045	non
ENSMUSG00000032667	Pon2	0.262562	7.80025	2.47905	0.0164792	0.266285	non
ENSMUSG00000007039	Ddah2	-2.28975	1.0695	-2.47896	0.0164828	0.266285	non
ENSMUSG00000048174	Tmem81	1.95185	2.44847	2.47839	0.0165062	0.266324	non
ENSMUSG00000042918	Mamstr	1.81153	-0.672995	2.47738	0.0165479	0.266324	non
ENSMUSG00000013150	Gfod2	1.96448	1.99274	2.4771	0.0165597	0.266324	non
ENSMUSG00000041921	Metap1d	-0.524388	5.59233	-2.47673	0.0165749	0.266324	non
ENSMUSG00000033722	BC034090	-1.44275	-1.46083	-2.47659	0.0165808	0.266324	non
ENSMUSG00000103711	Tstd1	-1.74943	-0.423476	-2.47555	0.0166237	0.266706	non
ENSMUSG00000107478	Gm45234	1.05416	-1.66516	2.47464	0.0166617	0.267009	non
ENSMUSG00000042498	D330045A20Rik	2.33274	0.231879	2.4719	0.0167757	0.268527	non
ENSMUSG00000079110	Capn3	-0.450354	4.93913	-2.47054	0.0168326	0.268876	non
ENSMUSG00000039262	Prrc2b	0.386797	7.26946	2.47046	0.0168361	0.268876	non
ENSMUSG00000005299	Letm1	-0.314699	7.55438	-2.46982	0.0168629	0.268996	non
ENSMUSG00000113949	Scamp4	1.48553	-0.320087	2.46926	0.0168867	0.269068	non
ENSMUSG00000034126	Pomt2	2.49708	1.56955	2.4684	0.0169229	0.26908	non
ENSMUSG00000064138	Fam172a	-0.256114	7.349	-2.46832	0.016926	0.26908	non
ENSMUSG00000025875	Tspan17	1.56273	4.56897	2.46746	0.0169627	0.269356	non
ENSMUSG00000079165	Sap25	1.15177	-1.53249	2.46567	0.0170384	0.270228	non
ENSMUSG00000028101	Pias3	0.792923	4.2869	2.46524	0.0170565	0.270228	non
ENSMUSG00000070806	Zmynd12	-1.25291	-1.47883	-2.46089	0.017242	0.272769	non
ENSMUSG00000002767	Mrpl2	-0.291301	6.01676	-2.46057	0.0172559	0.272769	non
ENSMUSG00000049897	Stkld1	2.33598	-0.914377	2.45992	0.0172837	0.272898	non
ENSMUSG00000070732	Rbm44	-2.12848	-0.877089	-2.45917	0.017316	0.2731	non
ENSMUSG00000020319	Wdpcp	-2.61583	0.15867	-2.45802	0.0173657	0.273399	non
ENSMUSG00000042262	Ccr8	0.397447	7.52757	2.45782	0.0173743	0.273399	non
ENSMUSG00000030124	Lag3	-1.31761	0.549501	-2.45707	0.0174065	0.273587	non
ENSMUSG00000024937	Ehbp1l1	0.353166	6.74361	2.45664	0.0174254	0.273587	non
ENSMUSG00000028383	Hsdl2	-0.355562	5.86509	-2.4525	0.0176052	0.275818	non
ENSMUSG00000019817	Plagl1	-2.3837	3.40821	-2.45246	0.0176071	0.275818	non
ENSMUSG00000066842	Hmcn1	-1.83777	-1.17674	-2.45156	0.0176465	0.275986	non
ENSMUSG00000037579	Kcnh3	-1.97618	-1.32795	-2.45131	0.0176574	0.275986	non
ENSMUSG00000020191	Spata48	-1.74986	-1.07626	-2.45063	0.0176875	0.276146	non
ENSMUSG00000021752	Kctd6	1.22619	3.90119	2.44861	0.0177761	0.277219	non
ENSMUSG00000029082	Bst1	1.33566	-1.46179	2.44801	0.0178025	0.277321	non
ENSMUSG00000030844	Rgs10	-0.25615	7.28036	-2.44499	0.0179365	0.279097	non
ENSMUSG00000033233	Trim45	-2.06772	-0.868288	-2.44162	0.0180866	0.280973	non
ENSMUSG00000012126	Ubxn11	0.605456	5.62118	2.44106	0.0181117	0.280973	non
ENSMUSG00000096039	D830030K20Rik	1.0312	1.49605	2.44093	0.0181175	0.280973	non
ENSMUSG00000049504	Proser1	-0.604488	5.10929	-2.43998	0.0181601	0.28132	non
ENSMUSG00000037089	Slc35b2	0.310518	7.00743	2.43647	0.0183185	0.283458	non
ENSMUSG00000090272	Mndal	0.214378	7.63539	2.43521	0.0183759	0.283754	non
ENSMUSG00000032815	Fanca	-1.89621	2.04476	-2.43486	0.0183915	0.283754	non
ENSMUSG00000020056	Washc3	-0.297497	6.42169	-2.43454	0.0184061	0.283754	non
ENSMUSG00000021216	Tubal3	2.65243	0.247247	2.43389	0.0184357	0.283754	non
ENSMUSG00000059409	Ppp2r5d	-0.413296	6.81364	-2.43381	0.0184393	0.283754	non
ENSMUSG00000040841	Six5	-1.67637	-1.17469	-2.43105	0.0185658	0.285385	non
ENSMUSG00000026088	Mitd1	0.241396	6.01001	2.43041	0.0185952	0.285522	non
ENSMUSG00000054555	Adam12	2.06849	2.19041	2.42931	0.0186454	0.285864	non
ENSMUSG00000033918	Parl	-0.314933	6.69047	-2.42903	0.0186584	0.285864	non
ENSMUSG00000031546	Gins4	-0.382308	6.39306	-2.42678	0.0187623	0.287139	non
ENSMUSG00000003352	Cacnb3	2.12812	-0.454892	2.42535	0.0188285	0.287504	non
ENSMUSG00000078772	Gm12353	1.52951	-0.381228	2.42529	0.0188312	0.287504	non
ENSMUSG00000028937	Acot7	0.283783	7.95509	2.42428	0.0188783	0.287504	non
ENSMUSG00000026773	Pfkfb3	-0.955845	3.88811	-2.42425	0.0188796	0.287504	non
ENSMUSG00000027313	Chac1	2.00585	-0.985338	2.42382	0.0188995	0.287504	non
ENSMUSG00000022861	Dgkg	-2.20222	-0.554015	-2.4236	0.0189099	0.287504	non
ENSMUSG00000075033	Nxpe3	-0.405491	5.5663	-2.42147	0.0190092	0.288178	non
ENSMUSG00000026247	Ecel1	-2.02768	-0.92337	-2.42124	0.0190204	0.288178	non
ENSMUSG00000033949	Trim36	2.18367	3.89964	2.42079	0.0190415	0.288178	non
ENSMUSG00000098164	Gm5493	1.36312	-1.2782	2.42064	0.0190484	0.288178	non
ENSMUSG00000037692	Ahdc1	1.67169	2.07707	2.42028	0.0190654	0.288178	non
ENSMUSG00000049608	Gpr55	1.09429	4.45062	2.42	0.0190782	0.288178	non
ENSMUSG00000042182	Bend6	-1.90744	1.43793	-2.41894	0.0191282	0.288317	non
ENSMUSG00000021025	Nfkbia	0.29858	9.39449	2.41893	0.0191287	0.288317	non
ENSMUSG00000034216	Vps18	-1.03522	4.73737	-2.41624	0.0192559	0.289736	non
ENSMUSG00000061731	Ext1	-0.654785	5.38884	-2.41584	0.0192745	0.289736	non
ENSMUSG00000027175	Tcp11l1	1.87641	0.145127	2.41562	0.0192852	0.289736	non
ENSMUSG00000063172	Hspb11	-0.759491	3.30029	-2.41395	0.0193644	0.290551	non
ENSMUSG00000069266	Hist1h4b	1.60843	-0.974308	2.41331	0.0193949	0.290551	non
ENSMUSG00000046329	Slc25a23	-1.70662	2.08784	-2.41295	0.0194121	0.290551	non
ENSMUSG00000006058	Snf8	0.378036	5.65196	2.41262	0.0194282	0.290551	non
ENSMUSG00000034807	Colgalt1	0.388995	6.1234	2.41229	0.0194437	0.290551	non
ENSMUSG00000044231	Nhlrc1	-2.16662	-0.820598	-2.41179	0.0194679	0.290601	non
ENSMUSG00000054582	Pabpc1l	1.88856	0.253795	2.41042	0.0195331	0.291263	non
ENSMUSG00000086564	Cd101	0.386042	6.09731	2.40889	0.0196068	0.292049	non
ENSMUSG00000046101	Mcmdc2	1.11201	-1.63079	2.40787	0.0196562	0.292473	non
ENSMUSG00000023236	Scg5	-1.63909	1.65353	-2.40474	0.0198076	0.294411	non
ENSMUSG00000002319	Ipo4	0.982567	4.34941	2.40162	0.0199599	0.296338	non
ENSMUSG00000061086	Myl4	1.18547	2.75538	2.40121	0.0199797	0.296338	non
ENSMUSG00000033276	Stk36	-1.54589	-1.56009	-2.40021	0.0200286	0.296631	non
ENSMUSG00000020160	Meis1	2.29472	-0.457255	2.39955	0.0200614	0.296631	non
ENSMUSG00000019027	Dnah1	-1.52844	-1.47156	-2.39951	0.0200634	0.296631	non
ENSMUSG00000030708	Dnajb13	0.807334	5.37107	2.39694	0.0201897	0.297595	non
ENSMUSG00000091568	Gm8206	1.72643	-0.669099	2.39687	0.0201934	0.297595	non
ENSMUSG00000032402	Smad3	0.834231	5.61701	2.39661	0.020206	0.297595	non
ENSMUSG00000003812	Dnase2a	0.534118	5.31115	2.39645	0.0202139	0.297595	non
ENSMUSG00000013155	Enkd1	-1.97651	1.74254	-2.39572	0.0202502	0.297814	non
ENSMUSG00000054676	1600014C10Rik	-0.282811	7.1092	-2.39517	0.0202775	0.297901	non
ENSMUSG00000057133	Chd6	0.313981	7.1484	2.39428	0.0203217	0.29807	non
ENSMUSG00000040329	Il7	2.04189	-0.294266	2.39328	0.0203714	0.29807	non
ENSMUSG00000026281	Dtymk	-0.341442	6.10511	-2.39292	0.0203893	0.29807	non
ENSMUSG00000038732	Mboat1	-0.739389	4.35567	-2.39271	0.0203998	0.29807	non
ENSMUSG00000070880	Gad1	-1.92445	-1.00572	-2.3919	0.0204403	0.29807	non
ENSMUSG00000041415	Dicer1	0.562686	6.26848	2.39129	0.0204711	0.29807	non
ENSMUSG00000018541	Cwc25	-0.475997	6.42913	-2.39122	0.0204745	0.29807	non
ENSMUSG00000034321	Exosc1	0.275524	6.03065	2.38993	0.020539	0.29807	non
ENSMUSG00000045326	Fndc7	-1.65095	-1.30833	-2.3899	0.0205405	0.29807	non
ENSMUSG00000032563	Mrpl3	-0.288069	6.40523	-2.38957	0.0205571	0.29807	non
ENSMUSG00000022564	Grina	0.304382	7.24058	2.38922	0.0205748	0.29807	non
ENSMUSG00000054083	Capn12	-1.31122	-1.47308	-2.38893	0.0205891	0.29807	non
ENSMUSG00000028622	Mrpl37	-0.348622	6.5339	-2.38871	0.0206003	0.29807	non
ENSMUSG00000028261	Ndufaf4	0.341334	5.59631	2.38839	0.0206165	0.29807	non
ENSMUSG00000028284	Map3k7	-0.395544	6.41301	-2.38803	0.0206346	0.29807	non
ENSMUSG00000030341	Tnfrsf1a	-0.758037	4.99155	-2.38734	0.0206694	0.29807	non
ENSMUSG00000070390	Nlrp1b	-1.41433	2.08286	-2.38702	0.0206857	0.29807	non
ENSMUSG00000055675	Kbtbd11	-0.49025	6.25989	-2.38697	0.0206882	0.29807	non
ENSMUSG00000095789	Nupr1l	2.28483	-0.571866	2.38601	0.0207367	0.29807	non
ENSMUSG00000070426	Rnf121	-0.716471	5.5479	-2.38565	0.0207551	0.29807	non
ENSMUSG00000035198	Tubg1	-0.392272	6.13226	-2.38484	0.0207958	0.29807	non
ENSMUSG00000054626	Xlr	-1.74354	0.320985	-2.3848	0.0207982	0.29807	non
ENSMUSG00000058440	Nrf1	-0.348016	7.32383	-2.38469	0.0208036	0.29807	non
ENSMUSG00000034858	Fam214a	-0.661549	5.95139	-2.38463	0.0208064	0.29807	non
ENSMUSG00000021951	Eef1akmt1	-0.32657	6.11451	-2.3843	0.0208234	0.29807	non
ENSMUSG00000053702	Nebl	1.49686	6.86447	2.38332	0.0208731	0.298475	non
ENSMUSG00000002104	Rapsn	1.37711	4.29352	2.38231	0.0209248	0.298617	non
ENSMUSG00000026000	Lancl1	-0.272335	6.98293	-2.38229	0.0209259	0.298617	non
ENSMUSG00000003380	Rabac1	0.215804	8.20266	2.38183	0.0209492	0.298644	non
ENSMUSG00000032548	Slco2a1	2.6954	-0.163902	2.38098	0.0209928	0.29867	non
ENSMUSG00000035638	Muc20	2.48286	-0.245208	2.38096	0.0209938	0.29867	non
ENSMUSG00000005973	Rcn1	0.32666	5.86154	2.38027	0.0210293	0.298869	non
ENSMUSG00000027863	Cd2	0.193061	9.24881	2.3794	0.0210736	0.29887	non
ENSMUSG00000025602	Zfp202	-1.78265	1.32059	-2.37934	0.0210771	0.29887	non
ENSMUSG00000021975	Ints9	-0.370188	6.36279	-2.37865	0.0211126	0.29887	non
ENSMUSG00000059994	Fcrl1	-0.672271	4.09936	-2.37817	0.0211371	0.29887	non
ENSMUSG00000027952	Pmvk	-0.757968	4.56495	-2.37778	0.0211571	0.29887	non
ENSMUSG00000099913	Gm28551	-1.2872	-1.39961	-2.37776	0.021158	0.29887	non
ENSMUSG00000028614	Ndc1	-1.82859	3.43318	-2.37509	0.0212964	0.299922	non
ENSMUSG00000038776	Ephx1	-0.319982	7.31771	-2.37363	0.0213719	0.299922	non
ENSMUSG00000027452	Acss1	0.529793	5.29816	2.37346	0.0213811	0.299922	non
ENSMUSG00000027255	Arfgap2	-0.349947	5.70025	-2.3734	0.0213841	0.299922	non
ENSMUSG00000032449	Slc25a36	0.483652	6.2341	2.37338	0.021385	0.299922	non
ENSMUSG00000036551	Akap14	1.63204	-1.17281	2.37329	0.0213897	0.299922	non
ENSMUSG00000030917	Tmem159	0.992631	4.13427	2.37274	0.0214186	0.299922	non
ENSMUSG00000033629	Hacd3	0.193808	8.57064	2.37267	0.0214221	0.299922	non
ENSMUSG00000060663	Olfr175-ps1	1.59538	-1.31672	2.37259	0.0214261	0.299922	non
ENSMUSG00000026463	Atp2b4	0.717431	6.30847	2.37192	0.0214612	0.300113	non
ENSMUSG00000059970	Hspa2	1.70644	4.1869	2.37103	0.0215078	0.300384	non
ENSMUSG00000024231	Cul2	-0.392498	7.06663	-2.37072	0.0215237	0.300384	non
ENSMUSG00000043230	Fam124b	1.59265	3.40428	2.36987	0.0215684	0.300707	non
ENSMUSG00000071552	Tigit	0.361563	7.99499	2.36854	0.0216385	0.300861	non
ENSMUSG00000013236	Ptprs	-0.681037	4.76422	-2.36849	0.0216412	0.300861	non
ENSMUSG00000032387	Rbpms2	1.91875	0.192162	2.36825	0.0216536	0.300861	non
ENSMUSG00000060260	Pwwp2b	1.94804	3.26655	2.36802	0.0216658	0.300861	non
ENSMUSG00000014075	Tctex1d2	1.30157	2.63497	2.36681	0.0217296	0.301446	non
ENSMUSG00000019194	Scn1b	1.74843	0.651461	2.36631	0.0217558	0.30151	non
ENSMUSG00000038763	Alpk3	1.42672	-1.33064	2.36392	0.0218827	0.302968	non
ENSMUSG00000037346	Hrh4	2.49838	1.86775	2.36313	0.0219245	0.303117	non
ENSMUSG00000005262	Ufd1	-0.2548	7.56208	-2.3629	0.0219369	0.303117	non
ENSMUSG00000038233	Fam198a	1.49119	-1.56068	2.36074	0.0220521	0.304316	non
ENSMUSG00000048787	Dcun1d3	0.957147	4.02106	2.36013	0.0220846	0.304316	non
ENSMUSG00000002617	Zfp40	1.26849	4.42603	2.36005	0.0220892	0.304316	non
ENSMUSG00000016529	Il10	1.75182	5.95381	2.35917	0.0221363	0.304446	non
ENSMUSG00000040234	Tm7sf3	0.701008	6.02587	2.35906	0.0221423	0.304446	non
ENSMUSG00000024866	Acy3	-1.85026	-1.26584	-2.35802	0.0221983	0.304915	non
ENSMUSG00000016758	Bik	1.80412	2.98542	2.35679	0.0222647	0.305038	non
ENSMUSG00000018001	Cyth3	-0.426181	6.31532	-2.35649	0.0222806	0.305038	non
ENSMUSG00000066149	Cdc26	0.368756	4.93124	2.35642	0.0222845	0.305038	non
ENSMUSG00000027907	S100a11	0.355229	6.39452	2.35586	0.0223146	0.305038	non
ENSMUSG00000038425	Poli	0.463421	5.35657	2.35524	0.0223484	0.305038	non
ENSMUSG00000041842	Fhdc1	-2.17592	-0.445859	-2.35514	0.0223537	0.305038	non
ENSMUSG00000036707	Cab39	0.244465	8.42723	2.35467	0.0223792	0.305038	non
ENSMUSG00000090942	F830016B08Rik	-0.806823	2.61991	-2.35461	0.0223823	0.305038	non
ENSMUSG00000024678	Ms4a4d	-2.30537	1.36574	-2.35351	0.022442	0.305553	non
ENSMUSG00000022211	Carmil3	1.81519	-0.981574	2.35241	0.0225021	0.305816	non
ENSMUSG00000025369	Smarcc2	0.319269	6.82354	2.35214	0.0225165	0.305816	non
ENSMUSG00000027720	Il2	-1.53498	0.21638	-2.35195	0.0225271	0.305816	non
ENSMUSG00000022210	Dhrs4	-0.657347	5.03709	-2.35098	0.0225801	0.306237	non
ENSMUSG00000021782	Dlg5	2.02907	0.781316	2.35047	0.0226079	0.306317	non
ENSMUSG00000027947	Il6ra	-0.443127	5.78769	-2.34759	0.0227657	0.308155	non
ENSMUSG00000033326	Kdm4a	-0.434842	5.82436	-2.34642	0.0228306	0.308733	non
ENSMUSG00000032739	Pram1	0.95611	-1.56146	2.34487	0.0229159	0.309586	non
ENSMUSG00000045968	Teddm2	1.74555	0.159901	2.34288	0.0230265	0.310116	non
ENSMUSG00000027332	Ivd	-0.415253	5.93016	-2.34248	0.0230489	0.310116	non
ENSMUSG00000027364	Usp50	1.36556	1.05286	2.34221	0.0230637	0.310116	non
ENSMUSG00000068246	Apol9b	0.850884	3.09392	2.34217	0.0230658	0.310116	non
ENSMUSG00000003228	Grk5	-1.5982	2.00511	-2.34216	0.0230663	0.310116	non
ENSMUSG00000049721	Gal3st1	1.45003	-1.4334	2.3415	0.0231031	0.310291	non
ENSMUSG00000058258	Idi1	-1.14825	1.78111	-2.34113	0.0231238	0.310291	non
ENSMUSG00000047515	BC049715	1.33536	2.68762	2.34071	0.0231472	0.310306	non
ENSMUSG00000039759	Thap3	0.245136	6.64759	2.33919	0.0232324	0.311109	non
ENSMUSG00000022283	Pabpc1	0.17329	7.83356	2.33885	0.0232517	0.311109	non
ENSMUSG00000061099	Gapdhs	-1.63796	-0.610816	-2.33835	0.0232796	0.311184	non
ENSMUSG00000037613	Tnfrsf23	1.95388	2.23747	2.33779	0.023311	0.311236	non
ENSMUSG00000036606	Plxnb2	-2.71222	0.337309	-2.33682	0.0233658	0.311236	non
ENSMUSG00000027018	Hat1	-0.34112	6.86674	-2.33671	0.023372	0.311236	non
ENSMUSG00000009470	Tnpo1	0.469643	6.28612	2.33642	0.023388	0.311236	non
ENSMUSG00000079386	Gm3173	1.33305	-1.19286	2.3363	0.0233951	0.311236	non
ENSMUSG00000055320	Tead1	1.64784	-1.15289	2.33542	0.0234445	0.311596	non
ENSMUSG00000050395	Tnfsf15	2.06644	-0.190458	2.33497	0.0234699	0.311635	non
ENSMUSG00000046934	Csl	-1.17919	-1.2927	-2.33393	0.0235288	0.31212	non
ENSMUSG00000020171	Yeats4	-0.292922	6.21117	-2.33316	0.0235728	0.312407	non
ENSMUSG00000047804	Akap10	0.48388	6.11198	2.33167	0.0236574	0.31323	non
ENSMUSG00000049690	Nckap5	3.39781	1.48839	2.3304	0.0237299	0.313379	non
ENSMUSG00000023971	Rrp36	0.309884	5.9433	2.33017	0.0237432	0.313379	non
ENSMUSG00000030380	Mzf1	-2.09	-0.641346	-2.33002	0.0237519	0.313379	non
ENSMUSG00000041859	Mcm3	-0.682853	6.85802	-2.3299	0.0237585	0.313379	non
ENSMUSG00000038398	Upf3a	-0.378832	5.93962	-2.32764	0.0238879	0.314787	non
ENSMUSG00000027649	Ctnnbl1	-0.318077	7.09216	-2.32642	0.023958	0.315413	non
ENSMUSG00000035521	Gnptg	0.27811	6.92104	2.32547	0.024013	0.315839	non
ENSMUSG00000047146	Tet1	-1.75799	2.7542	-2.32351	0.0241266	0.317035	non
ENSMUSG00000024431	Nr3c1	0.416526	8.90896	2.32281	0.0241673	0.317269	non
ENSMUSG00000002602	Axl	0.649899	5.29006	2.32217	0.0242041	0.317454	non
ENSMUSG00000028426	Rad23b	0.431783	5.31779	2.32171	0.024231	0.317508	non
ENSMUSG00000013275	Slc41a1	-0.665825	5.28129	-2.3213	0.024255	0.317524	non
ENSMUSG00000025257	Ribc1	-2.44647	0.251779	-2.32035	0.0243103	0.317946	non
ENSMUSG00000038271	Iffo1	0.588262	4.85658	2.31996	0.0243328	0.317946	non
ENSMUSG00000029601	Iqcd	-1.43368	-1.49033	-2.31876	0.0244035	0.318433	non
ENSMUSG00000034064	Poglut1	0.346956	6.50424	2.31855	0.0244158	0.318433	non
ENSMUSG00000071076	Jund	0.335567	6.93245	2.3177	0.0244655	0.318663	non
ENSMUSG00000040481	Bptf	0.357668	7.63072	2.31747	0.0244791	0.318663	non
ENSMUSG00000020986	Sec23a	0.438998	6.37687	2.31621	0.0245532	0.319329	non
ENSMUSG00000020156	Mum1	0.251813	7.27284	2.31476	0.0246386	0.320141	non
ENSMUSG00000010760	Phlda2	1.37407	-1.38838	2.31279	0.0247554	0.321245	non
ENSMUSG00000026563	Tada1	-0.395518	5.28665	-2.31255	0.0247696	0.321245	non
ENSMUSG00000024033	Rsph1	2.34051	1.02153	2.31006	0.0249174	0.322861	non
ENSMUSG00000042312	S100a13	0.275135	6.8686	2.30842	0.0250155	0.323831	non
ENSMUSG00000026167	Wnt10a	-2.26932	-0.715362	-2.30802	0.0250398	0.323845	non
ENSMUSG00000032495	Lrrc2	1.41733	-1.47475	2.30757	0.0250664	0.323888	non
ENSMUSG00000027130	Slc12a6	0.527403	6.00759	2.30663	0.0251227	0.324316	non
ENSMUSG00000049555	Tmie	-1.72022	0.266297	-2.30597	0.0251625	0.324407	non
ENSMUSG00000036057	Ptpn23	1.0084	3.67098	2.30558	0.025186	0.324407	non
ENSMUSG00000099481	Xndc1	-1.01926	3.34813	-2.30535	0.0251999	0.324407	non
ENSMUSG00000009741	Ubp1	-0.356833	6.97704	-2.30497	0.0252228	0.324407	non
ENSMUSG00000039873	Neurl2	1.2788	-1.01517	2.30346	0.0253142	0.324887	non
ENSMUSG00000034220	Gpc1	2.17582	2.26878	2.30346	0.0253144	0.324887	non
ENSMUSG00000021458	2010111I01Rik	0.253746	8.40614	2.30304	0.0253394	0.324887	non
ENSMUSG00000060470	Adgrg3	1.74684	1.55031	2.30267	0.0253619	0.324887	non
ENSMUSG00000021189	Atxn3	-0.587871	5.35188	-2.30201	0.0254021	0.324887	non
ENSMUSG00000023927	Satb1	0.475354	6.82389	2.3017	0.0254208	0.324887	non
ENSMUSG00000064326	Siva1	-0.482755	5.42868	-2.30166	0.0254233	0.324887	non
ENSMUSG00000024384	Iws1	-0.288589	7.05098	-2.3011	0.0254574	0.324923	non
ENSMUSG00000026918	Brd3	-0.365914	6.13405	-2.30053	0.0254923	0.324923	non
ENSMUSG00000044317	Gpr4	-2.10437	-0.504033	-2.30047	0.025496	0.324923	non
ENSMUSG00000039913	Pak7	1.32261	-1.44109	2.2994	0.0255608	0.325411	non
ENSMUSG00000007030	Vwa7	-1.22228	-1.52838	-2.29846	0.0256185	0.325411	non
ENSMUSG00000021484	Lman2	0.171603	8.00002	2.29845	0.0256191	0.325411	non
ENSMUSG00000049755	Zfp672	-0.567717	5.90842	-2.29831	0.0256277	0.325411	non
ENSMUSG00000020946	Gosr2	-0.357141	7.32674	-2.29765	0.0256681	0.325532	non
ENSMUSG00000078616	Trim30c	-1.85279	-1.00777	-2.29739	0.0256839	0.325532	non
ENSMUSG00000004929	Thop1	-1.43956	3.2188	-2.29652	0.0257374	0.325636	non
ENSMUSG00000029103	Lrpap1	0.305138	6.95866	2.29644	0.025742	0.325636	non
ENSMUSG00000046031	Fam26f	-0.519772	3.48472	-2.29611	0.0257622	0.325636	non
ENSMUSG00000028032	Papss1	-0.487546	5.97516	-2.29537	0.025808	0.325831	non
ENSMUSG00000028455	Stoml2	-0.317283	6.20182	-2.2951	0.0258244	0.325831	non
ENSMUSG00000071715	Ncf4	0.24063	7.58336	2.29451	0.0258607	0.325995	non
ENSMUSG00000027109	Sp3	0.229414	8.10184	2.29358	0.0259184	0.326427	non
ENSMUSG00000071113	Mboat4	2.02658	1.17249	2.29211	0.0260095	0.327061	non
ENSMUSG00000090963	Gm17655	-1.42762	2.46527	-2.29177	0.0260305	0.327061	non
ENSMUSG00000047604	Frat2	-0.736893	5.12793	-2.29163	0.0260392	0.327061	non
ENSMUSG00000026728	Vim	0.283951	9.48277	2.2909	0.0260847	0.327338	non
ENSMUSG00000021190	Lgmn	2.15967	4.75931	2.2878	0.0262779	0.329466	non
ENSMUSG00000029359	Tesc	-0.382385	6.28051	-2.28727	0.026311	0.329503	non
ENSMUSG00000025616	Usp16	0.267319	7.19513	2.28678	0.0263417	0.329503	non
ENSMUSG00000114755	Galr3	-1.31514	-1.554	-2.28623	0.0263765	0.329503	non
ENSMUSG00000024011	Pi16	1.27245	-1.54884	2.28594	0.0263945	0.329503	non
ENSMUSG00000049536	Tceal1	1.97639	-0.73331	2.28497	0.0264552	0.329503	non
ENSMUSG00000027706	Sec62	0.272806	7.01045	2.28411	0.0265094	0.329503	non
ENSMUSG00000031201	Brcc3	0.322084	6.7723	2.28359	0.0265424	0.329503	non
ENSMUSG00000023043	Krt18	2.95713	0.387508	2.2835	0.026548	0.329503	non
ENSMUSG00000056130	Ticam2	-2.25806	0.276401	-2.28291	0.0265856	0.329503	non
ENSMUSG00000026821	Ralgds	0.518845	7.13392	2.28283	0.0265902	0.329503	non
ENSMUSG00000020396	Nefh	-1.12443	3.62536	-2.28245	0.0266143	0.329503	non
ENSMUSG00000054099	Slc25a40	-0.481698	5.46899	-2.28221	0.0266294	0.329503	non
ENSMUSG00000040345	Arhgap9	-0.158752	8.47545	-2.28217	0.0266324	0.329503	non
ENSMUSG00000015533	Itga2	1.78356	4.48511	2.28213	0.026635	0.329503	non
ENSMUSG00000026116	Tmem131	0.463108	5.83348	2.28212	0.0266354	0.329503	non
ENSMUSG00000022016	Akap11	0.448179	6.0103	2.28063	0.0267297	0.330192	non
ENSMUSG00000030527	Crtc3	0.286755	6.95277	2.27997	0.0267716	0.330192	non
ENSMUSG00000021585	Cast	0.159954	8.74957	2.2799	0.026776	0.330192	non
ENSMUSG00000029406	Pitpnm2	-0.672282	4.10645	-2.27936	0.0268105	0.330192	non
ENSMUSG00000029299	Abcg3	-0.418651	5.52032	-2.27928	0.0268156	0.330192	non
ENSMUSG00000029925	Tbxas1	2.13526	-0.428586	2.27901	0.0268332	0.330192	non
ENSMUSG00000021356	Irf4	-1.13543	5.95859	-2.2771	0.026955	0.331115	non
ENSMUSG00000020974	Pole2	-1.02228	3.47674	-2.27691	0.0269673	0.331115	non
ENSMUSG00000024065	Ehd3	-0.375693	6.475	-2.27672	0.0269794	0.331115	non
ENSMUSG00000040723	Rcsd1	0.183039	8.57196	2.27536	0.0270663	0.331696	non
ENSMUSG00000026608	Kctd3	-1.24696	3.79026	-2.27489	0.0270969	0.331696	non
ENSMUSG00000047562	Mmp10	1.75742	-1.05477	2.2748	0.0271025	0.331696	non
ENSMUSG00000018916	Csf2	1.66406	-0.569869	2.2745	0.0271219	0.331696	non
ENSMUSG00000009035	Tmem184b	0.822125	5.32392	2.27397	0.0271557	0.331818	non
ENSMUSG00000024654	Asrgl1	-0.429304	5.71099	-2.27287	0.0272267	0.332394	non
ENSMUSG00000031622	Sin3b	0.220289	8.0096	2.2723	0.0272636	0.332554	non
ENSMUSG00000046523	Kctd4	1.66829	1.7599	2.27072	0.0273658	0.333509	non
ENSMUSG00000036880	Acaa2	-0.239673	7.44007	-2.2698	0.0274259	0.333949	non
ENSMUSG00000032047	Acat1	-0.315271	7.13127	-2.26785	0.0275528	0.335161	non
ENSMUSG00000095061	E030018B13Rik	1.4695	-1.1677	2.26753	0.0275735	0.335161	non
ENSMUSG00000019718	L3hypdh	2.07266	-0.810167	2.26609	0.0276675	0.335864	non
ENSMUSG00000033965	Slc16a2	1.80468	-0.933243	2.26574	0.0276904	0.335864	non
ENSMUSG00000024675	Ms4a4c	-0.600276	4.12807	-2.26552	0.0277051	0.335864	non
ENSMUSG00000048330	Ric3	1.92459	-0.509588	2.26517	0.0277277	0.335864	non
ENSMUSG00000051998	Lax1	-0.271629	7.1436	-2.26474	0.027756	0.335915	non
ENSMUSG00000047959	Kcna3	0.348941	7.76779	2.26418	0.0277932	0.336073	non
ENSMUSG00000036192	Rorb	1.54001	-0.799889	2.26346	0.0278403	0.336351	non
ENSMUSG00000041895	Wipi1	1.85139	-0.00403596	2.26133	0.0279808	0.337756	non
ENSMUSG00000034171	Faah	0.27209	8.1344	2.2608	0.0280159	0.337834	non
ENSMUSG00000045662	Henmt1	-1.48709	-1.36852	-2.2605	0.0280359	0.337834	non
ENSMUSG00000062210	Tnfaip8	-0.219476	8.11741	-2.26013	0.0280607	0.337834	non
ENSMUSG00000075706	Gpx4	0.245119	6.0407	2.25977	0.0280842	0.337834	non
ENSMUSG00000020715	Ern1	1.8708	4.24617	2.25853	0.0281671	0.338422	non
ENSMUSG00000033434	Gtpbp6	0.566158	3.86641	2.25781	0.0282149	0.338422	non
ENSMUSG00000042474	Fcmr	-2.02516	-0.7448	-2.25771	0.0282213	0.338422	non
ENSMUSG00000038578	Susd1	-2.00189	0.389659	-2.25758	0.0282301	0.338422	non
ENSMUSG00000079470	Utp14b	-2.41338	1.7434	-2.25461	0.0284289	0.340512	non
ENSMUSG00000021400	Wrnip1	-0.393655	6.29747	-2.25383	0.0284813	0.340847	non
ENSMUSG00000042286	Stab1	2.50881	-0.0603416	2.25273	0.0285554	0.341137	non
ENSMUSG00000019558	Slc6a8	-2.216	0.104179	-2.2522	0.0285907	0.341137	non
ENSMUSG00000071068	Treml2	-0.628644	2.23946	-2.25214	0.0285946	0.341137	non
ENSMUSG00000030203	Dusp16	1.14738	3.75021	2.25201	0.0286034	0.341137	non
ENSMUSG00000059811	Atl2	-0.409208	6.37592	-2.25085	0.0286818	0.341405	non
ENSMUSG00000018821	Avpi1	-1.34523	3.9923	-2.25076	0.0286879	0.341405	non
ENSMUSG00000022878	Adipoq	-2.04964	-0.762245	-2.25024	0.0287229	0.341405	non
ENSMUSG00000026639	Lamb3	0.477452	5.39535	2.25023	0.0287239	0.341405	non
ENSMUSG00000021696	Elovl7	2.52564	0.400511	2.24983	0.0287508	0.341434	non
ENSMUSG00000038324	Trpc4ap	-0.235978	8.35333	-2.24907	0.0288023	0.341755	non
ENSMUSG00000020015	Cdk17	-0.198555	8.09965	-2.24837	0.0288502	0.342032	non
ENSMUSG00000025069	Gsto2	1.73519	-0.803421	2.24747	0.0289112	0.342464	non
ENSMUSG00000000732	Icosl	1.56989	2.67955	2.24592	0.029017	0.343152	non
ENSMUSG00000074643	Cpne1	0.989811	-1.3861	2.2459	0.0290185	0.343152	non
ENSMUSG00000048280	Zfp738	-0.704371	4.40877	-2.24511	0.0290724	0.343497	non
ENSMUSG00000054537	Tmprss11e	2.18429	-0.318448	2.2445	0.0291145	0.343704	non
ENSMUSG00000100937	1700020D05Rik	1.39644	-1.54357	2.24344	0.029187	0.343785	non
ENSMUSG00000025876	Unc5a	-2.26601	0.443777	-2.24338	0.0291909	0.343785	non
ENSMUSG00000023010	Tmbim6	0.26998	6.9261	2.24332	0.0291953	0.343785	non
ENSMUSG00000014778	Fhod1	0.885397	3.50435	2.2417	0.0293068	0.344806	non
ENSMUSG00000020705	Ddx42	-0.242103	7.46442	-2.24059	0.0293834	0.344998	non
ENSMUSG00000005667	Mthfd2	-0.302273	6.84687	-2.24056	0.029385	0.344998	non
ENSMUSG00000075271	Ttc30a1	1.96732	-0.84938	2.24038	0.0293974	0.344998	non
ENSMUSG00000075704	Txnrd2	0.347441	6.00225	2.23955	0.0294548	0.345382	non
ENSMUSG00000028207	Asph	2.20425	1.57538	2.23901	0.0294926	0.345534	non
ENSMUSG00000005881	Ergic3	0.185237	7.57036	2.23849	0.0295283	0.345581	non
ENSMUSG00000037235	Mxd4	-0.279924	7.85568	-2.23803	0.0295605	0.345581	non
ENSMUSG00000040269	Mrps28	-0.411579	5.44416	-2.23775	0.02958	0.345581	non
ENSMUSG00000029370	Rassf6	1.97614	1.60574	2.23752	0.0295957	0.345581	non
ENSMUSG00000020717	Pecam1	-0.406297	6.83962	-2.23703	0.0296301	0.345693	non
ENSMUSG00000007950	Abhd8	-0.299185	7.023	-2.23579	0.0297162	0.3462	non
ENSMUSG00000028224	Nbn	-0.472986	5.57386	-2.23569	0.0297232	0.3462	non
ENSMUSG00000046034	Otulin	-0.261748	7.15928	-2.23472	0.0297909	0.346632	non
ENSMUSG00000047415	Gpr68	0.479027	7.36187	2.23416	0.0298304	0.346632	non
ENSMUSG00000021069	Pygl	2.44973	1.52346	2.23386	0.0298512	0.346632	non
ENSMUSG00000028362	Tnfsf8	-0.570247	7.74496	-2.23374	0.0298598	0.346632	non
ENSMUSG00000024169	Ift140	-0.698659	4.67531	-2.23189	0.0299897	0.347659	non
ENSMUSG00000058655	Eif4b	-0.294133	7.25015	-2.23177	0.0299981	0.347659	non
ENSMUSG00000029998	Pcyox1	-1.38421	3.56977	-2.23071	0.030073	0.348111	non
ENSMUSG00000037347	Chst7	1.87485	-0.911377	2.2303	0.0301015	0.348111	non
ENSMUSG00000011256	Adam19	0.437889	6.97411	2.22984	0.030134	0.348111	non
ENSMUSG00000055538	Zcchc24	-2.11776	0.615757	-2.2298	0.030137	0.348111	non
ENSMUSG00000039153	Runx2	0.839061	5.7982	2.22838	0.0302373	0.348979	non
ENSMUSG00000053560	Ier2	0.26066	8.37905	2.22803	0.0302622	0.348979	non
ENSMUSG00000020783	Ncbp3	0.271476	6.61841	2.22651	0.0303706	0.349939	non
ENSMUSG00000021969	Zdhhc20	0.194416	8.46582	2.2243	0.030528	0.351111	non
ENSMUSG00000002129	Sf3a1	-0.320857	6.96102	-2.22402	0.0305478	0.351111	non
ENSMUSG00000048191	Muc6	1.46858	-1.02642	2.22402	0.0305478	0.351111	non
ENSMUSG00000026173	Plcd4	-1.77109	-0.826652	-2.22281	0.0306346	0.351819	non
ENSMUSG00000019843	Fyn	-0.156985	8.71482	-2.22188	0.0307013	0.352131	non
ENSMUSG00000007867	Ift43	-1.11842	2.76223	-2.22172	0.0307123	0.352131	non
ENSMUSG00000022246	Rai14	2.20347	1.55049	2.22088	0.0307733	0.35237	non
ENSMUSG00000024892	Pcx	-2.24026	0.25356	-2.22041	0.0308071	0.35237	non
ENSMUSG00000058794	Nfe2	2.48123	-0.352283	2.22015	0.0308253	0.35237	non
ENSMUSG00000053460	Ggcx	-1.30054	3.68785	-2.22003	0.0308342	0.35237	non
ENSMUSG00000028076	Cd1d1	0.249306	6.63652	2.21933	0.0308846	0.352472	non
ENSMUSG00000049577	Zfpm1	-0.613875	4.48707	-2.21898	0.0309102	0.352472	non
ENSMUSG00000031753	Cog4	0.36985	6.65275	2.21886	0.030919	0.352472	non
ENSMUSG00000052397	Ezr	-0.147364	8.94426	-2.21745	0.0310208	0.353195	non
ENSMUSG00000021715	Cwc27	0.386041	5.7262	2.21728	0.0310331	0.353195	non
ENSMUSG00000038451	Spsb2	1.5743	2.53649	2.21664	0.0310798	0.353421	non
ENSMUSG00000022217	Emc9	-0.522057	4.73595	-2.21599	0.0311265	0.353421	non
ENSMUSG00000027030	Stk39	-0.330468	6.3173	-2.21584	0.0311376	0.353421	non
ENSMUSG00000020745	Pafah1b1	0.282406	7.30842	2.21533	0.0311748	0.353421	non
ENSMUSG00000034586	Hid1	-2.11848	1.93129	-2.21519	0.031185	0.353421	non
ENSMUSG00000032776	Mctp2	-1.71242	2.45542	-2.21491	0.0312051	0.353421	non
ENSMUSG00000071052	Rpl7a-ps5	-1.03808	-1.4896	-2.21434	0.0312467	0.353605	non
ENSMUSG00000041375	Ccdc9	0.496648	5.51014	2.21183	0.0314304	0.355396	non
ENSMUSG00000056131	Pgm3	-0.441269	5.54063	-2.21102	0.0314898	0.35551	non
ENSMUSG00000035759	Bbs10	-2.2678	0.519516	-2.211	0.0314915	0.35551	non
ENSMUSG00000025742	Prps2	-0.347472	6.42675	-2.21052	0.0315266	0.355618	non
ENSMUSG00000008690	Ncaph2	-0.216772	7.71131	-2.20923	0.0316217	0.356276	non
ENSMUSG00000063317	Usp31	-1.26444	3.84332	-2.20878	0.0316544	0.356276	non
ENSMUSG00000048911	Rnf24	-1.87865	0.633525	-2.2085	0.0316752	0.356276	non
ENSMUSG00000022817	Itgb5	2.95859	2.24053	2.20803	0.0317102	0.356276	non
ENSMUSG00000030322	Mbd4	-1.28483	3.88286	-2.20799	0.0317127	0.356276	non
ENSMUSG00000015709	Arnt2	1.55458	3.68703	2.20708	0.0317804	0.356749	non
ENSMUSG00000032026	Rexo2	-0.221231	7.33744	-2.20658	0.0318174	0.356771	non
ENSMUSG00000030541	Idh2	-0.382487	6.48179	-2.20622	0.0318442	0.356771	non
ENSMUSG00000026149	Tm4sf20	1.59771	-0.899765	2.20566	0.031886	0.356771	non
ENSMUSG00000091275	Gm3248	1.4929	0.519688	2.20537	0.0319072	0.356771	non
ENSMUSG00000006587	Snai3	-2.24751	1.26661	-2.20533	0.0319103	0.356771	non
ENSMUSG00000041040	Fam117b	0.422861	6.71378	2.20491	0.0319412	0.35683	non
ENSMUSG00000059923	Grb2	0.243446	7.15502	2.20429	0.0319873	0.357013	non
ENSMUSG00000022562	Oplah	2.58672	0.560549	2.20359	0.0320398	0.357013	non
ENSMUSG00000002413	Braf	0.512192	5.88364	2.20308	0.0320774	0.357013	non
ENSMUSG00000022748	Cmss1	-1.04362	3.27941	-2.20271	0.0321055	0.357013	non
ENSMUSG00000003418	St8sia6	0.428696	5.95591	2.20264	0.0321106	0.357013	non
ENSMUSG00000068917	Clk2	0.377234	6.30965	2.20263	0.0321112	0.357013	non
ENSMUSG00000023022	Lima1	2.07251	2.2772	2.20151	0.0321952	0.35763	non
ENSMUSG00000045362	Tnfrsf26	-0.322342	5.54875	-2.20121	0.032218	0.35763	non
ENSMUSG00000074182	Znhit6	0.482116	4.76331	2.20046	0.0322741	0.357689	non
ENSMUSG00000038976	Ppp1r9b	0.639073	4.81167	2.20042	0.0322771	0.357689	non
ENSMUSG00000029001	Fbxo44	2.05527	2.62733	2.20006	0.0323036	0.357689	non
ENSMUSG00000055053	Nfic	0.615318	5.16131	2.19977	0.032326	0.357689	non
ENSMUSG00000001521	Tulp3	1.86975	-0.0809627	2.19871	0.0324055	0.358041	non
ENSMUSG00000028702	Rad54l	-1.95575	2.97785	-2.19866	0.0324091	0.358041	non
ENSMUSG00000036882	Arhgap33	1.77943	-0.125984	2.19797	0.0324613	0.358269	non
ENSMUSG00000011837	Snapc2	-0.572844	5.70779	-2.1972	0.0325196	0.358269	non
ENSMUSG00000054733	Msra	-0.467948	5.88292	-2.19716	0.0325226	0.358269	non
ENSMUSG00000070691	Runx3	0.56234	6.59039	2.19703	0.0325325	0.358269	non
ENSMUSG00000031756	Cenpn	-2.01339	1.91232	-2.19628	0.0325888	0.358381	non
ENSMUSG00000032180	Tmed1	-1.42667	3.2745	-2.19604	0.0326071	0.358381	non
ENSMUSG00000034164	Emid1	-2.39519	0.422773	-2.19562	0.0326388	0.358381	non
ENSMUSG00000079415	Cntf	1.13457	-1.41029	2.19528	0.032665	0.358381	non
ENSMUSG00000036196	Slc26a8	1.31785	-1.50228	2.19519	0.0326712	0.358381	non
ENSMUSG00000015437	Gzmb	3.04705	6.30528	2.1934	0.0328075	0.359592	non
ENSMUSG00000021408	Ripk1	0.271171	7.11385	2.19258	0.0328697	0.359992	non
ENSMUSG00000083282	Ctsf	1.90465	1.8532	2.1912	0.0329752	0.36072	non
ENSMUSG00000040212	Emp3	0.226148	8.06391	2.19061	0.033021	0.36072	non
ENSMUSG00000024597	Slc12a2	-0.905652	4.20967	-2.18989	0.033076	0.36072	non
ENSMUSG00000002028	Kmt2a	0.283237	8.14386	2.1898	0.0330824	0.36072	non
ENSMUSG00000042508	Dmtf1	0.255484	7.72966	2.18977	0.0330847	0.36072	non
ENSMUSG00000037594	BC022687	-1.54137	-0.93855	-2.18969	0.0330915	0.36072	non
ENSMUSG00000031681	Smad1	-0.674672	4.52228	-2.18873	0.0331652	0.361127	non
ENSMUSG00000091472	Gm3739	0.617595	2.55938	2.18853	0.0331806	0.361127	non
ENSMUSG00000070031	Sp140	-0.356085	4.65221	-2.18757	0.0332543	0.361647	non
ENSMUSG00000045573	Penk	0.556562	6.56632	2.18652	0.0333351	0.362243	non
ENSMUSG00000028044	Cks1b	-0.743422	4.9655	-2.18546	0.033417	0.362851	non
ENSMUSG00000092305	Prps1l1	2.17513	0.608041	2.18372	0.0335523	0.363756	non
ENSMUSG00000028333	Anp32b	-0.205589	7.18111	-2.1837	0.033554	0.363756	non
ENSMUSG00000024983	Vti1a	0.247308	6.65732	2.18337	0.0335793	0.363756	non
ENSMUSG00000073102	Drc1	-1.99132	-0.523414	-2.18304	0.0336048	0.363756	non
ENSMUSG00000074342	I830077J02Rik	1.43736	-0.814735	2.18144	0.0337293	0.364821	non
ENSMUSG00000034842	Art3	-1.64322	1.30302	-2.18055	0.0337988	0.365289	non
ENSMUSG00000020516	Rps6kb1	0.270991	6.92664	2.17874	0.0339406	0.366091	non
ENSMUSG00000022885	St6gal1	-0.368368	6.64789	-2.17871	0.0339435	0.366091	non
ENSMUSG00000027514	Zbp1	-0.347796	6.30214	-2.1786	0.0339517	0.366091	non
ENSMUSG00000058192	Zfp846	0.741132	4.78676	2.17764	0.0340268	0.366617	non
ENSMUSG00000067529	Olfr1423	1.511	-1.43316	2.17728	0.0340558	0.366646	non
ENSMUSG00000024430	Cabyr	1.97033	-0.138192	2.17563	0.0341856	0.366965	non
ENSMUSG00000032412	Atp1b3	0.174758	9.13707	2.17534	0.0342086	0.366965	non
ENSMUSG00000024789	Jak2	0.312767	8.29877	2.17522	0.0342179	0.366965	non
ENSMUSG00000026603	Smyd2	-0.725118	3.61294	-2.17513	0.0342249	0.366965	non
ENSMUSG00000061458	Nol10	0.368067	6.1837	2.17501	0.0342345	0.366965	non
ENSMUSG00000018648	Dusp14	-0.847975	5.68458	-2.1749	0.0342434	0.366965	non
ENSMUSG00000051427	Ccdc157	-1.85476	1.95267	-2.17365	0.034342	0.367473	non
ENSMUSG00000060600	Eno3	-1.02635	3.4412	-2.17363	0.0343435	0.367473	non
ENSMUSG00000022504	Ciita	1.81221	0.401607	2.17112	0.0345431	0.368501	non
ENSMUSG00000045690	Wdr89	0.693424	3.64375	2.17099	0.034554	0.368501	non
ENSMUSG00000057346	Apol9a	1.91889	0.944295	2.17013	0.0346219	0.368501	non
ENSMUSG00000033478	Fam160b1	0.583695	5.81442	2.17013	0.0346226	0.368501	non
ENSMUSG00000021886	Gpr65	0.360871	6.65563	2.17005	0.0346283	0.368501	non
ENSMUSG00000040867	Begain	-1.43925	-1.18839	-2.16959	0.0346651	0.368501	non
ENSMUSG00000059336	Slc14a1	-0.361411	6.16339	-2.16953	0.0346702	0.368501	non
ENSMUSG00000097075	D830044I16Rik	-2.10048	0.26344	-2.16952	0.0346713	0.368501	non
ENSMUSG00000043252	Tmem64	0.347894	8.45006	2.16944	0.0346775	0.368501	non
ENSMUSG00000025758	Plk4	-0.803221	5.34143	-2.16856	0.034748	0.368511	non
ENSMUSG00000031667	Aktip	-0.539593	5.49715	-2.16847	0.0347553	0.368511	non
ENSMUSG00000031264	Btk	2.16338	-0.554413	2.16844	0.0347577	0.368511	non
ENSMUSG00000023909	Paqr4	1.52636	4.21486	2.16676	0.0348925	0.369659	non
ENSMUSG00000078763	Slfn1	-0.241429	6.34014	-2.16582	0.0349679	0.370177	non
ENSMUSG00000004096	Cwc15	0.211067	7.34315	2.16507	0.0350281	0.370301	non
ENSMUSG00000045624	Esf1	-0.342048	5.61658	-2.16493	0.0350398	0.370301	non
ENSMUSG00000026925	Inpp5e	0.591687	5.35018	2.16448	0.035076	0.370301	non
ENSMUSG00000044080	S100a1	1.83565	3.24383	2.16436	0.0350859	0.370301	non
ENSMUSG00000067629	Syngap1	1.01511	-1.36124	2.16378	0.0351324	0.370511	non
ENSMUSG00000034424	Gcsh	-0.530169	4.63906	-2.1622	0.0352609	0.370695	non
ENSMUSG00000044026	Slc35g1	-0.79384	3.96507	-2.16193	0.0352826	0.370695	non
ENSMUSG00000029815	Malsu1	-0.351158	5.52801	-2.16174	0.0352981	0.370695	non
ENSMUSG00000021033	Gstz1	-1.21073	3.94956	-2.16162	0.0353079	0.370695	non
ENSMUSG00000038037	Socs1	0.213618	6.50224	2.16161	0.0353082	0.370695	non
ENSMUSG00000033610	Pank1	2.1209	1.0994	2.1616	0.0353094	0.370695	non
ENSMUSG00000057789	Bak1	1.60429	0.60917	2.16027	0.0354175	0.371551	non
ENSMUSG00000024032	Tff1	1.6022	0.350134	2.15951	0.0354798	0.371924	non
ENSMUSG00000010392	Gosr1	-0.299204	6.85526	-2.15871	0.0355449	0.372039	non
ENSMUSG00000031162	Gata1	0.678722	2.45731	2.15863	0.035551	0.372039	non
ENSMUSG00000056014	A430033K04Rik	0.743649	3.73421	2.1582	0.0355861	0.372039	non
ENSMUSG00000074358	Ccdc61	-0.442316	4.78966	-2.15806	0.0355975	0.372039	non
ENSMUSG00000015950	Ncf1	-2.0796	1.44676	-2.15632	0.0357408	0.373148	non
ENSMUSG00000020594	Pum2	0.37756	6.52461	2.15611	0.0357575	0.373148	non
ENSMUSG00000040410	Fbxl4	-0.612242	5.34197	-2.15569	0.0357923	0.373148	non
ENSMUSG00000001794	Capns1	0.378838	6.33421	2.15511	0.0358396	0.373148	non
ENSMUSG00000101389	Ms4a4a	-2.12136	0.143897	-2.15503	0.0358461	0.373148	non
ENSMUSG00000027490	E2f1	-1.81236	3.2658	-2.15481	0.0358642	0.373148	non
ENSMUSG00000030335	Mrpl51	0.277933	5.5293	2.15384	0.0359449	0.373598	non
ENSMUSG00000035498	Cdcp1	1.35865	2.05565	2.15364	0.035961	0.373598	non
ENSMUSG00000035557	Krt17	-2.36874	0.169781	-2.15299	0.0360147	0.373662	non
ENSMUSG00000015837	Sqstm1	0.157828	9.36349	2.15292	0.0360208	0.373662	non
ENSMUSG00000037400	Atp11b	-0.281201	7.75502	-2.15255	0.0360509	0.373697	non
ENSMUSG00000046417	Lrrc75a	-2.42259	0.395946	-2.14872	0.0363695	0.376479	non
ENSMUSG00000016024	Lbp	-2.1667	-0.263635	-2.14865	0.036375	0.376479	non
ENSMUSG00000004988	Fxyd4	1.97245	0.011807	2.14835	0.0364003	0.376479	non
ENSMUSG00000000167	Pih1d2	-1.84476	-0.686854	-2.14678	0.0365314	0.377375	non
ENSMUSG00000042750	Bex2	1.70197	2.29329	2.14666	0.0365411	0.377375	non
ENSMUSG00000044628	Rnf208	1.5111	-0.611396	2.14561	0.0366289	0.377592	non
ENSMUSG00000026399	Cd55	0.487463	6.757	2.14547	0.0366408	0.377592	non
ENSMUSG00000028100	Nudt17	-2.09595	-0.476203	-2.14544	0.0366433	0.377592	non
ENSMUSG00000021413	Prpf4b	0.222133	7.78035	2.14415	0.0367524	0.378435	non
ENSMUSG00000018995	Nars2	-0.672008	4.57345	-2.14312	0.0368384	0.378902	non
ENSMUSG00000023249	Parp3	-0.369108	6.28097	-2.14296	0.036852	0.378902	non
ENSMUSG00000109713	Pvrig	0.962031	4.8134	2.14219	0.0369174	0.379295	non
ENSMUSG00000034243	Golgb1	0.269551	7.01693	2.1418	0.0369505	0.379355	non
ENSMUSG00000047084	Ngrn	0.291439	5.70287	2.14116	0.0370039	0.379623	non
ENSMUSG00000008604	Ubqln4	0.561494	5.0135	2.14052	0.0370587	0.379628	non
ENSMUSG00000042992	Borcs5	0.390855	5.5782	2.13941	0.0371527	0.379628	non
ENSMUSG00000059810	Rgs3	-0.382269	5.4861	-2.13931	0.0371611	0.379628	non
ENSMUSG00000022604	Cep97	-0.350756	6.34444	-2.13918	0.037172	0.379628	non
ENSMUSG00000079697	Gm5751	-1.35274	-1.0718	-2.13905	0.0371832	0.379628	non
ENSMUSG00000020143	Dock2	0.188254	9.91764	2.13894	0.0371923	0.379628	non
ENSMUSG00000022096	Hr	1.06645	-1.26826	2.13834	0.0372438	0.379628	non
ENSMUSG00000028463	Car9	-2.07967	-0.229553	-2.13788	0.037283	0.379628	non
ENSMUSG00000024236	Svil	0.369685	6.31223	2.13784	0.0372862	0.379628	non
ENSMUSG00000031683	Lsm6	0.283591	6.57338	2.13756	0.0373103	0.379628	non
ENSMUSG00000032119	Hinfp	0.430566	5.64498	2.13755	0.037311	0.379628	non
ENSMUSG00000006360	Crip1	0.380969	8.88886	2.13731	0.0373311	0.379628	non
ENSMUSG00000022753	Tmem30c	0.995116	-1.7335	2.1367	0.0373838	0.379702	non
ENSMUSG00000091996	BC049352	1.52175	2.27413	2.13647	0.0374033	0.379702	non
ENSMUSG00000039801	2410089E03Rik	0.526939	5.9735	2.136	0.037443	0.379702	non
ENSMUSG00000022561	Gpaa1	0.278298	7.21137	2.1359	0.0374519	0.379702	non
ENSMUSG00000027475	Kif3b	0.432356	5.30349	2.13482	0.0375443	0.379702	non
ENSMUSG00000049327	Kmt5a	-0.303469	6.4947	-2.13469	0.0375556	0.379702	non
ENSMUSG00000030934	Oat	-0.270103	7.35754	-2.13457	0.0375661	0.379702	non
ENSMUSG00000035506	Slc12a8	-1.88797	2.04803	-2.13393	0.0376203	0.379702	non
ENSMUSG00000034903	Cobll1	0.967628	5.46689	2.13349	0.0376581	0.379702	non
ENSMUSG00000059456	Ptk2b	0.164165	8.68283	2.13323	0.0376812	0.379702	non
ENSMUSG00000026430	Rassf5	-0.185853	8.55827	-2.13322	0.0376819	0.379702	non
ENSMUSG00000040263	Klhdc4	-0.495301	5.88401	-2.13279	0.0377183	0.379702	non
ENSMUSG00000027703	Lrriq4	1.20307	-1.62342	2.13254	0.0377401	0.379702	non
ENSMUSG00000027864	Ptgfrn	-2.14862	0.865005	-2.13248	0.0377452	0.379702	non
ENSMUSG00000069833	Ahnak	0.61887	9.70178	2.13237	0.0377546	0.379702	non
ENSMUSG00000054520	Sh3bp2	-1.07319	1.72885	-2.13202	0.0377848	0.379702	non
ENSMUSG00000026121	Sema4c	-1.42013	-1.2817	-2.13183	0.0378014	0.379702	non
ENSMUSG00000033577	Myo6	1.62807	5.13585	2.13076	0.037894	0.380359	non
ENSMUSG00000096696	Zfp960	1.214	-1.37396	2.12995	0.0379637	0.380553	non
ENSMUSG00000025409	Mbd6	0.614575	3.93644	2.12989	0.0379693	0.380553	non
ENSMUSG00000037349	Nudt22	-0.385375	4.99323	-2.12959	0.0379952	0.380553	non
ENSMUSG00000034789	Rab24	-0.252997	5.65429	-2.12855	0.0380848	0.381177	non
ENSMUSG00000039304	Tnfsf10	0.582967	5.40863	2.1246	0.0384291	0.384133	non
ENSMUSG00000014303	Glis2	1.72299	1.36813	2.12447	0.0384406	0.384133	non
ENSMUSG00000018677	Slc25a39	-0.211191	7.19522	-2.12422	0.0384629	0.384133	non
ENSMUSG00000019539	Rcn3	-1.34747	2.98674	-2.1237	0.0385086	0.384314	non
ENSMUSG00000032396	Dis3l	0.361944	5.89508	2.12251	0.0386125	0.384881	non
ENSMUSG00000040506	Ambra1	0.444225	5.95656	2.12242	0.0386207	0.384881	non
ENSMUSG00000029111	Nelfa	-0.364002	6.50444	-2.12075	0.0387677	0.385814	non
ENSMUSG00000067336	Bmpr2	1.00854	4.7033	2.12073	0.0387695	0.385814	non
ENSMUSG00000039231	Suv39h1	-0.536822	4.98286	-2.11987	0.0388452	0.386291	non
ENSMUSG00000002797	Ggct	0.526406	4.49281	2.11889	0.0389317	0.386875	non
ENSMUSG00000026285	Pdcd1	0.31894	8.36942	2.11851	0.0389651	0.386931	non
ENSMUSG00000042035	Igsf3	-1.87768	-0.0583916	-2.11813	0.0389993	0.386995	non
ENSMUSG00000029603	Dtx1	-0.553683	4.05082	-2.11728	0.0390747	0.387249	non
ENSMUSG00000022437	Samm50	-0.204514	7.20804	-2.11721	0.0390804	0.387249	non
ENSMUSG00000020083	Fam241b	0.825194	3.72597	2.11515	0.0392643	0.388795	non
ENSMUSG00000026620	Mark1	1.64754	-0.884064	2.11465	0.0393086	0.388957	non
ENSMUSG00000029016	Clcn6	1.48181	2.70173	2.1135	0.0394118	0.389548	non
ENSMUSG00000020755	Sap30bp	-0.378183	6.33669	-2.11325	0.0394338	0.389548	non
ENSMUSG00000018168	Ikzf3	0.349805	8.49188	2.11304	0.0394521	0.389548	non
ENSMUSG00000059791	Nrm	0.550546	6.37851	2.1126	0.0394918	0.389664	non
ENSMUSG00000017453	Pipox	-1.59628	-1.20976	-2.11136	0.0396035	0.390489	non
ENSMUSG00000056493	Foxk1	0.556226	4.43665	2.10905	0.0398109	0.392133	non
ENSMUSG00000023892	Zfp51	0.404125	6.47235	2.10888	0.0398264	0.392133	non
ENSMUSG00000040998	Npnt	2.44081	1.13008	2.10791	0.0399141	0.39266	non
ENSMUSG00000021177	Tdp1	-0.65661	5.12826	-2.10751	0.0399501	0.39266	non
ENSMUSG00000043740	B430306N03Rik	-1.78319	-0.305855	-2.10735	0.0399644	0.39266	non
ENSMUSG00000058927	Gm10053	0.879705	-1.51125	2.10589	0.0400969	0.393588	non
ENSMUSG00000025059	Gk	-1.6652	2.99223	-2.10558	0.0401255	0.393588	non
ENSMUSG00000052539	Magi3	-0.75985	4.42286	-2.10538	0.0401436	0.393588	non
ENSMUSG00000046879	Irgm1	-0.269735	7.40576	-2.10495	0.0401829	0.393696	non
ENSMUSG00000031633	Slc25a4	-0.22971	7.67365	-2.10411	0.0402589	0.394164	non
ENSMUSG00000073987	Ggh	0.33711	6.3212	2.10245	0.0404103	0.395354	non
ENSMUSG00000061950	Ppp4r1	0.56251	6.13567	2.10216	0.0404371	0.395354	non
ENSMUSG00000022110	Sucla2	-0.322528	7.15281	-2.10084	0.0405579	0.396174	non
ENSMUSG00000029213	Commd8	-0.253467	6.55922	-2.10062	0.0405779	0.396174	non
ENSMUSG00000020399	Havcr2	2.07062	2.60362	2.09843	0.0407792	0.397861	non
ENSMUSG00000032323	Cyp11a1	3.05451	0.732493	2.09799	0.0408204	0.397985	non
ENSMUSG00000030711	Sult1a1	1.9552	-0.184362	2.09733	0.0408814	0.398199	non
ENSMUSG00000039234	Sec24d	0.902847	5.60807	2.09713	0.0408995	0.398199	non
ENSMUSG00000092060	Bend4	-1.73189	-0.780927	-2.09563	0.0410384	0.399272	non
ENSMUSG00000078451	Ppil6	1.52351	-0.519559	2.09279	0.0413019	0.401556	non
ENSMUSG00000029416	Slc15a4	-0.722477	4.77051	-2.09196	0.0413792	0.401872	non
ENSMUSG00000068220	Lgals1	0.313113	8.21364	2.09178	0.0413965	0.401872	non
ENSMUSG00000000093	Tbx2	1.76205	-0.897433	2.09121	0.0414497	0.401872	non
ENSMUSG00000020185	E2f7	-2.31207	0.963824	-2.09119	0.0414511	0.401872	non
ENSMUSG00000057531	Dtnbp1	-0.245833	6.60711	-2.0909	0.0414785	0.401872	non
ENSMUSG00000024601	Isoc1	-0.333392	6.36775	-2.08973	0.0415879	0.402652	non
ENSMUSG00000026083	Eif5b	0.238021	7.01607	2.08939	0.0416201	0.402684	non
ENSMUSG00000027330	Cdc25b	0.411123	7.30216	2.08884	0.0416716	0.402854	non
ENSMUSG00000063146	Clip2	-1.77203	0.107738	-2.08859	0.0416954	0.402854	non
ENSMUSG00000028521	Slc35d1	-0.552988	5.78097	-2.08799	0.0417513	0.403114	non
ENSMUSG00000022361	Zhx1	0.459303	6.795	2.08732	0.0418147	0.403447	non
ENSMUSG00000021211	Akr1c12	1.50794	2.65326	2.08576	0.0419613	0.404351	non
ENSMUSG00000020363	Gfpt2	1.76985	2.19913	2.08559	0.0419774	0.404351	non
ENSMUSG00000026790	Odf2	-0.385874	6.44109	-2.0854	0.0419954	0.404351	non
ENSMUSG00000041957	Pkp2	1.78775	-0.518487	2.0839	0.0421382	0.405002	non
ENSMUSG00000021470	Ercc6l2	-0.587323	5.53149	-2.08385	0.0421421	0.405002	non
ENSMUSG00000044636	Csrnp2	-1.56081	2.45972	-2.08349	0.0421771	0.405002	non
ENSMUSG00000022686	B3gnt5	1.08584	4.22566	2.08346	0.0421795	0.405002	non
ENSMUSG00000058690	Ccser2	0.24416	7.82853	2.08316	0.0422082	0.405002	non
ENSMUSG00000031820	Babam1	-0.179746	7.0731	-2.08196	0.0423219	0.405541	non
ENSMUSG00000021728	Emb	0.358848	9.39348	2.08172	0.0423448	0.405541	non
ENSMUSG00000031933	Izumo1r	-0.168915	7.95684	-2.08161	0.0423553	0.405541	non
ENSMUSG00000074865	Zfp934	-0.778628	3.08613	-2.08079	0.0424335	0.405541	non
ENSMUSG00000036810	Cnep1r1	0.597914	4.60393	2.08067	0.0424452	0.405541	non
ENSMUSG00000032327	Stra6	1.93831	-0.379638	2.0804	0.0424709	0.405541	non
ENSMUSG00000035337	Uchl4	-1.09717	1.41264	-2.08019	0.0424906	0.405541	non
ENSMUSG00000052759	Gpr25	0.91799	-1.5798	2.07978	0.0425297	0.405541	non
ENSMUSG00000034893	Cog3	-0.460494	6.03266	-2.07942	0.0425645	0.405541	non
ENSMUSG00000024667	Tmem216	0.95317	3.75098	2.07935	0.0425713	0.405541	non
ENSMUSG00000053746	Ptrh1	-1.45188	2.08382	-2.0791	0.0425951	0.405541	non
ENSMUSG00000049086	Bmyc	-0.300135	4.82243	-2.07822	0.0426791	0.405541	non
ENSMUSG00000049588	Ccdc69	0.261281	6.65796	2.07771	0.0427281	0.405541	non
ENSMUSG00000041429	Nthl1	-1.78101	1.55873	-2.07702	0.0427945	0.405541	non
ENSMUSG00000024360	Etf1	-0.262915	7.52024	-2.07683	0.0428128	0.405541	non
ENSMUSG00000013033	Adgrl1	-0.686261	4.50321	-2.07677	0.0428187	0.405541	non
ENSMUSG00000058831	Opn1sw	1.50575	-1.09943	2.07673	0.0428227	0.405541	non
ENSMUSG00000041538	H2-Ob	-0.498772	5.09258	-2.07662	0.0428331	0.405541	non
ENSMUSG00000038349	Plcl1	0.646481	4.39961	2.07657	0.0428378	0.405541	non
ENSMUSG00000019132	BC005537	0.318505	7.05448	2.07648	0.0428463	0.405541	non
ENSMUSG00000032712	2810474O19Rik	0.162913	8.97753	2.07605	0.0428882	0.405663	non
ENSMUSG00000009630	Ppp2cb	0.525789	5.61972	2.07525	0.0429651	0.406115	non
ENSMUSG00000060212	Pcnx2	-1.74422	-1.09322	-2.07479	0.0430092	0.406256	non
ENSMUSG00000052369	Tmem106c	-0.628968	4.39868	-2.07359	0.0431249	0.407073	non
ENSMUSG00000030630	Fah	0.911444	4.65119	2.07322	0.043161	0.407087	non
ENSMUSG00000022106	Rcbtb2	-0.268199	7.35652	-2.07298	0.0431847	0.407087	non
ENSMUSG00000045009	Prrt3	-1.5204	-0.976086	-2.07095	0.0433811	0.408413	non
ENSMUSG00000022362	Gm29394	1.51874	-0.604147	2.07091	0.0433848	0.408413	non
ENSMUSG00000047911	Npm2	1.25611	-1.55814	2.07035	0.0434399	0.408413	non
ENSMUSG00000044221	Grsf1	-0.50162	5.71283	-2.07032	0.0434425	0.408413	non
ENSMUSG00000026077	Npas2	-2.01846	0.411152	-2.06997	0.043477	0.408461	non
ENSMUSG00000038807	Rap1gap2	2.14003	2.43854	2.06934	0.0435381	0.40876	non
ENSMUSG00000110185	Igip	1.28842	1.88554	2.06871	0.0435995	0.409061	non
ENSMUSG00000037661	Gpr160	1.80595	3.16349	2.0675	0.0437179	0.409896	non
ENSMUSG00000054342	Kcnn4	-0.166371	8.34759	-2.06708	0.0437589	0.409983	non
ENSMUSG00000027168	Pax6	-1.44262	-1.21711	-2.06667	0.0437989	0.409983	non
ENSMUSG00000041079	Rwdd2b	-1.04398	3.51465	-2.06639	0.0438267	0.409983	non
ENSMUSG00000020123	Avpr1a	-1.99279	-0.985559	-2.06594	0.043871	0.409983	non
ENSMUSG00000028005	Gucy1b1	-2.03909	1.2682	-2.0658	0.0438844	0.409983	non
ENSMUSG00000028107	Tars2	-0.432153	6.29635	-2.065	0.0439631	0.409983	non
ENSMUSG00000021928	Ebpl	0.251893	6.27154	2.06476	0.0439873	0.409983	non
ENSMUSG00000034487	Kdelc2	-1.8005	1.60706	-2.06474	0.0439889	0.409983	non
ENSMUSG00000022898	Dscr3	-0.279574	7.01855	-2.06471	0.0439919	0.409983	non
ENSMUSG00000038623	Tm6sf1	-1.50087	2.63728	-2.06327	0.0441337	0.41103	non
ENSMUSG00000039831	Arhgap29	-2.2123	0.444731	-2.06227	0.0442323	0.411469	non
ENSMUSG00000010307	Tmem86a	1.83852	2.68438	2.0622	0.0442398	0.411469	non
ENSMUSG00000021003	Galc	1.48468	3.48713	2.06133	0.0443257	0.411801	non
ENSMUSG00000030213	Atf7ip	-0.287985	7.86701	-2.06114	0.0443447	0.411801	non
ENSMUSG00000030929	Eri2	0.669345	4.24314	2.06094	0.0443642	0.411801	non
ENSMUSG00000020288	Ahsa2	0.424103	5.29592	2.05972	0.0444859	0.412451	non
ENSMUSG00000025265	Fgd1	1.51774	-1.17292	2.05943	0.0445141	0.412451	non
ENSMUSG00000040111	Gramd1b	0.297508	6.53943	2.05928	0.0445296	0.412451	non
ENSMUSG00000020902	Ntn1	-1.47052	-0.76379	-2.05904	0.0445526	0.412451	non
ENSMUSG00000032437	Stt3b	-0.394809	7.04636	-2.05784	0.0446724	0.413086	non
ENSMUSG00000004500	Zfp324	2.42488	1.45596	2.05776	0.0446804	0.413086	non
ENSMUSG00000037966	Ninj1	0.357214	6.64516	2.05474	0.044983	0.415147	non
ENSMUSG00000036282	Naa30	0.439992	5.56751	2.05463	0.0449935	0.415147	non
ENSMUSG00000039834	Zfp335	0.810748	5.05541	2.05443	0.045014	0.415147	non
ENSMUSG00000041491	Cep78	-1.53852	3.28215	-2.05429	0.0450284	0.415147	non
ENSMUSG00000006728	Cdk4	-0.158423	7.69955	-2.05405	0.0450521	0.415147	non
ENSMUSG00000013593	Ndufs2	-0.175399	7.615	-2.05293	0.0451651	0.415913	non
ENSMUSG00000078765	U2af1l4	1.24744	1.15819	2.05139	0.0453205	0.417068	non
ENSMUSG00000043542	Zc2hc1a	1.87491	2.67201	2.04973	0.045488	0.418334	non
ENSMUSG00000028990	Lzic	0.324918	5.69447	2.04901	0.045561	0.418729	non
ENSMUSG00000055862	Izumo4	0.285685	6.19393	2.04827	0.0456365	0.419029	non
ENSMUSG00000025245	Lztfl1	0.605819	5.31942	2.04771	0.0456933	0.419029	non
ENSMUSG00000047363	Cstad	-1.84209	0.680505	-2.04763	0.0457012	0.419029	non
ENSMUSG00000017897	Eya2	1.16179	5.13206	2.04741	0.0457236	0.419029	non
ENSMUSG00000022881	Rfc4	-0.464923	4.86816	-2.04719	0.0457457	0.419029	non
ENSMUSG00000052595	A1cf	-1.62445	-1.2454	-2.0467	0.0457956	0.419029	non
ENSMUSG00000053897	Slc39a8	-1.87607	1.43906	-2.04662	0.045804	0.419029	non
ENSMUSG00000035840	Lysmd3	0.490271	6.05828	2.04561	0.0459076	0.419701	non
ENSMUSG00000026670	Uap1	0.477434	6.73436	2.04481	0.045989	0.420169	non
ENSMUSG00000053030	Spink2	-1.42164	-1.34726	-2.04387	0.0460854	0.420774	non
ENSMUSG00000031627	Irf2	0.191453	7.166	2.04313	0.0461607	0.421042	non
ENSMUSG00000062937	Mtap	-0.269773	6.59086	-2.04295	0.04618	0.421042	non
ENSMUSG00000022724	Riox2	0.223477	6.6635	2.0427	0.0462053	0.421042	non
ENSMUSG00000027293	Ehd4	0.877054	6.04897	2.04234	0.0462423	0.421104	non
ENSMUSG00000022911	Arl13b	0.605236	5.97071	2.04193	0.0462845	0.421213	non
ENSMUSG00000050138	Kcnk12	1.17035	-1.29029	2.04138	0.0463413	0.421267	non
ENSMUSG00000045767	B230219D22Rik	-0.312745	6.59521	-2.04128	0.0463509	0.421267	non
ENSMUSG00000042328	Hps4	0.614965	4.91835	2.04095	0.0463857	0.421309	non
ENSMUSG00000040167	Ikzf5	0.911394	2.22011	2.0404	0.0464415	0.421542	non
ENSMUSG00000028744	Pqlc2	0.70455	4.44611	2.03989	0.0464943	0.421632	non
ENSMUSG00000036139	Hoxc9	-0.92564	-1.62248	-2.03972	0.046512	0.421632	non
ENSMUSG00000090394	4930523C07Rik	0.297891	8.85359	2.03872	0.0466156	0.422297	non
ENSMUSG00000050390	C77080	1.85796	1.04364	2.038	0.0466903	0.422699	non
ENSMUSG00000066043	Phactr4	0.841662	4.02632	2.03715	0.0467785	0.423223	non
ENSMUSG00000060678	Hist1h4c	0.894203	2.37088	2.03612	0.0468857	0.423917	non
ENSMUSG00000016552	Foxred2	-1.6798	2.6554	-2.03535	0.046966	0.424368	non
ENSMUSG00000074607	Tox2	-0.596418	5.65981	-2.03472	0.0470312	0.424437	non
ENSMUSG00000017404	Rpl19	0.542295	3.14434	2.03406	0.0471003	0.424437	non
ENSMUSG00000014747	Ankrd53	1.15664	-1.49223	2.03377	0.0471302	0.424437	non
ENSMUSG00000031861	Lpar2	1.53162	0.730747	2.03361	0.0471467	0.424437	non
ENSMUSG00000071202	Ccdc78	-1.67423	-0.854437	-2.03297	0.0472138	0.424437	non
ENSMUSG00000047507	Baiap3	-1.33525	3.45879	-2.03271	0.0472415	0.424437	non
ENSMUSG00000024589	Nedd4l	-1.00873	3.84052	-2.03269	0.047243	0.424437	non
ENSMUSG00000015880	Ncapg	-1.62307	4.25145	-2.03261	0.0472514	0.424437	non
ENSMUSG00000037868	Egr2	-0.567365	2.31838	-2.03259	0.0472544	0.424437	non
ENSMUSG00000028896	Rcc1	-0.744816	4.8799	-2.03236	0.0472781	0.424437	non
ENSMUSG00000041645	Ddx24	-0.150302	8.41972	-2.03158	0.0473593	0.424755	non
ENSMUSG00000029830	Svopl	-1.24038	-1.37728	-2.03144	0.0473744	0.424755	non
ENSMUSG00000078795	Ceacam15	1.5523	0.147105	2.03036	0.0474882	0.425202	non
ENSMUSG00000034928	Rnf44	0.456327	5.14902	2.03022	0.047503	0.425202	non
ENSMUSG00000091956	C2cd4b	-1.43294	1.14417	-2.0301	0.0475158	0.425202	non
ENSMUSG00000026609	Ush2a	-0.948022	-1.64372	-2.02946	0.0475823	0.425525	non
ENSMUSG00000021114	Atp6v1d	-0.178311	7.44879	-2.02868	0.0476645	0.425987	non
ENSMUSG00000001988	Npas1	1.11154	-1.49961	2.02759	0.0477801	0.426458	non
ENSMUSG00000038893	Fam117a	-0.474075	5.08284	-2.02753	0.0477864	0.426458	non
ENSMUSG00000009097	Tbx1	-1.34242	-1.56353	-2.02732	0.0478091	0.426458	non
ENSMUSG00000049550	Clip1	-0.306122	7.73773	-2.0257	0.0479807	0.427715	non
ENSMUSG00000043065	Spice1	-0.659332	4.81532	-2.02454	0.0481041	0.428405	non
ENSMUSG00000092541	Gm20537	0.833781	-1.5603	2.02439	0.0481195	0.428405	non
ENSMUSG00000005873	Reep5	0.364866	7.0854	2.02334	0.0482312	0.428794	non
ENSMUSG00000033767	Tmem131l	-0.357894	6.54615	-2.02323	0.048243	0.428794	non
ENSMUSG00000025068	Gsto1	-0.427458	6.2462	-2.02239	0.0483325	0.428794	non
ENSMUSG00000001542	Ell2	1.14372	5.93022	2.02228	0.0483447	0.428794	non
ENSMUSG00000029730	Mcm7	-0.426605	6.39284	-2.02208	0.048366	0.428794	non
ENSMUSG00000096687	Mfsd4b4	-1.93735	1.50804	-2.02196	0.0483783	0.428794	non
ENSMUSG00000031709	Tbc1d9	1.04491	-1.61921	2.02196	0.0483785	0.428794	non
ENSMUSG00000032228	Tcf12	-0.292758	7.07883	-2.02119	0.0484614	0.428988	non
ENSMUSG00000034330	Plcg2	1.84827	0.341254	2.0205	0.0485353	0.428988	non
ENSMUSG00000062995	Ica1	0.838616	4.30371	2.02042	0.048544	0.428988	non
ENSMUSG00000020523	Fam114a2	0.228021	6.97407	2.0204	0.0485458	0.428988	non
ENSMUSG00000031847	1700030J22Rik	1.10502	-1.51038	2.02032	0.0485542	0.428988	non
ENSMUSG00000028581	Laptm5	0.129544	9.98856	2.01943	0.0486496	0.42947	non
ENSMUSG00000032101	Ddx25	-1.47182	-0.172345	-2.01909	0.0486867	0.42947	non
ENSMUSG00000053716	Dusp7	0.670995	4.84256	2.01857	0.0487416	0.42947	non
ENSMUSG00000000028	Cdc45	-1.72077	4.14425	-2.01847	0.0487528	0.42947	non
ENSMUSG00000023393	Slc17a9	-0.361041	6.46055	-2.0183	0.0487714	0.42947	non
ENSMUSG00000028295	Smim8	-0.288868	5.03598	-2.01809	0.0487936	0.42947	non
ENSMUSG00000027641	Rbl1	-0.352569	6.13231	-2.0173	0.0488792	0.429732	non
ENSMUSG00000038005	Hpf1	-0.316624	6.1452	-2.01684	0.0489283	0.429732	non
ENSMUSG00000029510	Gpc2	-0.977973	-1.5461	-2.01674	0.0489392	0.429732	non
ENSMUSG00000018909	Arrb1	0.701385	4.74574	2.01667	0.0489467	0.429732	non
ENSMUSG00000038039	Gcc2	0.263554	6.48395	2.01619	0.0489986	0.429917	non
ENSMUSG00000022521	Crebbp	0.285171	7.78891	2.01535	0.0490891	0.43044	non
ENSMUSG00000028057	Rit1	0.314782	6.30333	2.01481	0.0491484	0.43069	non
ENSMUSG00000020142	Slc1a4	-2.00253	0.227409	-2.01449	0.0491828	0.43072	non
ENSMUSG00000038346	Zfp384	0.39759	5.97232	2.01403	0.0492325	0.43082	non
ENSMUSG00000022139	Mbnl2	-0.324707	6.97615	-2.01382	0.049256	0.43082	non
ENSMUSG00000029491	Pde6b	-1.39635	-1.43701	-2.01285	0.0493609	0.431467	non
ENSMUSG00000095105	Edaradd	1.90087	2.87712	2.01203	0.0494503	0.431977	non
ENSMUSG00000024436	Mrps18b	0.318387	4.7507	2.01129	0.0495305	0.432288	non
ENSMUSG00000027086	Fastkd1	0.903936	3.72906	2.01095	0.0495682	0.432288	non
ENSMUSG00000034108	Ccs	0.197085	7.01143	2.01085	0.0495788	0.432288	non
ENSMUSG00000027429	Sec23b	-0.239445	7.5268	-2.01029	0.0496399	0.432549	non
ENSMUSG00000002055	Spag5	-2.61319	2.35312	-2.00841	0.0498463	0.433715	non
ENSMUSG00000044167	Foxo1	-0.201763	8.11754	-2.0079	0.049902	0.433715	non
ENSMUSG00000031488	Rab11fip1	0.400578	6.9498	2.00775	0.0499185	0.433715	non
ENSMUSG00000059479	B3gnt8	1.65018	-0.757774	2.007	0.0500004	0.433715	non
ENSMUSG00000040746	Rnf167	-0.138022	8.3573	-2.00626	0.0500816	0.433715	non
ENSMUSG00000031529	Tnks	-0.687289	5.04233	-2.00616	0.0500933	0.433715	non
ENSMUSG00000006575	Rundc3a	-0.755328	2.4945	-2.00604	0.0501067	0.433715	non
ENSMUSG00000074766	Ism1	1.08586	-1.55178	2.00598	0.0501126	0.433715	non
ENSMUSG00000098274	Rpl24	1.22106	1.30642	2.00546	0.0501708	0.433715	non
ENSMUSG00000030000	Add2	-1.28183	-1.54884	-2.00543	0.0501732	0.433715	non
ENSMUSG00000039191	Rbpj	0.561086	5.50339	2.00521	0.0501979	0.433715	non
ENSMUSG00000030587	2200002D01Rik	-1.7249	0.4331	-2.00504	0.0502163	0.433715	non
ENSMUSG00000031896	Ctrl	-1.53721	-1.1578	-2.00467	0.0502574	0.433715	non
ENSMUSG00000056724	Nbeal2	0.504873	6.50441	2.00445	0.0502814	0.433715	non
ENSMUSG00000022136	Dnajc3	-0.208329	7.79318	-2.00435	0.0502923	0.433715	non
ENSMUSG00000024841	Eif1ad	-0.28974	6.96569	-2.0043	0.0502985	0.433715	non
ENSMUSG00000038128	Camk4	0.24868	8.24101	2.00426	0.0503025	0.433715	non
ENSMUSG00000042406	Atf4	0.24076	8.01292	2.00335	0.0504039	0.433981	non
ENSMUSG00000050471	Fam118b	0.274423	6.23265	2.00294	0.0504484	0.433981	non
ENSMUSG00000021832	Psmc6	-0.203535	7.38701	-2.00294	0.0504493	0.433981	non
ENSMUSG00000034957	Cebpa	-1.44126	-0.865296	-2.0027	0.0504753	0.433981	non
ENSMUSG00000028945	Rheb	0.241865	7.33271	2.00258	0.0504889	0.433981	non
ENSMUSG00000039959	Hip1	1.04455	5.14242	2.00212	0.0505394	0.434097	non
ENSMUSG00000027456	Sdcbp2	0.260087	7.4654	2.0019	0.0505648	0.434097	non
ENSMUSG00000036940	Kdm1a	0.287619	7.0493	2.00049	0.0507214	0.43493	non
ENSMUSG00000041625	Ggact	-0.583895	4.23323	-2.00036	0.0507356	0.43493	non
ENSMUSG00000020807	4933427D14Rik	-0.461854	5.34464	-2.00018	0.0507554	0.43493	non
ENSMUSG00000040276	Pacsin1	-0.34412	5.62241	-1.99889	0.0508995	0.435423	non
ENSMUSG00000027782	Kpna4	0.233109	7.16115	1.99869	0.0509217	0.435423	non
ENSMUSG00000095547	Gm10719	1.45424	-0.261887	1.99855	0.0509369	0.435423	non
ENSMUSG00000072568	Fam84b	1.91117	1.19103	1.99855	0.0509378	0.435423	non
ENSMUSG00000039814	Xkr5	1.28582	-1.21941	1.99759	0.0510448	0.435806	non
ENSMUSG00000032295	Man2c1	0.465981	5.86716	1.99759	0.0510451	0.435806	non
ENSMUSG00000019139	Isyna1	-0.229737	7.47023	-1.99699	0.0511115	0.436106	non
ENSMUSG00000030268	Bcat1	-1.41662	1.5453	-1.9957	0.0512573	0.437082	non
ENSMUSG00000026475	Rgs16	0.706814	4.8518	1.99483	0.0513551	0.437463	non
ENSMUSG00000016541	Atxn10	-0.168905	7.81952	-1.99454	0.0513871	0.437463	non
ENSMUSG00000053175	Bcl3	0.196756	7.1924	1.99419	0.0514268	0.437463	non
ENSMUSG00000028068	Iqgap3	2.11745	-0.349625	1.99368	0.0514844	0.437463	non
ENSMUSG00000025366	Esyt1	0.293377	8.46417	1.99364	0.051489	0.437463	non
ENSMUSG00000028559	Osbpl9	-0.235385	7.86343	-1.99337	0.0515196	0.437463	non
ENSMUSG00000032504	Pdcd6ip	0.160816	8.37997	1.99335	0.0515216	0.437463	non
ENSMUSG00000062604	Srpk2	-0.277304	6.95388	-1.99066	0.0518257	0.439632	non
ENSMUSG00000027099	Mtx2	-0.29255	6.13045	-1.99025	0.0518726	0.439632	non
ENSMUSG00000056204	Pgpep1	-1.80858	2.2408	-1.99006	0.0518943	0.439632	non
ENSMUSG00000021916	Glt8d1	-1.02544	4.29935	-1.98993	0.0519081	0.439632	non
ENSMUSG00000045934	Mtmr11	-2.10479	0.398802	-1.9897	0.0519348	0.439632	non
ENSMUSG00000030104	Edem1	-0.219892	8.24359	-1.98893	0.0520221	0.439879	non
ENSMUSG00000042677	Zc3h12a	0.964942	5.19545	1.98868	0.0520509	0.439879	non
ENSMUSG00000032589	Bsn	1.75299	-0.118302	1.98861	0.0520586	0.439879	non
ENSMUSG00000024487	Yipf5	0.221392	6.56273	1.98761	0.0521724	0.440574	non
ENSMUSG00000020798	Spns3	2.33177	0.489146	1.98692	0.0522514	0.440814	non
ENSMUSG00000027808	Serp1	0.174847	8.44574	1.98681	0.0522641	0.440814	non
ENSMUSG00000017716	Birc5	-1.63919	4.45756	-1.98555	0.0524078	0.44114	non
ENSMUSG00000086040	Wipf3	0.959863	-1.20643	1.98541	0.052424	0.44114	non
ENSMUSG00000028689	Ccdc163	-0.705482	3.90838	-1.98479	0.0524957	0.44114	non
ENSMUSG00000021690	Jmy	0.862437	5.78464	1.98461	0.0525161	0.44114	non
ENSMUSG00000001520	Nrip2	-2.20538	-0.325949	-1.98441	0.0525388	0.44114	non
ENSMUSG00000096574	Gm2956	1.00019	-1.06396	1.98406	0.052579	0.44114	non
ENSMUSG00000029352	Crybb3	1.43883	-1.01723	1.98401	0.0525851	0.44114	non
ENSMUSG00000001998	Ap4e1	-0.676466	5.00204	-1.98384	0.0526046	0.44114	non
ENSMUSG00000018537	Pcgf2	1.47971	1.25236	1.9838	0.0526085	0.44114	non
ENSMUSG00000037104	Socs5	0.496179	4.5641	1.98336	0.0526589	0.44114	non
ENSMUSG00000071347	C1qtnf9	1.35907	-0.928627	1.98335	0.052661	0.44114	non
ENSMUSG00000027447	Cst3	0.287201	7.52821	1.98284	0.0527195	0.44114	non
ENSMUSG00000079364	Gm3558	1.08431	0.255393	1.98282	0.052722	0.44114	non
ENSMUSG00000064262	Gimap8	0.235239	7.12247	1.98261	0.0527457	0.44114	non
ENSMUSG00000020777	Acox1	0.945416	5.20521	1.98181	0.0528382	0.441649	non
ENSMUSG00000031229	Atrx	0.195026	9.26299	1.98121	0.0529075	0.441866	non
ENSMUSG00000049354	Dcaf7	0.320131	6.75624	1.98103	0.0529276	0.441866	non
ENSMUSG00000003199	Mpnd	-0.202974	7.32314	-1.98034	0.0530079	0.442272	non
ENSMUSG00000027630	Tbl1xr1	0.276808	7.30221	1.97926	0.0531327	0.443048	non
ENSMUSG00000020048	Hsp90b1	0.211703	8.66464	1.97754	0.0533329	0.444306	non
ENSMUSG00000031142	Cacna1f	-1.34298	-1.37991	-1.97734	0.0533559	0.444306	non
ENSMUSG00000021555	Naa35	-0.307326	6.18186	-1.97714	0.0533792	0.444306	non
ENSMUSG00000038013	Wipf2	0.555801	4.74606	1.97627	0.0534797	0.444877	non
ENSMUSG00000029403	Cdkl2	-1.66128	2.09337	-1.97588	0.053526	0.44495	non
ENSMUSG00000046516	Cox17	-0.499324	4.53834	-1.97518	0.0536075	0.44495	non
ENSMUSG00000024773	Atg2a	0.559176	5.86834	1.97507	0.0536204	0.44495	non
ENSMUSG00000025035	Arl3	-0.654793	3.59208	-1.97445	0.0536924	0.44495	non
ENSMUSG00000006344	Ggt5	-1.33548	-1.1535	-1.97432	0.0537083	0.44495	non
ENSMUSG00000024561	Mbd1	0.352984	6.46394	1.97403	0.0537412	0.44495	non
ENSMUSG00000040621	Gemin8	-0.710842	3.43344	-1.97377	0.0537721	0.44495	non
ENSMUSG00000021810	Ecd	-0.264138	7.03809	-1.9736	0.0537918	0.44495	non
ENSMUSG00000032415	Ube2cbp	-1.93586	1.28683	-1.97352	0.053801	0.44495	non
ENSMUSG00000050132	Sarm1	2.05455	0.165278	1.97341	0.0538139	0.44495	non
ENSMUSG00000057880	Abat	-1.96381	-0.717861	-1.9732	0.0538395	0.44495	non
ENSMUSG00000033530	Ttc7b	-1.13459	3.86559	-1.9728	0.053886	0.445067	non
ENSMUSG00000027478	Dnmt3b	-1.57167	2.4087	-1.97231	0.0539439	0.445067	non
ENSMUSG00000046207	Pik3r6	1.48384	-1.36823	1.97226	0.0539495	0.445067	non
ENSMUSG00000044629	Cnrip1	0.590306	4.52886	1.97157	0.0540301	0.445255	non
ENSMUSG00000021675	F2rl2	1.39894	3.51855	1.97152	0.0540361	0.445255	non
ENSMUSG00000041362	Shtn1	1.89746	1.32153	1.96934	0.054293	0.446875	non
ENSMUSG00000074862	BC025920	-1.52124	-0.855369	-1.96913	0.0543182	0.446875	non
ENSMUSG00000020901	Pik3r5	0.540367	7.15688	1.96899	0.0543347	0.446875	non
ENSMUSG00000060301	2610008E11Rik	0.515352	6.10424	1.96877	0.0543609	0.446875	non
ENSMUSG00000074673	Ttll9	-1.66365	-0.641607	-1.96837	0.0544079	0.446997	non
ENSMUSG00000038170	Pde4dip	0.359359	6.00438	1.96806	0.0544445	0.447035	non
ENSMUSG00000040511	Pvr	-0.572468	5.62226	-1.96777	0.0544786	0.447052	non
ENSMUSG00000039187	Fanci	-1.9433	2.02101	-1.96513	0.0547917	0.448625	non
ENSMUSG00000035042	Ccl5	0.669445	6.2636	1.96501	0.0548061	0.448625	non
ENSMUSG00000026471	Mr1	-0.458538	5.26237	-1.96492	0.0548167	0.448625	non
ENSMUSG00000046079	Lrrc8d	-0.440401	6.61692	-1.96489	0.0548208	0.448625	non
ENSMUSG00000047419	Cmya5	-1.80078	0.156285	-1.9648	0.0548312	0.448625	non
ENSMUSG00000020401	Fam71b	0.93992	-1.78363	1.96449	0.0548681	0.448663	non
ENSMUSG00000020553	Pctp	0.945878	3.93876	1.9638	0.0549504	0.449073	non
ENSMUSG00000035509	Fbxl21	2.08305	1.12552	1.96329	0.0550109	0.449264	non
ENSMUSG00000052544	St6galnac3	0.404589	6.51859	1.96306	0.0550382	0.449264	non
ENSMUSG00000026854	Usp20	0.652751	5.08339	1.96214	0.0551483	0.449899	non
ENSMUSG00000039018	Mtg1	-0.433654	5.03051	-1.96152	0.0552224	0.450225	non
ENSMUSG00000044768	D1Ertd622e	0.544365	5.68097	1.96127	0.0552529	0.450225	non
ENSMUSG00000027580	Helz2	0.490266	6.03258	1.96084	0.0553046	0.450383	non
ENSMUSG00000106379	Lhfpl3	1.19879	-1.24473	1.9596	0.055453	0.451328	non
ENSMUSG00000026841	Fibcd1	-1.38087	-1.47188	-1.95925	0.0554957	0.451412	non
ENSMUSG00000028860	Sytl1	0.437229	6.14391	1.95796	0.0556512	0.452231	non
ENSMUSG00000022982	Sod1	0.227457	6.36138	1.9574	0.0557188	0.452231	non
ENSMUSG00000059625	Sohlh1	1.32729	-1.34308	1.95693	0.0557756	0.452231	non
ENSMUSG00000004562	Arhgef40	1.65826	-0.605748	1.95683	0.0557867	0.452231	non
ENSMUSG00000032513	Gorasp1	-1.04292	2.79752	-1.95679	0.0557919	0.452231	non
ENSMUSG00000035620	Ric8b	0.567171	4.95096	1.95667	0.0558062	0.452231	non
ENSMUSG00000044502	Bod1	0.432512	4.94562	1.95653	0.0558234	0.452231	non
ENSMUSG00000038695	Josd2	0.280726	6.30364	1.95595	0.0558942	0.452351	non
ENSMUSG00000012422	Tmem167	0.205013	7.20719	1.95579	0.0559125	0.452351	non
ENSMUSG00000053181	A830005F24Rik	1.52748	1.79758	1.95549	0.0559494	0.452351	non
ENSMUSG00000027811	4930579G24Rik	-1.04685	3.65763	-1.95534	0.055968	0.452351	non
ENSMUSG00000024268	Celf4	-1.29887	-1.07297	-1.95489	0.0560224	0.452528	non
ENSMUSG00000021877	Arf4	0.172872	8.66547	1.95437	0.0560851	0.452749	non
ENSMUSG00000053436	Mapk14	-0.302477	7.351	-1.95413	0.0561147	0.452749	non
ENSMUSG00000028525	Pde4b	-0.256555	7.98854	-1.95343	0.0561999	0.453175	non
ENSMUSG00000021692	Dimt1	0.348385	4.78238	1.95297	0.0562556	0.453361	non
ENSMUSG00000056069	Fam105a	-0.160324	8.29165	-1.94963	0.0566632	0.456251	non
ENSMUSG00000041920	Slc16a6	0.770426	6.16399	1.9495	0.0566796	0.456251	non
ENSMUSG00000020225	Tmbim4	0.199828	7.33534	1.94884	0.0567598	0.456633	non
ENSMUSG00000035505	Cox18	0.31559	5.4741	1.94765	0.0569064	0.457385	non
ENSMUSG00000026792	Lrsam1	1.61924	2.11379	1.94736	0.0569421	0.457385	non
ENSMUSG00000058163	Gm5431	0.979866	-1.56927	1.94711	0.0569723	0.457385	non
ENSMUSG00000029840	Mtpn	0.195494	7.958	1.94701	0.0569845	0.457385	non
ENSMUSG00000001228	Uhrf1	-1.85135	3.86413	-1.94608	0.0570999	0.458047	non
ENSMUSG00000018340	Anxa6	0.121045	9.76075	1.94523	0.0572038	0.458259	non
ENSMUSG00000020023	Tmcc3	-1.91243	1.34277	-1.9452	0.0572076	0.458259	non
ENSMUSG00000036502	Tmem255a	1.99274	-0.498103	1.94495	0.0572391	0.458259	non
ENSMUSG00000031066	Usp11	0.651121	4.10583	1.9447	0.0572692	0.458259	non
ENSMUSG00000034744	Nagk	0.377309	5.09909	1.94442	0.0573048	0.458259	non
ENSMUSG00000044986	Tst	-1.11676	-0.922285	-1.94426	0.0573235	0.458259	non
ENSMUSG00000070305	Mpzl3	-1.35153	4.59245	-1.94327	0.0574462	0.458721	non
ENSMUSG00000000817	Fasl	0.867405	5.19992	1.94327	0.0574471	0.458721	non
ENSMUSG00000032279	Idh3a	0.241334	7.61191	1.94051	0.0577897	0.461193	non
ENSMUSG00000037649	H2-DMa	-0.344044	6.00251	-1.94009	0.0578412	0.46134	non
ENSMUSG00000067199	Frat1	1.17054	1.36936	1.93959	0.0579038	0.461436	non
ENSMUSG00000022822	Abcc5	-0.541685	5.02382	-1.93933	0.0579362	0.461436	non
ENSMUSG00000029126	Nsg1	1.5664	-0.939187	1.93894	0.0579849	0.461436	non
ENSMUSG00000057342	Sphk2	-0.768569	4.46918	-1.93894	0.0579857	0.461436	non
ENSMUSG00000033596	Rfwd3	-0.536257	4.72015	-1.93832	0.058063	0.461608	non
ENSMUSG00000024382	Ercc3	0.338386	6.00664	1.93781	0.0581264	0.461608	non
ENSMUSG00000062421	Arf2	0.692118	5.45551	1.93781	0.0581266	0.461608	non
ENSMUSG00000039246	Lyplal1	1.71108	-1.00379	1.93771	0.0581396	0.461608	non
ENSMUSG00000037992	Rara	0.417938	6.21102	1.93726	0.058195	0.461631	non
ENSMUSG00000099655	2310034G01Rik	1.53245	-0.94018	1.93715	0.0582088	0.461631	non
ENSMUSG00000030543	Mesp2	1.66316	-1.29507	1.93686	0.0582459	0.461663	non
ENSMUSG00000030649	Anapc15	0.644836	3.593	1.93651	0.0582896	0.461746	non
ENSMUSG00000036565	Ttyh3	0.754219	3.27122	1.93584	0.0583733	0.461976	non
ENSMUSG00000091705	H2-Q2	0.658601	3.0573	1.93572	0.058389	0.461976	non
ENSMUSG00000020608	Smc6	-0.20593	7.79759	-1.9353	0.0584408	0.461976	non
ENSMUSG00000034993	Vat1	1.40157	1.23415	1.93522	0.0584511	0.461976	non
ENSMUSG00000017734	Dbndd2	1.39583	0.320347	1.93456	0.0585346	0.462211	non
ENSMUSG00000049999	Ppp1r3d	1.45779	-1.27677	1.93363	0.058652	0.462211	non
ENSMUSG00000071341	Egr4	-1.48642	-1.09242	-1.93337	0.0586846	0.462211	non
ENSMUSG00000039307	Hexdc	-2.24763	0.558163	-1.93319	0.058707	0.462211	non
ENSMUSG00000095332	Gm9821	-1.28267	-0.991489	-1.93317	0.0587093	0.462211	non
ENSMUSG00000028910	Mecr	0.559234	4.90769	1.93294	0.0587392	0.462211	non
ENSMUSG00000028164	Manba	-0.6141	5.86384	-1.93243	0.0588031	0.462211	non
ENSMUSG00000020253	Ppm1m	-0.243772	6.68771	-1.93224	0.0588272	0.462211	non
ENSMUSG00000079654	Prrt4	0.953453	-1.57861	1.93213	0.058841	0.462211	non
ENSMUSG00000018481	Appbp2	0.300935	7.11896	1.93213	0.0588413	0.462211	non
ENSMUSG00000042121	Ssh1	0.313409	6.4882	1.9321	0.0588456	0.462211	non
ENSMUSG00000055024	Ep300	0.358409	7.03185	1.93146	0.0589262	0.462401	non
ENSMUSG00000032724	Abtb2	-0.557615	5.49063	-1.93138	0.0589361	0.462401	non
ENSMUSG00000019173	Rab5c	-0.472746	4.82876	-1.93072	0.0590204	0.462802	non
ENSMUSG00000034259	Exosc4	-0.2218	6.08569	-1.93034	0.0590679	0.462915	non
ENSMUSG00000031101	Sash3	-0.120674	8.80177	-1.92938	0.0591896	0.463502	non
ENSMUSG00000043131	Mob1a	-0.246878	7.83554	-1.92882	0.0592614	0.463502	non
ENSMUSG00000020664	Dld	-0.281677	7.19155	-1.9286	0.0592889	0.463502	non
ENSMUSG00000033450	Tagap	-0.279441	7.58174	-1.92845	0.0593076	0.463502	non
ENSMUSG00000030887	Pdzd9	-1.35719	-1.13692	-1.92836	0.0593201	0.463502	non
ENSMUSG00000021759	Plpp1	-1.55592	2.0069	-1.92815	0.0593462	0.463502	non
ENSMUSG00000050830	Vwc2	-0.899822	-1.67301	-1.92792	0.0593757	0.463502	non
ENSMUSG00000027333	Smox	0.486091	6.0856	1.92761	0.0594147	0.463548	non
ENSMUSG00000007739	Cct4	-0.158178	8.29416	-1.92641	0.059569	0.464492	non
ENSMUSG00000031103	Elf4	0.342565	6.68081	1.92567	0.0596631	0.464965	non
ENSMUSG00000028420	Tmem38b	-0.533966	3.98608	-1.92416	0.0598562	0.465403	non
ENSMUSG00000034930	Rtkn	1.49729	-1.08474	1.92403	0.0598735	0.465403	non
ENSMUSG00000081512	Gm15821	0.917724	-1.5701	1.92389	0.0598919	0.465403	non
ENSMUSG00000032064	Dixdc1	1.51886	-1.41054	1.92361	0.0599269	0.465403	non
ENSMUSG00000063870	Chd4	-0.254409	7.36004	-1.9234	0.0599542	0.465403	non
ENSMUSG00000031955	Bcar1	1.49704	0.368887	1.92314	0.0599881	0.465403	non
ENSMUSG00000046873	Mbtps2	-0.73643	4.07585	-1.9229	0.0600191	0.465403	non
ENSMUSG00000067297	Ifit1bl2	-1.61956	-0.229487	-1.92289	0.0600194	0.465403	non
ENSMUSG00000026870	Cutal	1.20996	-1.52282	1.92241	0.0600819	0.465403	non
ENSMUSG00000001420	Tmem79	1.4934	-0.271331	1.92239	0.0600841	0.465403	non
ENSMUSG00000028894	Inpp5b	-0.240422	7.30264	-1.92237	0.0600864	0.465403	non
ENSMUSG00000074570	Cass4	1.1703	4.87073	1.92022	0.0603646	0.466637	non
ENSMUSG00000052139	Babam2	0.30331	6.26199	1.91993	0.060401	0.466637	non
ENSMUSG00000028982	Slc25a33	0.457893	4.68862	1.91982	0.0604153	0.466637	non
ENSMUSG00000033542	Arhgef5	0.872063	2.9035	1.91978	0.0604214	0.466637	non
ENSMUSG00000058239	Usf2	0.491548	4.14552	1.91959	0.0604456	0.466637	non
ENSMUSG00000028599	Tnfrsf1b	0.22641	9.0596	1.91958	0.0604465	0.466637	non
ENSMUSG00000078931	Pdf	1.23297	-1.23023	1.91891	0.0605334	0.467049	non
ENSMUSG00000020601	Trib2	-0.254238	6.87493	-1.91864	0.0605687	0.467062	non
ENSMUSG00000028633	Ctps	-0.474835	5.40008	-1.91802	0.0606493	0.467214	non
ENSMUSG00000050248	Evc2	1.26493	-1.47759	1.91797	0.0606554	0.467214	non
ENSMUSG00000020227	Irak3	1.53302	4.29745	1.91764	0.060698	0.467284	non
ENSMUSG00000023942	Slc29a1	-0.442679	6.65753	-1.91736	0.0607346	0.467308	non
ENSMUSG00000031125	3830403N18Rik	-2.02737	0.0129461	-1.91705	0.0607752	0.467362	non
ENSMUSG00000063354	Slc39a4	0.477415	5.93719	1.91655	0.0608402	0.467554	non
ENSMUSG00000066975	Cryba4	1.70805	-0.236157	1.91634	0.0608671	0.467554	non
ENSMUSG00000028838	Extl1	-1.79624	-0.661563	-1.91587	0.0609281	0.467764	non
ENSMUSG00000059042	Klk1b9	-1.46691	-1.03724	-1.91536	0.0609953	0.468022	non
ENSMUSG00000031168	Ebp	0.21005	7.3077	1.91397	0.0611763	0.469153	non
ENSMUSG00000009640	Dmap1	-0.372678	5.863	-1.91325	0.0612709	0.469543	non
ENSMUSG00000020691	Mettl2	-0.477644	5.04061	-1.91307	0.0612945	0.469543	non
ENSMUSG00000048047	Zbtb33	1.46121	2.87656	1.9123	0.0613949	0.469604	non
ENSMUSG00000044709	Gemin7	0.197837	6.92655	1.91227	0.0613989	0.469604	non
ENSMUSG00000032599	Ip6k2	0.689659	4.63422	1.91224	0.0614036	0.469604	non
ENSMUSG00000036155	Mgat5	0.383486	6.21985	1.91168	0.0614771	0.469909	non
ENSMUSG00000031995	St14	0.783206	4.74556	1.91133	0.061523	0.470002	non
ENSMUSG00000015647	Lama5	-1.59538	-0.755304	-1.91095	0.0615721	0.470119	non
ENSMUSG00000043419	Chd3os	-2.00955	1.08003	-1.90983	0.0617194	0.470986	non
ENSMUSG00000023984	Gm20517	1.52594	-0.883999	1.9095	0.061764	0.471068	non
ENSMUSG00000071649	B3gat3	0.288709	5.75653	1.90862	0.0618795	0.471651	non
ENSMUSG00000050732	Vamp8	0.171791	7.74206	1.9084	0.061908	0.471651	non
ENSMUSG00000027774	Gfm1	-0.44339	6.04633	-1.90745	0.0620346	0.472357	non
ENSMUSG00000028082	Sh3d19	-1.48462	2.78089	-1.90704	0.0620883	0.472508	non
ENSMUSG00000025979	Mob4	-0.250312	7.30245	-1.90609	0.0622147	0.472788	non
ENSMUSG00000027652	Ralgapb	0.54144	5.92421	1.90603	0.062222	0.472788	non
ENSMUSG00000031342	Gpm6b	-0.535707	5.14349	-1.906	0.0622268	0.472788	non
ENSMUSG00000029627	Zkscan14	-0.337773	6.06854	-1.90396	0.062497	0.474431	non
ENSMUSG00000028211	Trp53inp1	-0.29444	8.9378	-1.90354	0.062553	0.474431	non
ENSMUSG00000002771	Grin2d	1.28914	0.942597	1.90348	0.0625609	0.474431	non
ENSMUSG00000019773	Fbxo5	-1.14911	3.43752	-1.90325	0.0625923	0.474431	non
ENSMUSG00000026960	Arl6ip6	-0.406261	5.27357	-1.90309	0.0626132	0.474431	non
ENSMUSG00000033991	Ttc37	0.583659	6.25136	1.90211	0.0627443	0.475166	non
ENSMUSG00000041096	Tspyl2	0.584981	4.80265	1.90107	0.0628827	0.47573	non
ENSMUSG00000084845	Tmem240	-1.621	0.355305	-1.90101	0.0628909	0.47573	non
ENSMUSG00000020889	Nr1d1	1.8631	4.35416	1.90058	0.062949	0.47573	non
ENSMUSG00000057246	BC051142	1.0818	-1.49221	1.90053	0.0629552	0.47573	non
ENSMUSG00000021879	Dnah12	1.36181	-1.459	1.89966	0.0630721	0.476315	non
ENSMUSG00000013997	Nit1	-0.286972	5.60258	-1.89917	0.0631373	0.476315	non
ENSMUSG00000068036	Afdn	1.23382	3.12278	1.89844	0.0632361	0.476315	non
ENSMUSG00000022711	Pmm2	0.238431	7.51682	1.89809	0.0632827	0.476315	non
ENSMUSG00000025138	Sirt7	0.124768	8.33529	1.89803	0.0632914	0.476315	non
ENSMUSG00000035158	Mitf	1.9607	0.660483	1.89739	0.0633768	0.476315	non
ENSMUSG00000046556	Zfp319	0.939704	3.6467	1.89736	0.0633814	0.476315	non
ENSMUSG00000027380	Acoxl	-1.87696	0.491993	-1.89731	0.0633886	0.476315	non
ENSMUSG00000042759	Apobr	-1.81795	1.11782	-1.89722	0.0634008	0.476315	non
ENSMUSG00000030930	Chst15	-1.2925	2.35914	-1.89683	0.0634525	0.476315	non
ENSMUSG00000039114	Nrn1	-0.553002	3.78698	-1.8966	0.0634845	0.476315	non
ENSMUSG00000073555	Gm4951	-0.888423	2.08733	-1.89649	0.0634994	0.476315	non
ENSMUSG00000091091	Kcnmb3	-1.13447	-1.19297	-1.89641	0.0635093	0.476315	non
ENSMUSG00000028328	Tmod1	1.62563	-0.834978	1.8964	0.0635109	0.476315	non
ENSMUSG00000002603	Tgfb1	0.526517	6.24916	1.89502	0.063697	0.477454	non
ENSMUSG00000057110	Cntrl	0.212572	8.54928	1.89402	0.063833	0.477769	non
ENSMUSG00000042359	Osbpl6	-1.52491	-0.423649	-1.89399	0.0638366	0.477769	non
ENSMUSG00000028884	Rpa2	-0.323582	6.56921	-1.89395	0.0638418	0.477769	non
ENSMUSG00000031592	Pcm1	0.336445	6.60215	1.89319	0.063945	0.478284	non
ENSMUSG00000043505	Gimap5	0.143291	7.54658	1.89155	0.0641682	0.479696	non
ENSMUSG00000032586	Traip	-1.67303	2.52495	-1.89127	0.0642066	0.479726	non
ENSMUSG00000002870	Mcm2	-0.476751	6.89685	-1.89031	0.0643373	0.480445	non
ENSMUSG00000025858	Get4	-0.190849	6.64265	-1.89003	0.0643764	0.480479	non
ENSMUSG00000028252	Ccnc	0.316487	6.37246	1.88905	0.0645098	0.481021	non
ENSMUSG00000078490	Cfap74	1.30597	2.41788	1.88899	0.0645179	0.481021	non
ENSMUSG00000029684	Wasl	0.399625	6.10792	1.88839	0.0646005	0.481379	non
ENSMUSG00000005410	Mcm5	-0.620718	6.82732	-1.88695	0.0647979	0.482469	non
ENSMUSG00000041515	Irf8	-0.754611	5.32042	-1.8867	0.0648316	0.482469	non
ENSMUSG00000026782	Abi2	0.556863	5.1672	1.88656	0.0648506	0.482469	non
ENSMUSG00000026809	Spaca9	1.66287	-0.541863	1.88608	0.0649173	0.482708	non
ENSMUSG00000040990	Sh3kbp1	-0.122762	9.17013	-1.885	0.0650662	0.483557	non
ENSMUSG00000025024	Smndc1	0.251425	6.42378	1.88471	0.0651062	0.483596	non
ENSMUSG00000006057	Atp5g1	-0.479475	3.47226	-1.88365	0.0652524	0.484424	non
ENSMUSG00000060181	Slc35e3	1.66793	1.39863	1.8828	0.0653691	0.48495	non
ENSMUSG00000078498	Zfp988	0.73511	-1.70785	1.88242	0.0654227	0.48495	non
ENSMUSG00000051355	Commd1	-0.392507	4.92873	-1.88238	0.0654276	0.48495	non
ENSMUSG00000048078	Tenm4	1.38143	-1.38462	1.88122	0.0655886	0.485593	non
ENSMUSG00000064125	Prr36	1.76745	-0.430572	1.88103	0.0656148	0.485593	non
ENSMUSG00000013846	St3gal1	-0.516924	5.03315	-1.881	0.0656188	0.485593	non
ENSMUSG00000058318	Phf21a	-0.363499	5.90797	-1.87972	0.0657968	0.486486	non
ENSMUSG00000025555	Farp1	0.786394	4.10547	1.87963	0.0658093	0.486486	non
ENSMUSG00000019055	Plod1	-1.36894	3.14201	-1.87919	0.0658703	0.48668	non
ENSMUSG00000031799	Tpm4	0.185046	8.54928	1.87881	0.0659228	0.486809	non
ENSMUSG00000038658	Ric1	0.691148	5.70471	1.87772	0.0660749	0.487551	non
ENSMUSG00000028630	Dyrk2	-0.41607	5.51787	-1.87759	0.0660932	0.487551	non
ENSMUSG00000027327	1700037H04Rik	-0.508471	5.53297	-1.87647	0.0662501	0.48845	non
ENSMUSG00000054381	Zfp747	0.794646	4.04057	1.87474	0.0664918	0.489973	non
ENSMUSG00000028114	Mettl14	-0.504527	5.0308	-1.87309	0.0667241	0.490639	non
ENSMUSG00000047246	Hist1h2be	-1.18729	1.50718	-1.87253	0.0668029	0.490639	non
ENSMUSG00000030879	Mrpl17	0.243617	6.24074	1.87235	0.0668283	0.490639	non
ENSMUSG00000018923	Med11	0.223822	6.68369	1.87215	0.0668567	0.490639	non
ENSMUSG00000001741	Il16	-0.115228	8.05052	-1.87211	0.0668628	0.490639	non
ENSMUSG00000030890	Ilk	-0.856075	-1.18978	-1.87189	0.0668938	0.490639	non
ENSMUSG00000040761	Spen	-0.26997	6.79078	-1.87188	0.0668955	0.490639	non
ENSMUSG00000032977	Fam207a	0.375575	5.25125	1.87185	0.0668986	0.490639	non
ENSMUSG00000109771	Gm35315	-1.03398	1.6103	-1.87185	0.0668989	0.490639	non
ENSMUSG00000048249	Crebrf	0.250718	7.85499	1.87147	0.0669524	0.490773	non
ENSMUSG00000021932	Rnaseh2b	-0.318621	5.53449	-1.87046	0.0670952	0.491366	non
ENSMUSG00000025066	Sfr1	0.156251	7.89095	1.87031	0.0671168	0.491366	non
ENSMUSG00000025597	Klhl4	-1.42019	-1.41209	-1.87015	0.067139	0.491366	non
ENSMUSG00000014551	Mrps25	-0.368277	5.4148	-1.8692	0.0672738	0.49184	non
ENSMUSG00000025571	Tnrc6c	-0.338201	6.03904	-1.8692	0.0672743	0.49184	non
ENSMUSG00000052837	Junb	0.256811	9.99828	1.86861	0.067357	0.492186	non
ENSMUSG00000024347	Psd2	1.51874	-1.23825	1.86814	0.0674244	0.49222	non
ENSMUSG00000043391	2510009E07Rik	-1.36609	1.86121	-1.86783	0.0674682	0.49222	non
ENSMUSG00000030742	Lat	-0.139913	8.60536	-1.86762	0.067498	0.49222	non
ENSMUSG00000025766	D3Ertd751e	0.49815	4.2701	1.86733	0.0675399	0.49222	non
ENSMUSG00000023143	Nagpa	0.340031	5.96726	1.86699	0.0675872	0.49222	non
ENSMUSG00000026648	Dclre1c	-0.720389	5.23671	-1.86684	0.0676087	0.49222	non
ENSMUSG00000026554	Dcaf8	-0.234509	7.5777	-1.86684	0.0676088	0.49222	non
ENSMUSG00000073725	Lmbrd1	0.254799	7.27632	1.86638	0.0676744	0.492441	non
ENSMUSG00000096775	Gm5796	1.25495	-0.565426	1.86561	0.0677836	0.492978	non
ENSMUSG00000040339	Fam102b	1.02903	4.56936	1.86412	0.0679979	0.493939	non
ENSMUSG00000028631	Kcnq4	1.45836	-1.38162	1.86407	0.0680038	0.493939	non
ENSMUSG00000028453	Fancg	-0.529057	5.04505	-1.86395	0.0680221	0.493939	non
ENSMUSG00000039680	Mrps6	-0.229306	6.26542	-1.86331	0.0681127	0.494253	non
ENSMUSG00000020846	Rflnb	-0.471159	5.02198	-1.86304	0.0681523	0.494253	non
ENSMUSG00000018921	Pelp1	0.723776	3.476	1.8629	0.0681717	0.494253	non
ENSMUSG00000014453	Blk	1.67086	-1.14527	1.86136	0.0683924	0.495422	non
ENSMUSG00000044052	Ccr10	2.52582	2.50999	1.86123	0.0684118	0.495422	non
ENSMUSG00000024854	Pold4	-0.223582	6.05844	-1.86104	0.0684394	0.495422	non
ENSMUSG00000033126	Ybey	1.46919	1.49679	1.86028	0.0685485	0.495954	non
ENSMUSG00000021048	Mthfd1	-0.536711	6.01205	-1.85964	0.0686408	0.496364	non
ENSMUSG00000056602	Fry	0.556774	5.29122	1.85884	0.0687553	0.496934	non
ENSMUSG00000014606	Slc25a11	-0.168524	7.72782	-1.85825	0.0688407	0.497219	non
ENSMUSG00000040433	Zbtb38	0.267242	7.35762	1.85778	0.068909	0.497219	non
ENSMUSG00000032498	Mlh1	-0.337247	5.83635	-1.85762	0.0689329	0.497219	non
ENSMUSG00000074604	Mgst2	-0.219828	6.40969	-1.85759	0.0689373	0.497219	non
ENSMUSG00000022602	Arc	-1.78112	2.83953	-1.85727	0.0689829	0.497224	non
ENSMUSG00000029185	Fam114a1	1.35378	1.89382	1.85709	0.0690093	0.497224	non
ENSMUSG00000004698	Hdac9	-1.15623	1.86346	-1.85669	0.0690666	0.497379	non
ENSMUSG00000022665	Ccdc80	-1.62394	-0.644345	-1.85611	0.0691508	0.497729	non
ENSMUSG00000039070	Cpa4	1.05221	-1.48881	1.85472	0.0693524	0.498633	non
ENSMUSG00000055371	Stam2	-0.307515	6.92985	-1.85451	0.0693828	0.498633	non
ENSMUSG00000070942	Il1rl2	-1.88809	0.0450258	-1.85451	0.0693837	0.498633	non
ENSMUSG00000022864	D16Ertd472e	0.240231	7.74613	1.85335	0.0695529	0.499216	non
ENSMUSG00000032750	Gab3	0.576403	5.16878	1.85319	0.0695758	0.499216	non
ENSMUSG00000079184	Mphosph8	0.229438	5.83739	1.85273	0.0696433	0.499216	non
ENSMUSG00000066456	Hmgn3	-0.522973	3.48253	-1.85269	0.0696488	0.499216	non
ENSMUSG00000027075	Slc43a1	1.66117	1.18028	1.85267	0.0696523	0.499216	non
ENSMUSG00000068551	Zfp467	-0.391067	5.13996	-1.85248	0.0696797	0.499216	non
ENSMUSG00000037921	Ddx60	-0.325846	5.86136	-1.85131	0.0698505	0.500183	non
ENSMUSG00000021182	Ccdc88c	0.292469	8.30317	1.85082	0.069922	0.500438	non
ENSMUSG00000030410	Dmwd	-1.84298	-0.379642	-1.85029	0.0699995	0.50056	non
ENSMUSG00000054823	Nsd3	0.242102	7.70751	1.85021	0.0700109	0.50056	non
ENSMUSG00000053040	Aph1c	1.37339	-0.728696	1.84962	0.0700981	0.500926	non
ENSMUSG00000020900	Myh10	-1.4948	1.78332	-1.84903	0.0701844	0.501252	non
ENSMUSG00000059708	Akap17b	1.92226	2.15672	1.84879	0.0702196	0.501252	non
ENSMUSG00000025427	Rnf165	1.0903	-1.47566	1.84858	0.0702515	0.501252	non
ENSMUSG00000068606	Gm4841	-0.759105	2.48081	-1.84789	0.0703518	0.501357	non
ENSMUSG00000022765	Snap29	-0.578481	4.68553	-1.84764	0.0703895	0.501357	non
ENSMUSG00000049872	Fam26e	1.11849	-1.35803	1.84741	0.0704232	0.501357	non
ENSMUSG00000086784	Isoc2a	1.64691	0.322238	1.84733	0.0704349	0.501357	non
ENSMUSG00000029617	Ccz1	0.292256	6.38825	1.84725	0.070446	0.501357	non
ENSMUSG00000006169	Clint1	0.167329	8.56524	1.84582	0.0706574	0.502501	non
ENSMUSG00000022179	4931414P19Rik	-1.76128	-0.0122368	-1.84568	0.0706789	0.502501	non
ENSMUSG00000011658	Fuz	-0.524666	4.03656	-1.8452	0.0707492	0.502745	non
ENSMUSG00000022749	Tbc1d23	0.471757	5.53687	1.84472	0.070821	0.502998	non
ENSMUSG00000025236	Adpgk	0.377097	5.88425	1.84348	0.0710044	0.504044	non
ENSMUSG00000036330	Slc18a1	-1.61071	-0.924988	-1.84323	0.0710404	0.504044	non
ENSMUSG00000030583	Sipa1l3	-1.4571	3.20812	-1.84283	0.0711002	0.504211	non
ENSMUSG00000018900	Slc22a5	-0.495337	4.56566	-1.84226	0.0711849	0.504325	non
ENSMUSG00000035283	Adrb1	1.13087	-1.03356	1.84204	0.0712179	0.504325	non
ENSMUSG00000032352	Lrrc1	0.827755	4.06743	1.84179	0.0712546	0.504325	non
ENSMUSG00000005470	Asf1b	-0.752633	5.67716	-1.84131	0.0713269	0.504325	non
ENSMUSG00000051978	Erich1	0.327073	5.48682	1.84111	0.0713571	0.504325	non
ENSMUSG00000034761	Map4k5	0.723695	4.52599	1.84108	0.0713613	0.504325	non
ENSMUSG00000073643	Wdfy1	0.761069	4.24739	1.84102	0.0713695	0.504325	non
ENSMUSG00000036896	C1qc	1.30401	0.054015	1.84037	0.0714672	0.504655	non
ENSMUSG00000023923	Tbc1d5	0.45962	5.55764	1.84021	0.0714911	0.504655	non
ENSMUSG00000045165	AI467606	0.155268	8.02977	1.83998	0.0715247	0.504655	non
ENSMUSG00000030125	Lrrc23	-1.61362	1.77643	-1.83925	0.0716341	0.505171	non
ENSMUSG00000109336	Samd4b	0.813233	4.66278	1.83889	0.0716871	0.505289	non
ENSMUSG00000030103	Bhlhe40	0.394315	8.44543	1.83855	0.0717392	0.5054	non
ENSMUSG00000022337	Emc2	0.272564	6.43039	1.83704	0.0719647	0.506734	non
ENSMUSG00000032423	Syncrip	0.260496	6.50553	1.83658	0.0720345	0.506882	non
ENSMUSG00000027351	Spred1	-2.03649	1.64203	-1.83627	0.0720799	0.506882	non
ENSMUSG00000030275	Etnk1	-0.281543	7.156	-1.83617	0.0720949	0.506882	non
ENSMUSG00000056598	Drc3	-1.40962	-1.08297	-1.83585	0.0721434	0.506922	non
ENSMUSG00000057530	Ece1	-0.729427	5.03517	-1.83565	0.0721733	0.506922	non
ENSMUSG00000019777	Hdac2	-0.212331	7.20702	-1.83471	0.0723146	0.507284	non
ENSMUSG00000039286	Fndc3b	1.45461	0.951494	1.83471	0.0723153	0.507284	non
ENSMUSG00000094910	D430019H16Rik	1.61831	2.62447	1.83459	0.072334	0.507284	non
ENSMUSG00000026213	Stk11ip	-0.801512	4.90836	-1.83419	0.0723938	0.507429	non
ENSMUSG00000037152	Ndufc1	-0.269066	5.35328	-1.83397	0.0724275	0.507429	non
ENSMUSG00000054808	Actn4	-0.297861	8.28748	-1.83325	0.0725349	0.507472	non
ENSMUSG00000001288	Rarg	0.52788	4.49056	1.83322	0.0725398	0.507472	non
ENSMUSG00000027702	Lrrc34	0.875607	-1.55522	1.8332	0.0725428	0.507472	non
ENSMUSG00000040121	Rep15	1.19039	-1.18455	1.83212	0.0727058	0.508357	non
ENSMUSG00000028573	Fggy	-1.597	1.8481	-1.83119	0.0728473	0.508547	non
ENSMUSG00000041298	Katnal1	1.15551	3.28915	1.83073	0.0729172	0.508547	non
ENSMUSG00000006191	Cdkal1	-0.28125	6.47485	-1.8307	0.0729222	0.508547	non
ENSMUSG00000026662	Sephs1	-0.420024	5.72098	-1.83067	0.0729267	0.508547	non
ENSMUSG00000036613	Eipr1	-0.274004	6.57491	-1.83035	0.0729745	0.508547	non
[truncated: 11,943 more rows]

## Sheet: Lungs_all
	mgi_symbol	logFC	AveExpr	t	P.Value	adj.P.Val	expr
ENSMUSG00000015619	Gata3	1.33536	8.08622	12.4139	4.04105e-17	5.63403e-13	up
ENSMUSG00000015312	Gadd45b	1.78304	7.74412	10.4588	2.36429e-14	1.64815e-10	up
ENSMUSG00000026069	Il1rl1	7.75685	6.03201	9.47213	7.04088e-13	3.27213e-09	up
ENSMUSG00000032265	Fam46a	1.72827	7.33741	9.17717	1.98323e-12	6.83498e-09	up
ENSMUSG00000035356	Nfkbiz	1.1325	8.73869	9.11714	2.45122e-12	6.83498e-09	up
ENSMUSG00000021587	Pcsk1	6.47525	3.34473	8.67125	1.19526e-11	2.38062e-08	up
ENSMUSG00000047880	Cxcr5	-5.71702	2.71506	-8.70026	1.0776e-11	2.38062e-08	down
ENSMUSG00000028214	Gem	1.15141	7.28425	8.13961	8.08194e-11	1.23413e-07	up
ENSMUSG00000022667	Cd200r1	1.88681	7.63771	8.13484	8.22235e-11	1.23413e-07	up
ENSMUSG00000027778	Ift80	-1.75217	7.00411	-8.11444	8.85189e-11	1.23413e-07	down
ENSMUSG00000029378	Mcub	1.37677	6.74022	8.05096	1.11377e-10	1.30279e-07	up
ENSMUSG00000022876	Samsn1	0.977705	8.718	8.04909	1.12132e-10	1.30279e-07	up
ENSMUSG00000034792	Gna15	0.878237	7.40335	7.97205	1.48233e-10	1.58975e-07	up
ENSMUSG00000078763	Slfn1	-1.61306	6.34014	-7.81696	2.6028e-10	2.59202e-07	down
ENSMUSG00000036931	Nfkbid	1.04421	8.1745	7.66565	4.51334e-10	4.03517e-07	up
ENSMUSG00000043953	Ccrl2	1.46878	6.86642	7.6586	4.63081e-10	4.03517e-07	up
ENSMUSG00000032089	Il10ra	1.41076	8.08917	7.63259	5.09088e-10	4.17512e-07	up
ENSMUSG00000001687	Ubl3	0.551041	8.65134	7.5393	7.15276e-10	5.54021e-07	non
ENSMUSG00000017561	Crlf3	-0.47422	8.97895	-7.43825	1.03417e-09	7.5886e-07	non
ENSMUSG00000035606	Ky	4.22357	1.57353	7.34792	1.43835e-09	1.00267e-06	up
ENSMUSG00000000782	Tcf7	-0.985452	7.46082	-7.24166	2.12088e-09	1.40806e-06	down
ENSMUSG00000039899	Fgl2	1.8727	7.45918	7.15872	2.87219e-09	1.74105e-06	up
ENSMUSG00000079071	Gm14085	-5.73393	2.3175	-7.16389	2.81843e-09	1.74105e-06	down
ENSMUSG00000044258	Ctla2a	1.39315	7.0926	6.99486	5.23068e-09	3.03859e-06	up
ENSMUSG00000032578	Cish	0.895651	8.22501	6.8321	9.48869e-09	5.29165e-06	up
ENSMUSG00000064181	Rab3ip	-1.48986	6.33591	-6.79226	1.09776e-08	5.88653e-06	down
ENSMUSG00000027459	Fam110a	1.64912	6.80962	6.73844	1.33666e-08	6.90211e-06	up
ENSMUSG00000026237	Nmur1	6.21917	1.55951	6.69613	1.56035e-08	7.76942e-06	up
ENSMUSG00000058470	Gm8369	-1.00062	7.40224	-6.67877	1.66261e-08	7.99316e-06	down
ENSMUSG00000008136	Fhl2	4.64082	3.8463	6.54462	2.71501e-08	1.26175e-05	up
ENSMUSG00000029338	Antxr2	1.00556	7.37773	6.5197	2.97379e-08	1.33744e-05	up
ENSMUSG00000028063	Lmna	1.47971	7.82289	6.49466	3.25861e-08	1.41974e-05	up
ENSMUSG00000030283	St8sia1	-4.11123	2.68138	-6.47843	3.45761e-08	1.46079e-05	down
ENSMUSG00000052512	Nav2	2.08049	6.82952	6.43692	4.02339e-08	1.63167e-05	up
ENSMUSG00000056708	Ier5	0.725871	8.09601	6.43201	4.09614e-08	1.63167e-05	up
ENSMUSG00000020689	Itgb3	1.17565	6.42994	6.34312	5.66521e-08	2.19401e-05	up
ENSMUSG00000023034	Nr4a1	0.919285	8.04527	6.32918	5.96038e-08	2.24593e-05	up
ENSMUSG00000033192	Lpcat2	5.58572	2.83416	6.2697	7.40317e-08	2.71619e-05	up
ENSMUSG00000020743	Mif4gd	0.46911	8.26449	6.23078	8.5304e-08	3.04951e-05	non
ENSMUSG00000024712	Rfk	0.792593	7.58163	6.20845	9.2527e-08	3.10341e-05	up
ENSMUSG00000022122	Ednrb	4.95916	-0.0901413	6.2073	9.2913e-08	3.10341e-05	up
ENSMUSG00000030103	Bhlhe40	0.754763	8.44543	6.2044	9.39004e-08	3.10341e-05	up
ENSMUSG00000034317	Trim59	-0.912877	7.09053	-6.19292	9.79042e-08	3.10341e-05	down
ENSMUSG00000055148	Klf2	-0.71211	7.66817	-6.19282	9.79416e-08	3.10341e-05	down
ENSMUSG00000028525	Pde4b	-0.771399	7.98854	-6.16062	1.1011e-07	3.41146e-05	down
ENSMUSG00000029178	Klf3	-0.725787	7.9493	-6.15016	1.14379e-07	3.46668e-05	down
ENSMUSG00000021831	Ero1l	1.18418	7.08019	6.10919	1.32743e-07	3.85563e-05	up
ENSMUSG00000024677	Ms4a6b	-0.560821	8.95237	-6.11373	1.30568e-07	3.85563e-05	non
ENSMUSG00000021886	Gpr65	0.993204	6.65563	6.08419	1.4536e-07	3.98771e-05	up
ENSMUSG00000042228	Lyn	3.00938	5.67937	6.08322	1.45871e-07	3.98771e-05	up
ENSMUSG00000044636	Csrnp2	-4.7731	2.45972	-6.08606	1.44375e-07	3.98771e-05	down
ENSMUSG00000034349	Smc4	-0.620863	8.97029	-6.06331	1.56803e-07	4.20413e-05	down
ENSMUSG00000058013	Sept11	0.819402	7.96058	6.05195	1.63408e-07	4.29855e-05	up
ENSMUSG00000039208	Metrnl	1.86505	5.95851	6.02635	1.7931e-07	4.62952e-05	up
ENSMUSG00000034573	Ptpn13	1.32029	7.38958	5.99126	2.03636e-07	5.162e-05	up
ENSMUSG00000020279	Il9r	1.8975	5.64325	5.97622	2.1504e-07	5.33338e-05	up
ENSMUSG00000022637	Cblb	-0.743693	8.26457	-5.97239	2.18048e-07	5.33338e-05	down
ENSMUSG00000025812	Pard3	4.34169	1.43645	5.9564	2.31044e-07	5.43817e-05	up
ENSMUSG00000030064	Frmd4b	1.39612	6.36911	5.95463	2.32533e-07	5.43817e-05	up
ENSMUSG00000041483	Zfp281	-1.25547	6.52805	-5.95285	2.34034e-07	5.43817e-05	down
ENSMUSG00000045362	Tnfrsf26	-1.12721	5.54875	-5.93067	2.53601e-07	5.79625e-05	down
ENSMUSG00000031402	Mpp1	-1.00944	6.67683	-5.92558	2.58315e-07	5.80875e-05	down
ENSMUSG00000001627	Ifrd1	0.727761	8.29227	5.91212	2.7121e-07	5.99523e-05	up
ENSMUSG00000020846	Rflnb	-1.62229	5.02198	-5.90807	2.75208e-07	5.99523e-05	down
ENSMUSG00000060261	Gtf2i	-1.11773	6.43916	-5.89001	2.93785e-07	6.30147e-05	down
ENSMUSG00000058672	Tubb2a	-2.38555	5.04072	-5.87447	3.10763e-07	6.56464e-05	down
ENSMUSG00000047898	Ccr4	1.05348	6.8366	5.83309	3.6086e-07	7.50912e-05	up
ENSMUSG00000032501	Trib1	0.840113	6.88154	5.81482	3.85464e-07	7.7886e-05	up
ENSMUSG00000015314	Slamf6	-0.549214	8.64993	-5.81658	3.83016e-07	7.7886e-05	non
ENSMUSG00000049516	Spty2d1	0.755173	8.07362	5.80335	4.0174e-07	7.88882e-05	up
ENSMUSG00000024317	Rnf138	-0.633328	7.54275	-5.80388	4.00972e-07	7.88882e-05	down
ENSMUSG00000046908	Ltb4r1	3.14791	5.31787	5.77653	4.42537e-07	8.45739e-05	up
ENSMUSG00000026483	Fam129a	0.820724	8.31206	5.77635	4.42827e-07	8.45739e-05	up
ENSMUSG00000044167	Foxo1	-0.634163	8.11754	-5.7594	4.7071e-07	8.86843e-05	down
ENSMUSG00000064065	Ipcef1	-1.10779	6.9996	-5.73188	5.19758e-07	9.66195e-05	down
ENSMUSG00000057329	Bcl2	-1.02717	7.07052	-5.72451	5.33742e-07	9.79136e-05	down
ENSMUSG00000047604	Frat2	-1.33138	5.12793	-5.69686	5.89566e-07	0.00010675	down
ENSMUSG00000024781	Lipa	-0.923356	6.80094	-5.65941	6.74496e-07	0.000120562	down
ENSMUSG00000020183	Cpm	0.571562	8.24493	5.6464	7.06771e-07	0.000124732	non
ENSMUSG00000026285	Pdcd1	1.02775	8.36942	5.57518	9.12413e-07	0.000157262	up
ENSMUSG00000049555	Tmie	-4.59805	0.266297	-5.5748	9.1366e-07	0.000157262	down
ENSMUSG00000026989	Dapl1	-4.49681	1.23226	-5.56788	9.36601e-07	0.000159245	down
ENSMUSG00000033629	Hacd3	0.560034	8.57064	5.55769	9.7139e-07	0.00016317	non
ENSMUSG00000029135	Fosl2	1.90334	5.27592	5.54942	1.00057e-06	0.000166071	up
ENSMUSG00000021127	Zfp36l1	0.730661	7.15937	5.51811	1.11912e-06	0.000181428	up
ENSMUSG00000023927	Satb1	-1.21695	6.82389	-5.51876	1.11655e-06	0.000181428	down
ENSMUSG00000027087	Itgav	1.11096	8.18343	5.50951	1.15405e-06	0.00018494	up
ENSMUSG00000023067	Cdkn1a	1.56272	5.45424	5.50429	1.1758e-06	0.000185401	up
ENSMUSG00000004319	Clcn3	0.782936	7.14318	5.50245	1.18352e-06	0.000185401	up
ENSMUSG00000005672	Kit	4.30648	1.19283	5.46993	1.32924e-06	0.000205914	up
ENSMUSG00000034614	Pik3ip1	-1.06336	6.32912	-5.45123	1.42093e-06	0.000216969	down
ENSMUSG00000015143	Actn1	-2.38626	2.54681	-5.44911	1.43173e-06	0.000216969	down
ENSMUSG00000029822	Osbpl3	1.0041	7.83827	5.44018	1.47804e-06	0.000221579	up
ENSMUSG00000045092	S1pr1	-0.51197	8.51475	-5.42444	1.56327e-06	0.000231863	non
ENSMUSG00000043421	Hilpda	1.01027	7.2175	5.3791	1.83696e-06	0.00026678	up
ENSMUSG00000026737	Pip4k2a	-0.899935	6.73176	-5.3798	1.83239e-06	0.00026678	down
ENSMUSG00000024014	Pim1	0.664056	6.42626	5.36945	1.90107e-06	0.000273245	up
ENSMUSG00000002233	Rhoc	2.59067	4.62473	5.36057	1.96203e-06	0.000279129	up
ENSMUSG00000027293	Ehd4	1.39589	6.04897	5.34866	2.04683e-06	0.000288252	up
ENSMUSG00000050350	Gpr18	-1.84458	5.21913	-5.3443	2.07869e-06	0.000289811	down
ENSMUSG00000019478	Rab4a	2.74878	4.73383	5.33604	2.14054e-06	0.000295479	up
ENSMUSG00000068566	Myadm	1.12542	7.53742	5.32879	2.19635e-06	0.000299028	up
ENSMUSG00000043635	Adamts3	-3.45528	-1.42916	-5.32715	2.20914e-06	0.000299028	down
ENSMUSG00000024235	Map3k8	1.18768	6.31367	5.32105	2.25749e-06	0.000302633	up
ENSMUSG00000028460	Sit1	0.544961	8.04447	5.29417	2.48313e-06	0.000329713	non
ENSMUSG00000020601	Trib2	-0.758037	6.87493	-5.27245	2.68163e-06	0.00035271	down
ENSMUSG00000044786	Zfp36	0.878054	8.62185	5.26784	2.72573e-06	0.00035516	up
ENSMUSG00000027901	Dennd2d	-0.850439	7.0245	-5.21429	3.29351e-06	0.000425168	down
ENSMUSG00000024424	Ttc39c	0.896207	7.67495	5.19998	3.46409e-06	0.000439057	up
ENSMUSG00000047867	Gimap6	-0.359179	9.06465	-5.20052	3.45738e-06	0.000439057	non
ENSMUSG00000048264	Dip2c	-4.13144	0.245521	-5.16855	3.86979e-06	0.00048606	down
ENSMUSG00000045232	Rln3	1.33219	6.15563	5.1614	3.96838e-06	0.000493992	up
ENSMUSG00000041954	Tnfrsf18	0.495204	8.65746	5.15202	4.10154e-06	0.00050605	non
ENSMUSG00000020589	Fam49a	-0.974592	6.1108	-5.14388	4.22075e-06	0.00051619	down
ENSMUSG00000078853	Igtp	-0.668711	8.4704	-5.13398	4.37024e-06	0.000529825	down
ENSMUSG00000020744	Slc25a19	0.676181	7.38529	5.11732	4.63375e-06	0.000556928	up
ENSMUSG00000026875	Traf1	0.365394	9.64378	5.10557	4.82892e-06	0.000575426	non
ENSMUSG00000032324	Tspan3	-1.00171	6.68549	-5.08658	5.16156e-06	0.000609851	down
ENSMUSG00000027276	Jag1	4.15242	1.73266	5.025	6.40325e-06	0.000750202	up
ENSMUSG00000030067	Foxp1	-0.605585	8.36265	-5.01846	6.55128e-06	0.000761149	down
ENSMUSG00000032666	1700025G04Rik	-3.67549	2.08703	-4.99302	7.15977e-06	0.000824971	down
ENSMUSG00000024431	Nr3c1	0.699886	8.90896	4.97202	7.70368e-06	0.000880367	up
ENSMUSG00000022584	Ly6c2	-6.21449	3.02454	-4.96292	7.95175e-06	0.000901328	down
ENSMUSG00000090958	Lrrc32	-1.10907	7.36941	-4.95486	8.17819e-06	0.000919519	down
ENSMUSG00000015966	Il17rb	3.52546	3.60218	4.92555	9.05555e-06	0.00101002	up
ENSMUSG00000066191	Anks6	4.20576	-0.543121	4.9006	9.87526e-06	0.00109271	up
ENSMUSG00000043017	Ptgir	3.71935	3.29104	4.89617	1.00281e-05	0.00110088	up
ENSMUSG00000026109	Tmeff2	-2.8329	-1.56467	-4.88136	1.05567e-05	0.00114986	down
ENSMUSG00000026222	Sp100	-0.292198	8.99199	-4.87862	1.06573e-05	0.00115182	non
ENSMUSG00000035000	Dpp4	-1.03805	6.55556	-4.85499	1.15659e-05	0.00123508	down
ENSMUSG00000049422	Chchd10	-1.70213	4.03993	-4.85402	1.16049e-05	0.00123508	down
ENSMUSG00000049103	Ccr2	1.20138	8.25687	4.8464	1.19149e-05	0.00125846	up
ENSMUSG00000023830	Igf2r	-1.62472	6.12343	-4.83851	1.22442e-05	0.00128352	down
ENSMUSG00000021069	Pygl	4.63113	1.52346	4.81682	1.31969e-05	0.00137307	up
ENSMUSG00000099974	Bcl2a1d	1.2075	4.61241	4.8131	1.33673e-05	0.00137475	up
ENSMUSG00000026223	Itm2c	0.484746	8.57424	4.81217	1.34102e-05	0.00137475	non
ENSMUSG00000037318	Traf3ip3	-0.455255	8.09208	-4.80545	1.3725e-05	0.00139674	non
ENSMUSG00000020411	Nipal4	4.68431	-0.405117	4.77827	1.50727e-05	0.00151478	up
ENSMUSG00000050232	Cxcr3	-0.822318	7.75087	-4.7777	1.51021e-05	0.00151478	down
ENSMUSG00000024776	Stambpl1	-0.809126	6.64909	-4.76084	1.60041e-05	0.00159378	down
ENSMUSG00000032515	Csrnp1	1.07218	6.06117	4.75598	1.62738e-05	0.00159781	up
ENSMUSG00000020297	Nsg2	-1.77032	3.66596	-4.75653	1.62429e-05	0.00159781	down
ENSMUSG00000027634	Ndrg3	-0.89011	7.42464	-4.74215	1.70659e-05	0.00166386	down
ENSMUSG00000021262	Evl	-0.743584	5.93358	-4.73815	1.7302e-05	0.00167517	down
ENSMUSG00000032238	Rora	0.578177	9.23318	4.72874	1.78699e-05	0.00171822	non
ENSMUSG00000032216	Nedd4	6.022	4.23113	4.72056	1.83784e-05	0.00173708	up
ENSMUSG00000040548	Tex2	1.38729	6.33505	4.71959	1.84398e-05	0.00173708	up
ENSMUSG00000022377	Asap1	-0.809493	6.59948	-4.72078	1.83645e-05	0.00173708	down
ENSMUSG00000040511	Pvr	-1.25422	5.62226	-4.70477	1.9401e-05	0.00181536	down
ENSMUSG00000037405	Icam1	0.734294	7.81123	4.69065	2.03615e-05	0.00188104	up
ENSMUSG00000003206	Ebi3	1.14283	6.02338	4.68665	2.06426e-05	0.00188104	up
ENSMUSG00000021114	Atp6v1d	-0.472969	7.44879	-4.68753	2.05806e-05	0.00188104	non
ENSMUSG00000056116	H2-T22	-0.500677	7.3767	-4.68672	2.06379e-05	0.00188104	non
ENSMUSG00000033083	Tbc1d4	-1.31169	5.70564	-4.66685	2.20884e-05	0.00199972	down
ENSMUSG00000030114	Klrg1	4.28704	7.56107	4.65105	2.3313e-05	0.00209697	up
ENSMUSG00000041235	Chd7	0.742179	7.65652	4.64426	2.38591e-05	0.00213233	up
ENSMUSG00000022126	Acod1	3.93616	1.31312	4.64163	2.40739e-05	0.00213783	up
ENSMUSG00000028381	Ugcg	-1.07019	6.64126	-4.61774	2.6116e-05	0.00230449	down
ENSMUSG00000041801	Phlda3	3.54669	1.8318	4.6076	2.70328e-05	0.00237038	up
ENSMUSG00000005087	Cd44	0.658742	8.61567	4.59011	2.86896e-05	0.00249994	up
ENSMUSG00000087141	Plcxd2	-0.981815	6.28007	-4.57573	3.01251e-05	0.00260872	down
ENSMUSG00000023132	Gzma	-4.57961	-0.252678	-4.5653	3.12103e-05	0.00268601	down
ENSMUSG00000036206	Sh3bp4	4.30062	3.80761	4.56029	3.17453e-05	0.00269914	up
ENSMUSG00000049044	Rapgef4	-4.0275	1.57677	-4.56024	3.175e-05	0.00269914	down
ENSMUSG00000020034	Tcp11l2	-0.425607	8.6427	-4.55665	3.21389e-05	0.00271564	non
ENSMUSG00000018476	Kdm6b	1.13676	6.04333	4.53403	3.46973e-05	0.00291416	up
ENSMUSG00000021892	Sh3bp5	-0.834729	6.06021	-4.52659	3.55809e-05	0.00297047	down
ENSMUSG00000026620	Mark1	3.84305	-0.884064	4.52306	3.60081e-05	0.0029723	up
ENSMUSG00000026443	Lrrn2	3.45027	0.113793	4.52289	3.60292e-05	0.0029723	up
ENSMUSG00000032135	Mcam	4.76481	0.0656573	4.51968	3.6422e-05	0.00297382	up
ENSMUSG00000074874	Ctla2b	2.28271	2.24874	4.51881	3.65291e-05	0.00297382	up
ENSMUSG00000048416	Mlf1	2.21537	3.64386	4.51582	3.69008e-05	0.00297382	up
ENSMUSG00000036943	Rab8b	0.425034	8.51604	4.51651	3.6814e-05	0.00297382	non
ENSMUSG00000027035	Cers6	-3.88183	1.95758	-4.50918	3.77369e-05	0.00302373	down
ENSMUSG00000032000	Birc3	0.405715	8.36894	4.50736	3.79696e-05	0.00302498	non
ENSMUSG00000033960	Jcad	4.31469	1.67011	4.49617	3.94307e-05	0.00312354	up
ENSMUSG00000041707	1810011H11Rik	3.04336	3.00659	4.48896	4.04011e-05	0.00318233	up
ENSMUSG00000005947	Itgae	1.15262	7.72887	4.48501	4.09437e-05	0.00320695	up
ENSMUSG00000026360	Rgs2	0.530432	9.07019	4.46878	4.32432e-05	0.00336814	non
ENSMUSG00000056290	Ms4a4b	-0.495797	9.01834	-4.46524	4.37619e-05	0.0033896	non
ENSMUSG00000054892	Txk	-0.798871	6.75533	-4.45658	4.50554e-05	0.00347051	down
ENSMUSG00000015396	Cd83	0.830146	8.05486	4.44964	4.61182e-05	0.00353286	up
ENSMUSG00000047751	Utf1	2.63307	3.14156	4.44374	4.70414e-05	0.00358389	up
ENSMUSG00000035509	Fbxl21	4.16544	1.12552	4.43545	4.83699e-05	0.00364526	up
ENSMUSG00000026202	Tuba4a	0.525069	8.05465	4.43642	4.82117e-05	0.00364526	non
ENSMUSG00000042262	Ccr8	0.744722	7.52757	4.43292	4.87818e-05	0.00365653	up
ENSMUSG00000038393	Txnip	-0.689469	8.93986	-4.43132	4.90444e-05	0.00365656	down
ENSMUSG00000000594	Gm2a	0.65145	8.45073	4.40345	5.38467e-05	0.00399325	up
ENSMUSG00000031239	Itm2a	-1.26241	5.94536	-4.39078	5.61787e-05	0.00411762	down
ENSMUSG00000030124	Lag3	-2.84855	0.549501	-4.38999	5.63273e-05	0.00411762	down
ENSMUSG00000015950	Ncf1	-4.50024	1.44676	-4.38955	5.64098e-05	0.00411762	down
ENSMUSG00000031015	Swap70	0.760956	7.24197	4.37694	5.88367e-05	0.0042724	up
ENSMUSG00000035901	Dennd5a	1.0011	6.59322	4.37099	6.00168e-05	0.00432046	up
ENSMUSG00000033910	Gucy1a1	-4.35073	1.87365	-4.37049	6.01182e-05	0.00432046	down
ENSMUSG00000026581	Sell	-0.578895	6.89101	-4.3651	6.12097e-05	0.00437634	non
ENSMUSG00000031488	Rab11fip1	0.849529	6.9498	4.36341	6.15559e-05	0.00437863	up
ENSMUSG00000026159	Agfg1	-0.400587	8.36878	-4.35881	6.25061e-05	0.00442366	non
ENSMUSG00000005763	Cd247	-0.336844	8.20257	-4.35199	6.39444e-05	0.00450259	non
ENSMUSG00000037944	Ccr7	-0.873867	8.4565	-4.34062	6.64129e-05	0.00465291	down
ENSMUSG00000030616	Sytl2	0.95565	7.52226	4.33819	6.69519e-05	0.00466722	up
ENSMUSG00000041268	Dmxl2	4.86757	0.843486	4.32952	6.89116e-05	0.00476032	up
ENSMUSG00000011831	Evi5	2.55713	3.92593	4.32861	6.91206e-05	0.00476032	up
ENSMUSG00000000869	Il4	3.67031	0.870371	4.32778	6.93118e-05	0.00476032	up
ENSMUSG00000058427	Cxcl2	4.85803	4.23995	4.32538	6.98669e-05	0.00477492	up
ENSMUSG00000037138	Aff3	-1.04176	4.49488	-4.32029	7.10597e-05	0.00483275	down
ENSMUSG00000091956	C2cd4b	-3.31437	1.14417	-4.30914	7.37396e-05	0.00499067	down
ENSMUSG00000024070	Prkd3	1.80072	5.20705	4.30674	7.43304e-05	0.00500635	up
ENSMUSG00000039166	Akap7	2.13691	3.83329	4.30046	7.58967e-05	0.00508727	up
ENSMUSG00000003644	Rps6ka1	0.506762	8.72907	4.29863	7.63583e-05	0.00509372	non
ENSMUSG00000074604	Mgst2	-0.654073	6.40969	-4.29486	7.73185e-05	0.00513322	down
ENSMUSG00000022965	Ifngr2	-0.734628	6.17985	-4.28854	7.89542e-05	0.00521696	down
ENSMUSG00000053560	Ier2	0.453764	8.37905	4.2804	8.11146e-05	0.00530939	non
ENSMUSG00000027219	Slc28a2	-0.707561	7.19549	-4.28147	8.08275e-05	0.00530939	down
ENSMUSG00000041609	Bicdl1	-2.08316	3.92182	-4.27886	8.15285e-05	0.00531154	down
ENSMUSG00000035441	Myo1d	3.23736	3.45519	4.27424	8.2785e-05	0.00536178	up
ENSMUSG00000042784	Muc1	1.89883	3.05543	4.2732	8.30688e-05	0.00536178	up
ENSMUSG00000040594	Ranbp17	2.97111	-1.41621	4.26003	8.67687e-05	0.00556699	up
ENSMUSG00000030669	Calca	4.34588	2.60881	4.25906	8.70466e-05	0.00556699	up
ENSMUSG00000041538	H2-Ob	-1.26631	5.09258	-4.25645	8.77996e-05	0.00558951	down
ENSMUSG00000028965	Tnfrsf9	1.12015	8.42157	4.24305	9.17727e-05	0.00581589	up
ENSMUSG00000038894	Irs2	1.12894	6.74807	4.23111	9.54584e-05	0.00602208	up
ENSMUSG00000028668	Eloa	0.486751	7.82155	4.21265	0.000101443	0.00637079	non
ENSMUSG00000032220	Myo1e	0.936765	7.44055	4.20091	0.000105438	0.00656255	up
ENSMUSG00000048277	Syngr2	0.417206	8.17109	4.20129	0.000105304	0.00656255	non
ENSMUSG00000043931	Gimap7	-0.560349	7.14486	-4.19898	0.000106108	0.00657491	non
ENSMUSG00000018168	Ikzf3	0.606571	8.49188	4.19437	0.000107727	0.00664571	up
ENSMUSG00000003882	Il7r	0.451348	9.34486	4.171	0.000116311	0.00714362	non
ENSMUSG00000032348	Gsta4	-3.43227	2.63827	-4.16779	0.000117542	0.0071876	down
ENSMUSG00000006301	Tmbim1	1.34574	6.27819	4.1602	0.000120502	0.00731217	up
ENSMUSG00000028163	Nfkb1	0.633044	8.31357	4.15884	0.000121039	0.00731217	up
ENSMUSG00000025473	Adam8	1.48309	6.70383	4.15855	0.000121153	0.00731217	up
ENSMUSG00000035448	Ccr3	4.33272	4.38431	4.15684	0.000121833	0.00732155	up
ENSMUSG00000025584	Pde8a	1.88544	4.33175	4.15479	0.000122655	0.00732419	up
ENSMUSG00000037926	Ssh2	-0.538544	8.7426	-4.15411	0.000122928	0.00732419	non
ENSMUSG00000021591	Glrx	0.544041	7.92328	4.15214	0.000123721	0.00734006	non
ENSMUSG00000044052	Ccr10	4.62565	2.50999	4.14571	0.000126351	0.00740566	up
ENSMUSG00000025915	Sgk3	-3.74752	2.75912	-4.14784	0.000125473	0.00740566	down
ENSMUSG00000105096	Gbp10	-3.07762	2.29471	-4.14554	0.00012642	0.00740566	down
ENSMUSG00000031467	Agpat5	0.617827	6.40075	4.13647	0.000130224	0.00754294	up
ENSMUSG00000000440	Pparg	4.56611	2.98975	4.13619	0.000130342	0.00754294	up
ENSMUSG00000030747	Dgat2	3.29931	4.76652	4.13609	0.000130386	0.00754294	up
ENSMUSG00000030917	Tmem159	2.28576	4.13427	4.1296	0.000133178	0.00767258	up
ENSMUSG00000038725	Pkhd1l1	-3.56991	0.499998	-4.11347	0.000140372	0.00805377	down
ENSMUSG00000000732	Icosl	3.25355	2.67955	4.10919	0.000142342	0.00813333	up
ENSMUSG00000034765	Dusp5	0.652461	7.70921	4.10455	0.000144511	0.00818836	up
ENSMUSG00000019866	Crybg1	0.575399	7.83907	4.10337	0.000145067	0.00818836	non
ENSMUSG00000078920	Ifi47	-0.592463	7.98837	-4.10366	0.000144931	0.00818836	down
ENSMUSG00000006014	Prg4	-1.17819	5.13459	-4.09825	0.000147506	0.00829247	down
ENSMUSG00000005696	Sh2d1a	-0.56341	6.82421	-4.09209	0.000150489	0.00842617	non
ENSMUSG00000079363	Gbp4	-0.540917	8.40953	-4.07648	0.000158317	0.00882904	non
ENSMUSG00000032735	Ablim3	3.89325	1.18981	4.06593	0.00016383	0.00906398	up
ENSMUSG00000072620	Slfn2	-0.464411	8.0697	-4.06601	0.00016379	0.00906398	non
ENSMUSG00000042604	Kcna4	4.18287	-0.151739	4.05975	0.00016715	0.00921109	up
ENSMUSG00000011171	Vipr2	4.18926	0.123244	4.05284	0.000170932	0.00938243	up
ENSMUSG00000055760	Gemin6	-3.20347	2.98896	-4.04952	0.00017278	0.00941561	down
ENSMUSG00000022994	Adcy6	-3.81485	-0.0927055	-4.04933	0.000172887	0.00941561	down
ENSMUSG00000030336	Cd27	-0.355077	8.85118	-4.04457	0.000175568	0.00952438	non
ENSMUSG00000024639	Gnaq	1.67773	4.84814	4.03956	0.000178441	0.00960548	up
ENSMUSG00000031532	Saraf	-0.306176	9.39746	-4.04004	0.000178162	0.00960548	non
ENSMUSG00000021782	Dlg5	3.52213	0.781316	4.03747	0.000179647	0.00963322	up
ENSMUSG00000052727	Map1b	3.16235	0.633532	4.031	0.000183443	0.0097991	up
ENSMUSG00000042396	Rbm7	-0.371052	7.91475	-4.02269	0.000188434	0.0100199	non
ENSMUSG00000059325	Hopx	0.536581	7.78477	4.02174	0.000189013	0.0100199	non
ENSMUSG00000032041	Tirap	3.36684	2.09135	4.0181	0.000191247	0.0100999	up
ENSMUSG00000036944	Tmem71	-0.455058	7.27468	-4.01419	0.000193675	0.0101895	non
ENSMUSG00000034903	Cobll1	1.37262	5.46689	4.00724	0.000198063	0.0103605	up
ENSMUSG00000022594	Lynx1	-3.33511	-0.178772	-4.0067	0.000198411	0.0103605	down
ENSMUSG00000027947	Il6ra	-0.894231	5.78769	-4.00295	0.00020082	0.0104471	down
ENSMUSG00000036863	Syde2	-2.83406	-1.37247	-3.99368	0.000206905	0.0107237	down
ENSMUSG00000040723	Rcsd1	0.380995	8.57196	3.99149	0.000208368	0.0107595	non
ENSMUSG00000024610	Cd74	1.00647	7.88398	3.99017	0.000209257	0.0107656	up
ENSMUSG00000032026	Rexo2	-0.447546	7.33744	-3.98823	0.000210566	0.0107931	non
ENSMUSG00000034160	Ogt	-0.416986	9.26799	-3.9788	0.000217049	0.0110846	non
ENSMUSG00000031666	Rbl2	0.5438	8.03125	3.9728	0.000221268	0.0112588	non
ENSMUSG00000052384	Nrros	0.872537	7.19304	3.96638	0.000225874	0.0114322	up
ENSMUSG00000037754	Ppp1r16b	0.657468	7.79483	3.96578	0.000226315	0.0114322	up
ENSMUSG00000016526	Dyrk3	3.85259	2.71128	3.95782	0.000232163	0.0116852	up
ENSMUSG00000029279	Brdt	-3.30514	-0.61868	-3.94845	0.000239237	0.011998	down
ENSMUSG00000079429	Mroh2a	3.3608	1.8023	3.94638	0.000240833	0.0120348	up
ENSMUSG00000021703	Serinc5	1.82577	4.99456	3.94435	0.000242402	0.0120699	up
ENSMUSG00000034751	Mast4	1.29386	5.81816	3.9403	0.000245565	0.0120978	up
ENSMUSG00000003363	Pld3	0.362092	8.66933	3.94235	0.000243956	0.0120978	non
ENSMUSG00000062604	Srpk2	-0.642585	6.95388	-3.94038	0.0002455	0.0120978	down
ENSMUSG00000037664	Cdkn1c	3.18063	1.59174	3.93746	0.000247803	0.012165	up
ENSMUSG00000074896	Ifit3	-4.16093	2.52698	-3.93195	0.000252211	0.012308	down
ENSMUSG00000023267	Gabrr2	-3.23578	2.21665	-3.93161	0.000252482	0.012308	down
ENSMUSG00000008734	Gprc5b	-2.2301	-0.89527	-3.93009	0.00025371	0.0123248	down
ENSMUSG00000010609	Psen2	0.379811	7.99493	3.92197	0.000260375	0.0125611	non
ENSMUSG00000018001	Cyth3	-0.896292	6.31532	-3.92297	0.00025955	0.0125611	down
ENSMUSG00000030056	Isy1	0.551006	6.54449	3.91883	0.000263004	0.0126441	non
ENSMUSG00000036093	Arl5a	0.841638	7.44237	3.91759	0.000264048	0.0126507	up
ENSMUSG00000036381	P2ry14	2.41821	3.75332	3.90921	0.000271199	0.0129098	up
ENSMUSG00000024054	Smchd1	-0.49899	8.1463	-3.90908	0.000271307	0.0129098	non
ENSMUSG00000002325	Irf9	-0.597481	7.62593	-3.90793	0.000272309	0.0129134	down
ENSMUSG00000053702	Nebl	1.01894	6.86447	3.90261	0.000276961	0.0130153	up
ENSMUSG00000027985	Lef1	-0.492567	7.0842	-3.90227	0.000277259	0.0130153	non
ENSMUSG00000022604	Cep97	-0.709629	6.34444	-3.90383	0.000275886	0.0130153	down
ENSMUSG00000021532	Fastkd3	1.08301	6.2306	3.89959	0.000279641	0.0130393	up
ENSMUSG00000042105	Inpp5f	-0.701254	6.52339	-3.90005	0.00027923	0.0130393	down
ENSMUSG00000112148	Lilrb4	1.46983	5.564	3.89817	0.000280907	0.0130547	up
ENSMUSG00000017707	Serinc3	0.346371	10.0731	3.88406	0.000293807	0.0136088	non
ENSMUSG00000020363	Gfpt2	3.99373	2.19913	3.87661	0.000300843	0.0138886	up
ENSMUSG00000021218	Gdi2	-0.283249	8.51917	-3.87423	0.000303123	0.0139477	non
ENSMUSG00000001741	Il16	-0.358185	8.05052	-3.86899	0.00030821	0.0141152	non
ENSMUSG00000040746	Rnf167	-0.360677	8.3573	-3.86737	0.0003098	0.0141152	non
ENSMUSG00000020257	Wdr82	-0.947288	6.32276	-3.86809	0.00030909	0.0141152	down
ENSMUSG00000024811	Tnks2	-0.326102	8.03569	-3.86578	0.000311366	0.0141403	non
ENSMUSG00000029287	Tgfbr3	-3.30348	2.53167	-3.85816	0.000318978	0.0144389	down
ENSMUSG00000020660	Pomc	2.66344	1.69799	3.84735	0.000330087	0.0148934	up
ENSMUSG00000028341	Nr4a3	1.07943	6.05737	3.84592	0.000331587	0.0149128	up
ENSMUSG00000024659	Anxa1	1.69755	6.12134	3.8429	0.000334774	0.0149597	up
ENSMUSG00000079110	Capn3	-1.37453	4.93913	-3.8438	0.000333818	0.0149597	down
ENSMUSG00000035713	Usp35	-3.99493	1.31089	-3.84083	0.000336974	0.0149907	down
ENSMUSG00000027381	Bcl2l11	-1.11109	5.13929	-3.84022	0.000337619	0.0149907	down
ENSMUSG00000021025	Nfkbia	0.433179	9.39449	3.83289	0.000345537	0.0152936	non
ENSMUSG00000054986	Sec14l3	2.47558	-1.35641	3.8148	0.000365849	0.0161414	up
ENSMUSG00000056999	Ide	0.447088	8.36956	3.80667	0.000375336	0.0165077	non
ENSMUSG00000026628	Atf3	2.33195	4.54553	3.80414	0.000378339	0.0165874	up
ENSMUSG00000028393	Alad	0.901865	6.21132	3.79473	0.00038972	0.0170329	up
ENSMUSG00000043924	Ncmap	0.698247	6.69101	3.79149	0.000393705	0.0170998	up
ENSMUSG00000028521	Slc35d1	-1.12114	5.78097	-3.79184	0.000393278	0.0170998	down
ENSMUSG00000034833	Tespa1	0.543075	7.92903	3.78745	0.000398738	0.0172646	non
ENSMUSG00000039765	Cc2d2a	3.247	2.37038	3.78467	0.000402243	0.017325	up
ENSMUSG00000098557	Kctd12	2.057	3.65516	3.78437	0.000402617	0.017325	up
ENSMUSG00000027361	Gabpb1	0.535046	7.41813	3.77956	0.000408747	0.0175346	non
ENSMUSG00000002732	Fkbp7	-2.66074	1.94582	-3.77131	0.000419471	0.0179395	down
ENSMUSG00000039652	Cpeb3	-2.68847	-0.48755	-3.76882	0.000422758	0.0180247	down
ENSMUSG00000067297	Ifit1bl2	-3.22996	-0.229487	-3.76461	0.000428379	0.0182087	down
ENSMUSG00000048521	Cxcr6	1.07116	8.13197	3.76025	0.000434259	0.0184026	up
ENSMUSG00000029204	Rhoh	-0.275664	9.24524	-3.75436	0.000442353	0.0186887	non
ENSMUSG00000040264	Gbp2b	-3.41365	1.37935	-3.74989	0.000448584	0.0188947	down
ENSMUSG00000025104	Hdgfl3	-1.08459	4.82123	-3.74313	0.000458168	0.0192403	down
ENSMUSG00000072966	Gprasp2	2.81295	3.2841	3.73576	0.000468833	0.0195394	up
ENSMUSG00000028680	Plk3	0.786895	6.99395	3.73464	0.00047048	0.0195394	up
ENSMUSG00000026950	Neb	1.49818	7.96524	3.73444	0.000470768	0.0195394	up
ENSMUSG00000063450	Syne2	1.47801	6.41017	3.7334	0.000472297	0.0195394	up
ENSMUSG00000025085	Ablim1	-0.306109	9.18074	-3.73398	0.000471451	0.0195394	non
ENSMUSG00000029298	Gbp9	-0.764067	7.47704	-3.72478	0.000485171	0.0200126	down
ENSMUSG00000002728	Naa20	-0.651805	6.01584	-3.72254	0.000488572	0.0200934	down
ENSMUSG00000032387	Rbpms2	-3.2624	0.192162	-3.71752	0.000496276	0.0203502	down
ENSMUSG00000027111	Itga6	-0.712747	6.8306	-3.71589	0.000498816	0.0203944	down
ENSMUSG00000017009	Sdc4	1.69819	5.55402	3.71244	0.000504196	0.0205541	up
ENSMUSG00000048546	Tob2	0.733777	7.00206	3.71096	0.000506531	0.0205891	up
ENSMUSG00000049553	Polr1a	1.03685	6.04863	3.70768	0.000511724	0.0207397	up
ENSMUSG00000001348	Acp5	-0.557729	7.16118	-3.70025	0.000523696	0.0211634	non
ENSMUSG00000022105	Rb1	-0.708102	6.71178	-3.69921	0.00052538	0.0211701	down
ENSMUSG00000043542	Zc2hc1a	3.37655	2.67201	3.69536	0.0005317	0.021363	up
ENSMUSG00000030107	Usp18	-2.77931	4.17595	-3.68781	0.000544329	0.0218076	down
ENSMUSG00000028173	Wls	0.519761	8.35355	3.67562	0.000565299	0.0225828	non
ENSMUSG00000029379	Cxcl3	4.33193	1.01647	3.67161	0.000572368	0.0227999	up
ENSMUSG00000039232	Stx11	0.868636	7.76901	3.66917	0.000576702	0.0229071	up
ENSMUSG00000020644	Id2	0.642525	8.73769	3.66617	0.000582085	0.0230552	up
ENSMUSG00000079339	Ifit1bl1	-1.64508	4.7427	-3.66232	0.000589055	0.0232652	down
ENSMUSG00000005125	Ndrg1	1.24918	6.03447	3.65689	0.000599028	0.0235922	up
ENSMUSG00000031438	Rnf128	2.65304	4.40001	3.64989	0.000612133	0.0240404	up
ENSMUSG00000007659	Bcl2l1	1.3295	6.64169	3.64452	0.000622364	0.0243736	up
ENSMUSG00000063889	Crem	0.584722	8.12068	3.63973	0.000631631	0.0246672	non
ENSMUSG00000029103	Lrpap1	0.628218	6.95866	3.63698	0.000637011	0.024807	up
ENSMUSG00000018932	Map2k3	0.481924	8.15686	3.63609	0.00063877	0.024807	non
ENSMUSG00000031652	N4bp1	0.825715	6.89683	3.63289	0.000645089	0.0249477	up
ENSMUSG00000026104	Stat1	-0.497608	7.72367	-3.63187	0.000647127	0.0249477	non
ENSMUSG00000003992	Ssbp2	-0.706521	6.95173	-3.63155	0.000647761	0.0249477	down
ENSMUSG00000028927	Padi2	1.4715	5.59024	3.62985	0.000651161	0.0250096	up
ENSMUSG00000024793	Tnfrsf25	0.383071	7.44695	3.62683	0.000657243	0.0251738	non
ENSMUSG00000049470	Aff4	0.528717	7.96479	3.62444	0.000662103	0.0252905	non
ENSMUSG00000040785	Ttc3	-0.716006	7.42368	-3.62348	0.000664069	0.0252963	down
ENSMUSG00000039911	Spsb1	-3.55261	2.42644	-3.61676	0.000677932	0.025754	down
ENSMUSG00000039943	Plcb4	0.808341	6.39805	3.61495	0.000681722	0.0258276	up
ENSMUSG00000042688	Mapk6	0.479862	7.11236	3.61331	0.000685174	0.0258881	non
ENSMUSG00000040270	Bach2	-1.26651	4.48141	-3.60881	0.0006947	0.026177	down
ENSMUSG00000017493	Igfbp4	-3.33157	5.40939	-3.59625	0.000722014	0.0271329	down
ENSMUSG00000039005	Tlr4	4.00495	0.74238	3.59078	0.000734218	0.0274023	up
ENSMUSG00000045394	Epcam	2.39834	5.81953	3.59019	0.000735548	0.0274023	up
ENSMUSG00000010175	Prox1	3.5091	-0.000995163	3.58953	0.000737044	0.0274023	up
ENSMUSG00000043872	Zmym1	-1.6345	4.68754	-3.59152	0.000732547	0.0274023	down
ENSMUSG00000053469	Tg	2.74506	3.57123	3.58761	0.000741395	0.0274908	up
ENSMUSG00000049791	Fzd4	3.46275	0.224069	3.5813	0.000755853	0.0279525	up
ENSMUSG00000022102	Dok2	0.297398	8.13243	3.57336	0.000774434	0.0285431	non
ENSMUSG00000022106	Rcbtb2	0.460818	7.35652	3.57273	0.000775916	0.0285431	non
ENSMUSG00000031933	Izumo1r	-0.520838	7.95684	-3.57146	0.000778943	0.028579	non
ENSMUSG00000020380	Rad50	0.675302	6.64088	3.55851	0.000810363	0.0296537	up
ENSMUSG00000034066	Farp2	-2.59249	0.113613	-3.55707	0.000813931	0.0297063	down
ENSMUSG00000039680	Mrps6	-0.733066	6.26542	-3.55341	0.000823057	0.029961	down
ENSMUSG00000056069	Fam105a	-0.323964	8.29165	-3.54918	0.00083374	0.0302708	non
ENSMUSG00000021395	Spin1	0.529621	6.80505	3.54539	0.000843429	0.0305431	non
ENSMUSG00000034108	Ccs	-0.465178	7.01143	-3.54242	0.000851088	0.0307406	non
ENSMUSG00000055723	Rras2	-0.813301	5.31673	-3.53495	0.000870639	0.0313655	down
ENSMUSG00000068806	Olfr1259	2.56755	-0.22717	3.53224	0.000877851	0.0315352	up
ENSMUSG00000047557	Lxn	0.575131	6.28573	3.52873	0.000887257	0.0315352	non
ENSMUSG00000008450	Nutf2	-2.22156	1.48415	-3.53058	0.000882285	0.0315352	down
ENSMUSG00000043411	Usp48	-0.609505	7.24012	-3.53019	0.000883332	0.0315352	down
ENSMUSG00000047632	Fgfbp3	-2.51491	1.89709	-3.52834	0.000888309	0.0315352	down
ENSMUSG00000031932	Gpr83	-1.82141	4.53379	-3.52746	0.000890689	0.0315352	down
ENSMUSG00000046971	Pla2g4f	-3.77558	0.713108	-3.52728	0.000891183	0.0315352	down
ENSMUSG00000026321	Tnfrsf11a	3.60936	0.201117	3.52554	0.000895895	0.0316217	up
ENSMUSG00000044770	Scml4	-0.738683	6.12556	-3.52074	0.000909045	0.0320048	down
ENSMUSG00000040274	Cdk6	0.896553	6.83564	3.51985	0.000911525	0.0320113	up
ENSMUSG00000069601	Ank3	2.83377	0.751664	3.51355	0.000929111	0.0325469	up
ENSMUSG00000069874	Irgm2	-0.825483	6.70396	-3.49373	0.000986556	0.0344726	down
ENSMUSG00000053641	Dennd4a	0.779999	8.59636	3.48787	0.00100418	0.0350007	up
ENSMUSG00000062373	Tmem65	-0.953496	6.23745	-3.48521	0.0010123	0.0351956	down
ENSMUSG00000034210	Efcab14	0.71843	6.7032	3.47752	0.00103606	0.0358429	up
ENSMUSG00000030265	Kras	-0.431221	7.36788	-3.47754	0.00103599	0.0358429	non
ENSMUSG00000040183	Ankrd6	2.5242	3.95979	3.47414	0.00104666	0.0361201	up
ENSMUSG00000079554	Aox2	-1.41371	-1.73155	-3.47243	0.00105207	0.0362171	down
ENSMUSG00000047221	Fam185a	1.99046	4.96529	3.4699	0.00106012	0.0363148	up
ENSMUSG00000028545	Bend5	-3.00541	0.528297	-3.47043	0.00105845	0.0363148	down
ENSMUSG00000032251	Irak1bp1	2.74443	1.42891	3.46711	0.00106907	0.0363534	up
ENSMUSG00000022014	Epsti1	-0.456328	6.94369	-3.46872	0.00106391	0.0363534	non
ENSMUSG00000002996	Hbp1	-0.400225	7.73061	-3.4679	0.00106654	0.0363534	non
ENSMUSG00000021306	Gpr137b	2.82206	0.691987	3.46446	0.00107765	0.0365563	up
ENSMUSG00000032554	Trf	2.09873	1.3203	3.463	0.0010824	0.0366282	up
ENSMUSG00000061589	Dot1l	0.990565	5.77074	3.46046	0.00109069	0.0368194	up
ENSMUSG00000026068	Il18rap	0.921842	7.08595	3.45927	0.0010946	0.0368622	up
ENSMUSG00000038151	Prdm1	1.03468	6.6977	3.45487	0.00110917	0.0371854	up
ENSMUSG00000041765	Ubac2	-0.379446	7.55578	-3.45476	0.00110953	0.0371854	non
ENSMUSG00000036398	Ppp1r11	0.367092	7.28303	3.452	0.00111878	0.0374053	non
ENSMUSG00000060470	Adgrg3	2.79264	1.55031	3.44922	0.00112816	0.0375406	up
ENSMUSG00000102018	K230010J24Rik	1.82963	-1.39903	3.44921	0.00112821	0.0375406	up
ENSMUSG00000052889	Prkcb	-0.8524	6.12319	-3.44717	0.00113513	0.0376809	down
ENSMUSG00000028496	Mllt3	-0.457335	7.20138	-3.44545	0.00114103	0.0377145	non
ENSMUSG00000028759	Hp1bp3	-0.301818	8.00398	-3.44529	0.00114155	0.0377145	non
ENSMUSG00000022555	Dgat1	0.564541	7.82764	3.44382	0.00114663	0.0377926	non
ENSMUSG00000019312	Grb7	1.18023	4.47819	3.43749	0.00116859	0.0383353	up
ENSMUSG00000024937	Ehbp1l1	0.524417	6.74361	3.43762	0.00116815	0.0383353	non
ENSMUSG00000078945	Naip2	1.43874	5.01476	3.43419	0.00118023	0.0386261	up
ENSMUSG00000039633	Lonrf1	3.30241	2.15259	3.43048	0.00119343	0.0389666	up
ENSMUSG00000017737	Mmp9	2.40549	5.84886	3.42943	0.00119717	0.0389976	up
ENSMUSG00000043592	Unc5cl	-1.28201	4.92969	-3.42725	0.00120502	0.0391617	down
ENSMUSG00000046272	Olfr1444	-2.9146	-1.163	-3.4239	0.00121716	0.0394642	down
ENSMUSG00000034275	Igsf9b	1.78124	4.38674	3.42179	0.00122485	0.0396216	up
ENSMUSG00000045382	Cxcr4	0.485393	6.85317	3.4186	0.00123659	0.0399087	non
ENSMUSG00000037706	Cd81	0.571855	7.79194	3.41669	0.00124369	0.0400451	non
ENSMUSG00000027346	Gpcpd1	-0.354325	7.71584	-3.41477	0.00125085	0.0401829	non
ENSMUSG00000031168	Ebp	0.40789	7.3077	3.41142	0.00126342	0.0404934	non
ENSMUSG00000030651	Art2b	-0.986424	5.09282	-3.41058	0.00126662	0.0405027	down
ENSMUSG00000022661	Cd200	-1.02487	6.47687	-3.40954	0.00127053	0.0405347	down
ENSMUSG00000025804	Ccr1	4.22805	3.27103	3.40751	0.00127826	0.0406882	up
ENSMUSG00000028106	Rprd2	-0.594768	6.25757	-3.40265	0.00129696	0.0411895	down
ENSMUSG00000021113	Snapc1	0.736943	6.0489	3.39777	0.00131595	0.0416033	up
ENSMUSG00000038564	Ift172	-3.17779	1.61881	-3.39791	0.00131542	0.0416033	down
ENSMUSG00000020205	Phlda1	1.42066	3.60576	3.39597	0.00132303	0.0416836	up
ENSMUSG00000032577	Mapkapk3	0.599073	7.98989	3.3956	0.00132447	0.0416836	up
ENSMUSG00000034189	Hsdl1	-0.561779	6.93397	-3.3889	0.00135118	0.0424284	non
ENSMUSG00000036644	Tbc1d9b	0.770618	6.84509	3.38541	0.00136531	0.0426916	up
ENSMUSG00000075122	Cd80	2.75898	3.07152	3.38531	0.00136569	0.0426916	up
ENSMUSG00000022516	Nudt16l1	-0.448976	6.66751	-3.37998	0.00138752	0.0432771	non
ENSMUSG00000016498	Pdcd1lg2	0.79572	5.57266	3.37376	0.00141341	0.0439609	up
ENSMUSG00000039599	Fam149b	-0.621274	6.17303	-3.3732	0.00141575	0.0439609	down
ENSMUSG00000020715	Ern1	1.87111	4.24617	3.37148	0.001423	0.0439898	up
ENSMUSG00000024985	Tcf7l2	-2.69993	-0.237868	-3.37169	0.00142213	0.0439898	down
ENSMUSG00000049807	Arhgap23	2.81915	-0.496163	3.36848	0.00143574	0.0442856	up
ENSMUSG00000032359	Ctsh	3.79263	3.14727	3.36536	0.00144908	0.0445	up
ENSMUSG00000027215	Cd82	0.351013	8.79626	3.36582	0.00144711	0.0445	non
ENSMUSG00000073555	Gm4951	-3.45489	2.08733	-3.36306	0.001459	0.0447065	down
ENSMUSG00000029359	Tesc	-0.589347	6.28051	-3.36012	0.0014718	0.0449997	down
ENSMUSG00000037997	Parp11	-1.41712	4.79711	-3.35382	0.00149951	0.0457465	down
ENSMUSG00000040751	Lat2	2.02025	3.73342	3.35139	0.00151033	0.0458759	up
ENSMUSG00000020101	Vsir	-0.321868	8.22431	-3.35211	0.00150714	0.0458759	non
ENSMUSG00000000957	Mmp14	3.87809	2.30448	3.34857	0.00152297	0.0459719	up
ENSMUSG00000055044	Pdlim1	-0.471717	6.33567	-3.34838	0.00152384	0.0459719	non
ENSMUSG00000054889	Dsp	-2.89941	0.0116801	-3.34743	0.00152815	0.0459719	down
ENSMUSG00000024910	Ctsw	-0.920861	6.80543	-3.3471	0.00152962	0.0459719	down
ENSMUSG00000030365	Clec2i	-0.791739	5.5053	-3.34702	0.00152998	0.0459719	down
ENSMUSG00000021681	Aggf1	-0.436568	7.10618	-3.34576	0.00153573	0.0460455	non
ENSMUSG00000044029	Olfr178	2.07127	-1.32339	3.34247	0.00155073	0.0462747	up
ENSMUSG00000078963	Hsbp1l1	2.65962	-0.454213	3.34236	0.00155123	0.0462747	up
ENSMUSG00000047407	Tgif1	0.281779	7.95804	3.34118	0.00155665	0.0462747	non
ENSMUSG00000069892	9930111J21Rik2	-0.890352	5.34738	-3.34163	0.00155457	0.0462747	down
ENSMUSG00000079652	Fam71f2	3.06604	0.0428207	3.33105	0.0016039	0.0473766	up
ENSMUSG00000038324	Trpc4ap	-0.395578	8.35333	-3.33201	0.00159939	0.0473766	non
ENSMUSG00000040188	Scamp2	0.402461	7.66408	3.33046	0.00160669	0.0473766	non
ENSMUSG00000030987	Stim1	0.472578	7.36194	3.33033	0.00160731	0.0473766	non
ENSMUSG00000079502	Cfap77	-2.33106	-0.900634	-3.32744	0.00162107	0.0476813	down
ENSMUSG00000079657	Rab26	1.74255	4.56522	3.32276	0.00164362	0.0482427	up
ENSMUSG00000029075	Tnfrsf4	0.356132	9.46149	3.31959	0.001659	0.048592	non
ENSMUSG00000038354	Ankrd35	-2.93552	-1.16582	-3.31719	0.0016708	0.0488351	down
ENSMUSG00000066877	Nck2	0.727565	6.12493	3.31389	0.00168712	0.0488596	up
ENSMUSG00000094840	Muc3a	2.28383	4.0594	3.31356	0.00168874	0.0488596	up
ENSMUSG00000026014	Raph1	1.28821	5.87151	3.31288	0.0016921	0.0488596	up
ENSMUSG00000040699	Limd2	-0.187767	9.00567	-3.31404	0.00168636	0.0488596	non
ENSMUSG00000029384	2010109A12Rik	-2.8952	0.683331	-3.31412	0.00168596	0.0488596	down
ENSMUSG00000030327	Necap1	-0.766005	5.7401	-3.31277	0.00169267	0.0488596	down
ENSMUSG00000024098	Twsg1	-1.01451	6.82301	-3.30914	0.00171082	0.0492815	down
ENSMUSG00000060733	Ipmk	0.970458	6.25881	3.3036	0.00173891	0.0499711	up
ENSMUSG00000046447	Camk2n1	1.6833	3.45358	3.30301	0.00174193	0.0499711	up
ENSMUSG00000021411	Pxdc1	3.81234	3.4125	3.29936	0.00176069	0.0504056	non
ENSMUSG00000045930	Clec14a	3.41738	-0.794485	3.29655	0.00177531	0.0507201	non
ENSMUSG00000063354	Slc39a4	1.0621	5.93719	3.2931	0.00179338	0.0511315	non
ENSMUSG00000027287	Snap23	-0.651066	6.41038	-3.29101	0.00180437	0.0513398	non
ENSMUSG00000037341	Slc9a7	-0.718528	5.32654	-3.28957	0.00181202	0.0514524	non
ENSMUSG00000054364	Rhob	-1.87919	2.74843	-3.28135	0.0018562	0.0526	non
ENSMUSG00000033355	Rtp4	-0.961717	5.32896	-3.27984	0.0018644	0.0527252	non
ENSMUSG00000024376	Epb41l4a	2.96251	1.77148	3.27586	0.00188624	0.0531861	non
ENSMUSG00000051124	Gimap9	-0.398358	7.23327	-3.27548	0.00188833	0.0531861	non
ENSMUSG00000026883	Dab2ip	2.64192	1.46122	3.26964	0.00192087	0.053966	non
ENSMUSG00000018398	Sept8	2.59788	3.1844	3.26912	0.00192376	0.053966	non
ENSMUSG00000047446	Arl4a	0.431177	7.0312	3.26842	0.00192774	0.053969	non
ENSMUSG00000029924	Slc37a3	0.708752	6.42781	3.26694	0.00193607	0.0540576	non
ENSMUSG00000039178	Tbc1d19	3.05727	3.03353	3.26648	0.00193866	0.0540576	non
ENSMUSG00000071068	Treml2	-2.20202	2.23946	-3.26226	0.00196268	0.0545355	non
ENSMUSG00000027739	Rab33b	-1.33477	5.56092	-3.2621	0.00196362	0.0545355	non
ENSMUSG00000014303	Glis2	2.56953	1.36813	3.26006	0.00197534	0.054752	non
ENSMUSG00000033255	Gm5134	-2.87195	-0.459749	-3.2522	0.00202116	0.0559108	non
ENSMUSG00000027298	Tyro3	3.08029	1.62105	3.24551	0.0020609	0.0568972	non
ENSMUSG00000032097	Ddx6	-0.407088	8.08505	-3.24431	0.00206809	0.0569827	non
ENSMUSG00000029670	Ing3	-0.677537	6.02462	-3.23919	0.00209915	0.0577142	non
ENSMUSG00000078616	Trim30c	-2.59205	-1.00777	-3.23857	0.00210291	0.0577142	non
ENSMUSG00000000340	Dbt	-2.65238	3.58379	-3.23201	0.00214341	0.0586291	non
ENSMUSG00000039264	Gimap3	-0.251205	9.50402	-3.2314	0.0021472	0.0586291	non
ENSMUSG00000067613	Krt83	1.23379	3.72636	3.23081	0.00215088	0.0586291	non
ENSMUSG00000040867	Begain	-2.27359	-1.18839	-3.23046	0.00215307	0.0586291	non
ENSMUSG00000047423	AI837181	-1.03838	5.20935	-3.22555	0.00218395	0.0592082	non
ENSMUSG00000005533	Igf1r	-1.13573	4.62952	-3.22506	0.00218706	0.0592082	non
ENSMUSG00000052155	Acvr2a	1.28689	4.95321	3.22506	0.00218708	0.0592082	non
ENSMUSG00000037921	Ddx60	-0.849761	5.86136	-3.21598	0.00224541	0.0606697	non
ENSMUSG00000026427	Eif2d	0.453275	7.01407	3.21185	0.00227244	0.0612811	non
ENSMUSG00000025498	Irf7	-0.58274	7.2969	-3.21098	0.00227818	0.0613174	non
ENSMUSG00000028465	Tln1	0.291919	8.57421	3.2085	0.00229453	0.0616383	non
ENSMUSG00000036586	Grifin	-2.25403	-0.939788	-3.20615	0.00231022	0.0619363	non
ENSMUSG00000028788	Ptp4a2	0.28649	8.67052	3.20551	0.0023145	0.0619363	non
ENSMUSG00000049804	Armcx4	2.57567	2.29815	3.19972	0.00235356	0.0628608	non
ENSMUSG00000071076	Jund	0.425349	6.93245	3.19755	0.00236837	0.0630376	non
ENSMUSG00000030956	Fam53b	0.370024	7.8252	3.19742	0.00236922	0.0630376	non
ENSMUSG00000083193	4930595D18Rik	1.47094	1.70806	3.19181	0.00240793	0.0639454	non
ENSMUSG00000006494	Pdk1	-0.610029	6.65841	-3.19044	0.00241743	0.0640069	non
ENSMUSG00000035299	Mid1	2.4505	1.32093	3.18966	0.00242291	0.0640069	non
ENSMUSG00000026834	Acvr1c	-2.50935	-0.659255	-3.18942	0.00242457	0.0640069	non
ENSMUSG00000052949	Rnf157	0.999883	5.45478	3.18884	0.00242861	0.0640069	non
ENSMUSG00000046798	Cldn12	3.25678	2.12369	3.18699	0.00244161	0.0642282	non
ENSMUSG00000028688	Toe1	-0.76246	4.97599	-3.18553	0.00245188	0.0642808	non
ENSMUSG00000026107	Nabp1	0.553561	7.75862	3.1854	0.00245283	0.0642808	non
ENSMUSG00000002076	Hsf2bp	-3.0809	-0.292858	-3.18222	0.00247538	0.0647499	non
ENSMUSG00000019850	Tnfaip3	0.244403	10.4118	3.18129	0.00248201	0.0648017	non
ENSMUSG00000002058	Unc119	0.414303	6.74658	3.18015	0.00249019	0.0648939	non
ENSMUSG00000023277	Twf2	-0.288268	7.78711	-3.17914	0.00249744	0.0649613	non
ENSMUSG00000007021	Syngr3	3.44852	1.2476	3.17661	0.00251573	0.0650074	non
ENSMUSG00000030523	Trpm1	-3.35458	1.00268	-3.17645	0.0025169	0.0650074	non
ENSMUSG00000022799	Arhgap31	0.497898	7.65907	3.17629	0.002518	0.0650074	non
ENSMUSG00000021196	Pfkp	0.262917	8.57863	3.17594	0.00252056	0.0650074	non
ENSMUSG00000047180	Neurl3	0.297	9.01687	3.17567	0.00252252	0.0650074	non
ENSMUSG00000027397	Slc20a1	-0.667432	6.67724	-3.17178	0.00255089	0.0655848	non
ENSMUSG00000026087	Mrpl30	-0.50613	6.51965	-3.17131	0.00255433	0.0655848	non
ENSMUSG00000030068	Gm20696	-2.47009	4.49393	-3.16973	0.00256601	0.0657635	non
ENSMUSG00000071573	Rnls	0.994529	4.41164	3.1671	0.00258541	0.0661113	non
ENSMUSG00000049608	Gpr55	2.19114	4.45062	3.16661	0.00258906	0.0661113	non
ENSMUSG00000000751	Rpa1	-0.394901	7.89497	-3.16381	0.00261001	0.0665243	non
ENSMUSG00000055733	Nap1l3	3.39771	2.07709	3.15943	0.00264301	0.0672424	non
ENSMUSG00000032290	Ptpn9	1.0422	5.50102	3.15664	0.00266427	0.0676598	non
ENSMUSG00000028729	Ebna1bp2	-0.381229	6.90002	-3.15263	0.00269508	0.0681967	non
ENSMUSG00000036528	Ppfibp2	2.97512	1.86106	3.15261	0.00269519	0.0681967	non
ENSMUSG00000026519	Tmem63a	0.744387	6.61375	3.14669	0.00274128	0.069162	non
ENSMUSG00000031953	Tmem170	-2.91802	1.33129	-3.14598	0.00274689	0.069162	non
ENSMUSG00000030530	Furin	1.23266	5.43017	3.14581	0.00274822	0.069162	non
ENSMUSG00000004263	Atn1	1.8239	0.175191	3.14492	0.00275525	0.0692139	non
ENSMUSG00000096629	Gm3383	-1.53064	-0.300901	-3.1426	0.00277354	0.069548	non
ENSMUSG00000032281	Acsbg1	0.595274	7.51321	3.14067	0.00278889	0.0698074	non
ENSMUSG00000058355	Abce1	-0.45849	7.23492	-3.1358	0.00282804	0.0706606	non
ENSMUSG00000014504	Srp19	-0.424087	6.78548	-3.13455	0.00283811	0.0706683	non
ENSMUSG00000005615	Pcyt1a	2.01889	6.04406	3.1337	0.00284507	0.0706683	non
ENSMUSG00000011884	Gltp	-0.258847	8.42928	-3.1333	0.00284833	0.0706683	non
ENSMUSG00000042156	Dzip1	-2.36535	2.15713	-3.13326	0.00284863	0.0706683	non
ENSMUSG00000038855	Itpkb	0.406309	8.27107	3.13226	0.00285676	0.0707442	non
ENSMUSG00000020790	Ankfy1	0.762565	6.50752	3.13153	0.00286274	0.0707665	non
ENSMUSG00000054435	Gimap4	-0.280674	8.7806	-3.12807	0.00289119	0.0712226	non
ENSMUSG00000032633	Flcn	-0.772123	6.99623	-3.12735	0.00289708	0.0712226	non
ENSMUSG00000059970	Hspa2	1.8435	4.1869	3.12707	0.00289937	0.0712226	non
ENSMUSG00000031506	Ptpn7	0.519615	8.11419	3.1268	0.00290163	0.0712226	non
ENSMUSG00000047045	Tmem164	0.963493	5.71733	3.12045	0.00295464	0.0722099	non
ENSMUSG00000029475	Kdm2b	0.792214	6.67447	3.1203	0.0029559	0.0722099	non
ENSMUSG00000021109	Hif1a	0.296406	8.67186	3.12013	0.00295738	0.0722099	non
ENSMUSG00000035678	Tnfsf9	2.07338	4.47553	3.11841	0.00297187	0.0724367	non
ENSMUSG00000019810	Fuca2	0.520571	6.61549	3.11229	0.00302415	0.0735825	non
ENSMUSG00000026623	Lpgat1	0.808368	6.09141	3.11089	0.00303624	0.0737477	non
ENSMUSG00000022015	Tnfsf11	0.748399	5.89789	3.10967	0.00304676	0.0738747	non
ENSMUSG00000002346	Slc25a42	2.45907	2.42233	3.10695	0.00307045	0.0742162	non
ENSMUSG00000079481	Nhsl2	1.58645	2.72734	3.10683	0.00307149	0.0742162	non
ENSMUSG00000064057	Scgb3a1	-1.75637	-1.55029	-3.1025	0.0031095	0.0750046	non
ENSMUSG00000040998	Npnt	3.56998	1.13008	3.09925	0.00313833	0.0753775	non
ENSMUSG00000074635	3110070M22Rik	2.26802	-0.962762	3.09907	0.00313992	0.0753775	non
ENSMUSG00000008200	Fnbp4	-0.380642	7.58482	-3.09893	0.00314118	0.0753775	non
ENSMUSG00000049300	Prmt6	-2.2343	3.60831	-3.09665	0.00316156	0.0756149	non
ENSMUSG00000049149	Olfr1258	2.21845	-0.437895	3.09661	0.00316192	0.0756149	non
ENSMUSG00000034881	Tbxa2r	-1.06858	4.51293	-3.09414	0.00318416	0.0760163	non
ENSMUSG00000016756	Cmah	-0.648681	6.45877	-3.08902	0.00323072	0.0769185	non
ENSMUSG00000078921	Tgtp2	-0.719099	5.28196	-3.08878	0.00323298	0.0769185	non
ENSMUSG00000056501	Cebpb	0.393476	7.10393	3.08525	0.00326542	0.0775578	non
ENSMUSG00000030342	Cd9	-1.01577	6.23602	-3.0837	0.00327978	0.0777665	non
ENSMUSG00000041700	Lhfpl1	-3.23333	0.536938	-3.0823	0.00329285	0.0779271	non
ENSMUSG00000038304	Cd160	-3.39595	2.22932	-3.08178	0.00329773	0.0779271	non
ENSMUSG00000027505	Fam209	-2.23199	-0.948036	-3.08053	0.00330942	0.0780137	non
ENSMUSG00000019990	Pde7b	2.5968	-0.305275	3.08019	0.00331259	0.0780137	non
ENSMUSG00000079602	9230102O04Rik	2.05891	-0.495958	3.07725	0.00334028	0.0785331	non
ENSMUSG00000039851	4932438H23Rik	2.16548	0.53036	3.07502	0.00336138	0.0788105	non
ENSMUSG00000028270	Gbp2	-0.589305	7.1947	-3.07437	0.00336755	0.0788105	non
ENSMUSG00000038371	Sbf2	1.29347	5.01586	3.07421	0.00336903	0.0788105	non
ENSMUSG00000026728	Vim	0.324317	9.48277	3.07165	0.00339354	0.0792211	non
ENSMUSG00000095829	Speer1	-1.26784	-1.67809	-3.07119	0.00339795	0.0792211	non
ENSMUSG00000034686	Prr7	1.84547	-0.00923722	3.07053	0.00340431	0.0792369	non
ENSMUSG00000028121	Bcar3	2.73456	0.626656	3.06954	0.00341379	0.079325	non
ENSMUSG00000024542	Cep192	-0.662433	6.81433	-3.0686	0.00342294	0.0794055	non
ENSMUSG00000024528	Srfbp1	-0.645584	5.40388	-3.06024	0.00350457	0.0810385	non
ENSMUSG00000001542	Ell2	0.941244	5.93022	3.0602	0.00350497	0.0810385	non
ENSMUSG00000027720	Il2	-2.25493	0.21638	-3.05849	0.00352194	0.0812695	non
ENSMUSG00000022864	D16Ertd472e	0.342633	7.74613	3.05802	0.00352661	0.0812695	non
ENSMUSG00000029192	Tbc1d14	-0.64988	6.8153	-3.05733	0.00353346	0.0812929	non
ENSMUSG00000024006	Stk38	-0.295264	8.34679	-3.05575	0.00354927	0.0815221	non
ENSMUSG00000036533	Cdc42ep3	0.526359	6.75827	3.04933	0.00361397	0.0827855	non
ENSMUSG00000008206	Cers4	0.406427	8.00678	3.04905	0.00361688	0.0827855	non
ENSMUSG00000063019	Manbal	0.657359	5.85607	3.04854	0.00362209	0.0827855	non
ENSMUSG00000053799	Exoc6	-0.836269	6.02715	-3.0474	0.00363363	0.0829135	non
ENSMUSG00000018209	Stk4	-0.269294	8.74271	-3.04513	0.00365697	0.0832562	non
ENSMUSG00000033730	Egr3	2.65804	0.949582	3.04445	0.00366395	0.0832562	non
ENSMUSG00000070806	Zmynd12	-1.68863	-1.47883	-3.04407	0.00366782	0.0832562	non
ENSMUSG00000041827	Oasl1	-3.75473	0.65791	-3.04362	0.00367254	0.0832562	non
ENSMUSG00000028161	Ppp3ca	0.585616	6.54598	3.0409	0.00370068	0.083758	non
ENSMUSG00000028108	Ecm1	-0.756452	6.94466	-3.03748	0.00373646	0.0844307	non
ENSMUSG00000031101	Sash3	-0.269614	8.80177	-3.03524	0.00376	0.0848251	non
ENSMUSG00000025227	Mfsd13a	2.32146	3.41347	3.03426	0.0037704	0.0849224	non
ENSMUSG00000022329	Stk3	1.10846	4.9608	3.0321	0.00379328	0.0852998	non
ENSMUSG00000019518	Ap4m1	-2.18684	3.79245	-3.03097	0.00380534	0.0854332	non
ENSMUSG00000037594	BC022687	-2.40614	-0.93855	-3.02946	0.00382143	0.0856565	non
ENSMUSG00000022657	Cd96	-0.34757	8.10702	-3.02311	0.00389012	0.0870194	non
ENSMUSG00000003527	Dgcr14	-0.581374	6.44956	-3.02269	0.00389471	0.0870194	non
ENSMUSG00000034617	Mtrr	0.847541	5.64973	3.0217	0.00390547	0.0871201	non
ENSMUSG00000020570	Sypl	0.480218	7.21732	3.01981	0.00392618	0.087352	non
ENSMUSG00000028523	Tctex1d1	-1.80486	-0.500806	-3.01961	0.0039284	0.087352	non
ENSMUSG00000019986	Ahi1	0.697927	5.74615	3.0182	0.00394393	0.0875579	non
ENSMUSG00000031799	Tpm4	0.30161	8.54928	3.01754	0.00395121	0.0875799	non
ENSMUSG00000035042	Ccl5	-1.06315	6.2636	-3.01597	0.00396865	0.0878269	non
ENSMUSG00000056888	Glipr1	0.47897	6.9929	3.0117	0.00401629	0.0885929	non
ENSMUSG00000032712	2810474O19Rik	-0.322586	8.97753	-3.01117	0.00402219	0.0885929	non
ENSMUSG00000022443	Myh9	-0.423032	8.16156	-3.01116	0.00402233	0.0885929	non
ENSMUSG00000024502	Jakmip2	2.44425	-0.700094	3.00612	0.00407938	0.0897078	non
ENSMUSG00000049232	Tigd2	-0.571682	6.50389	-3.00445	0.00409839	0.0898791	non
ENSMUSG00000038812	Trmt112	-1.46318	2.21057	-3.00431	0.00410006	0.0898791	non
ENSMUSG00000021756	Il6st	-0.652995	7.52549	-3.00112	0.00413666	0.0905389	non
ENSMUSG00000024960	Plcb3	1.71763	5.12405	2.99914	0.00415963	0.090899	non
ENSMUSG00000000386	Mx1	-3.64411	1.91398	-2.99819	0.00417067	0.0909976	non
ENSMUSG00000048249	Crebrf	-0.41995	7.85499	-2.99717	0.00418248	0.0911128	non
ENSMUSG00000023328	Ache	2.44204	0.647352	2.99612	0.00419477	0.0912379	non
ENSMUSG00000042677	Zc3h12a	0.897439	5.19545	2.99262	0.0042359	0.091989	non
ENSMUSG00000030167	Klrc1	-3.1587	-0.278097	-2.9912	0.0042527	0.0922102	non
ENSMUSG00000066568	Lsm14a	0.34184	7.17565	2.99022	0.00426431	0.0923183	non
ENSMUSG00000040771	Oard1	-0.508346	6.32129	-2.98745	0.00429728	0.0928879	non
ENSMUSG00000025357	Dgka	-0.225723	9.38082	-2.98582	0.00431688	0.0931671	non
ENSMUSG00000112023	Lilr4b	0.942826	6.81322	2.98448	0.00433295	0.0933693	non
ENSMUSG00000053091	Lins1	-2.17902	4.07851	-2.9809	0.0043763	0.0939357	non
ENSMUSG00000039521	Foxp3	0.353345	7.57244	2.98082	0.00437721	0.0939357	non
ENSMUSG00000048490	Nrip1	0.442459	8.805	2.9799	0.00438852	0.0939357	non
ENSMUSG00000030844	Rgs10	-0.399447	7.28036	-2.97976	0.00439023	0.0939357	non
ENSMUSG00000023827	Agpat4	0.545766	6.08872	2.97905	0.00439882	0.0939357	non
ENSMUSG00000018923	Med11	0.380507	6.68369	2.97898	0.00439966	0.0939357	non
ENSMUSG00000024187	Fam234a	0.901947	6.24029	2.97682	0.00442615	0.0943102	non
ENSMUSG00000021775	Nr1d2	0.647661	6.31813	2.97625	0.00443315	0.0943102	non
ENSMUSG00000035735	Dagla	-1.5731	-1.61831	-2.97542	0.00444338	0.0943102	non
ENSMUSG00000011179	Odc1	0.353165	8.05295	2.97535	0.00444425	0.0943102	non
ENSMUSG00000024160	Spsb3	0.719061	4.82204	2.97222	0.00448307	0.094871	non
ENSMUSG00000021785	Ngly1	-0.450387	7.23576	-2.97212	0.00448429	0.094871	non
ENSMUSG00000079697	Gm5751	-1.91448	-1.0718	-2.96956	0.00451628	0.095403	non
ENSMUSG00000019970	Sgk1	0.77234	6.5677	2.96801	0.00453571	0.0955576	non
ENSMUSG00000037465	Klf10	1.14579	6.15769	2.96788	0.00453731	0.0955576	non
ENSMUSG00000041417	Pik3r1	-0.39275	8.3104	-2.96673	0.00455189	0.0957201	non
ENSMUSG00000034438	Gbp8	-0.448821	7.29854	-2.95701	0.00467602	0.0981824	non
ENSMUSG00000026994	Galnt3	2.99721	0.827272	2.95447	0.00470895	0.0987251	non
ENSMUSG00000019873	Reep3	0.489466	6.95286	2.9534	0.00472297	0.0987956	non
ENSMUSG00000038486	Sv2a	-3.01354	0.13222	-2.95298	0.00472846	0.0987956	non
ENSMUSG00000022529	Zfp263	-0.556946	6.50013	-2.95259	0.00473357	0.0987956	non
ENSMUSG00000060206	Zfp462	-1.64979	-1.53206	-2.95049	0.00476102	0.0992199	non
ENSMUSG00000048118	Arid4a	-0.303817	8.37072	-2.94786	0.00479575	0.0997946	non
ENSMUSG00000078922	Tgtp1	-1.17621	3.49245	-2.94702	0.0048069	0.0998776	non
ENSMUSG00000050965	Prkca	-0.623542	6.45592	-2.94478	0.00483669	0.100347	non
ENSMUSG00000025981	Coq10b	0.342269	7.35553	2.94405	0.00484657	0.100403	non
ENSMUSG00000057396	Zfp759	-3.45513	0.982165	-2.94229	0.00487006	0.100739	non
ENSMUSG00000022265	Ank	0.90974	5.82711	2.93841	0.0049225	0.101673	non
ENSMUSG00000042210	Abhd14a	1.04715	4.891	2.93634	0.00495069	0.101986	non
ENSMUSG00000035085	1700020L24Rik	-2.18344	-0.352815	-2.93622	0.00495228	0.101986	non
ENSMUSG00000018076	Med13l	-0.681813	6.06155	-2.93509	0.00496771	0.102153	non
ENSMUSG00000049670	Morn4	2.88962	0.326012	2.93078	0.00502702	0.10322	non
ENSMUSG00000063884	Ptcd3	-0.629985	6.5877	-2.92958	0.0050437	0.103293	non
ENSMUSG00000026227	2810459M11Rik	2.88668	0.208556	2.92946	0.00504535	0.103293	non
ENSMUSG00000036882	Arhgap33	-2.4107	-0.125984	-2.92741	0.00507386	0.103724	non
ENSMUSG00000008999	Bmp7	0.652067	6.46369	2.92549	0.00510084	0.103983	non
ENSMUSG00000022270	Fam134b	-0.409722	7.16431	-2.92517	0.00510525	0.103983	non
ENSMUSG00000078452	Raet1d	-1.97367	-1.13039	-2.92491	0.0051089	0.103983	non
ENSMUSG00000036820	Amdhd2	0.500404	6.04692	2.92369	0.00512612	0.104181	non
ENSMUSG00000030790	Adm	2.43578	-0.140384	2.92256	0.00514205	0.104353	non
ENSMUSG00000019590	Cyb561	2.91005	1.89235	2.91889	0.00519414	0.105257	non
ENSMUSG00000040795	Iqcc	-1.10063	4.65663	-2.91822	0.00520375	0.105299	non
ENSMUSG00000026615	Eprs	0.339486	8.50652	2.91723	0.0052179	0.1053	non
ENSMUSG00000028158	Mttp	-1.72966	2.27995	-2.91716	0.00521893	0.1053	non
ENSMUSG00000003153	Slc2a3	0.693171	7.20925	2.91622	0.0052323	0.105354	non
ENSMUSG00000031453	Rasa3	-0.341558	7.80411	-2.91592	0.0052367	0.105354	non
ENSMUSG00000047562	Mmp10	-2.49762	-1.05477	-2.91176	0.00529683	0.10641	non
ENSMUSG00000028849	Map7d1	0.956552	5.43087	2.90764	0.005357	0.107464	non
ENSMUSG00000020275	Rel	0.511365	8.01864	2.90656	0.0053729	0.10757	non
ENSMUSG00000036304	Zdhhc23	1.43542	2.85979	2.90623	0.00537774	0.10757	non
ENSMUSG00000021877	Arf4	0.233	8.66547	2.90084	0.00545768	0.10888	non
ENSMUSG00000038622	Med30	0.362093	6.39017	2.90076	0.00545884	0.10888	non
ENSMUSG00000026510	Trp53bp2	0.854047	5.02962	2.8999	0.00547169	0.10898	non
ENSMUSG00000010097	Nxf1	-0.293091	8.10759	-2.89925	0.00548145	0.109019	non
ENSMUSG00000033213	AA467197	2.3053	1.46574	2.8983	0.0054958	0.109149	non
ENSMUSG00000030824	Nucb1	0.254395	8.63255	2.89475	0.00554939	0.110056	non
ENSMUSG00000019820	Utrn	-0.456415	8.9622	-2.89189	0.00559294	0.110616	non
ENSMUSG00000020785	Camkk1	2.87743	2.95311	2.89185	0.0055935	0.110616	non
ENSMUSG00000045318	Adra2c	2.26049	-1.05634	2.88553	0.00569088	0.112321	non
ENSMUSG00000038612	Mcl1	-0.273083	8.6531	-2.88521	0.00569579	0.112321	non
ENSMUSG00000026028	Trak2	-0.773021	5.80749	-2.88321	0.00572703	0.112777	non
ENSMUSG00000073600	Prob1	1.27291	-1.7881	2.88156	0.00575286	0.113126	non
ENSMUSG00000029254	Stap1	0.49558	7.41894	2.87547	0.00584905	0.114792	non
ENSMUSG00000048731	Ggnbp1	2.26541	-0.634581	2.87516	0.00585405	0.114792	non
ENSMUSG00000069893	9930111J21Rik1	-0.785502	4.79606	-2.87324	0.00588475	0.115232	non
ENSMUSG00000029776	Hibadh	-0.451004	6.72169	-2.87235	0.00589901	0.115349	non
ENSMUSG00000030861	Acadsb	-0.971129	5.59676	-2.87138	0.00591453	0.115455	non
ENSMUSG00000097333	Zfp87	-0.908322	5.77234	-2.87098	0.00592097	0.115455	non
ENSMUSG00000052374	Actn2	1.25477	4.05643	2.86465	0.00602383	0.117296	non
ENSMUSG00000053460	Ggcx	-1.99043	3.68785	-2.86338	0.0060447	0.117527	non
ENSMUSG00000042581	Thsd7b	1.78484	1.69664	2.8629	0.00605254	0.117527	non
ENSMUSG00000022974	Paxbp1	0.498442	6.93257	2.86032	0.00609515	0.11819	non
ENSMUSG00000018507	Trpv2	0.403378	8.00029	2.85795	0.00613441	0.118786	non
ENSMUSG00000026018	Ica1l	2.4885	0.936638	2.85419	0.00619744	0.11984	non
ENSMUSG00000026399	Cd55	-0.558468	6.757	-2.85263	0.00622364	0.12018	non
ENSMUSG00000026153	Fam135a	2.96032	0.357216	2.85151	0.00624255	0.120193	non
ENSMUSG00000090629	Olfr180	1.74143	-1.46944	2.85109	0.00624975	0.120193	non
ENSMUSG00000020831	0610010K14Rik	-1.98926	0.534475	-2.85106	0.00625016	0.120193	non
ENSMUSG00000033762	Recql4	-3.21203	0.22849	-2.84718	0.00631626	0.121297	non
ENSMUSG00000030787	Lyve1	2.26673	-1.00957	2.84586	0.00633877	0.121561	non
ENSMUSG00000018381	Abi3	-1.7303	2.36421	-2.84518	0.00635061	0.121621	non
ENSMUSG00000069308	Hist1h2bp	-1.45822	-1.49011	-2.84226	0.00640093	0.122417	non
ENSMUSG00000015846	Rxra	1.0213	4.47462	2.83918	0.00645453	0.123273	non
ENSMUSG00000054237	Fra10ac1	0.859776	4.51454	2.83821	0.00647139	0.123426	non
ENSMUSG00000000420	Galnt1	0.326819	7.70217	2.83609	0.00650855	0.123965	non
ENSMUSG00000022503	Nubp1	0.458858	6.10003	2.83506	0.0065267	0.124141	non
ENSMUSG00000000184	Ccnd2	0.276815	9.17148	2.83411	0.00654349	0.124177	non
ENSMUSG00000003123	Lipe	1.92825	2.8779	2.83395	0.00654641	0.124177	non
ENSMUSG00000038776	Ephx1	-0.611383	7.31771	-2.83247	0.00657253	0.124503	non
ENSMUSG00000023903	Mmp25	2.30274	2.52706	2.83094	0.00659968	0.124662	non
ENSMUSG00000045942	BC049762	1.55829	-1.23588	2.83066	0.00660478	0.124662	non
ENSMUSG00000068040	Tm9sf4	0.595047	6.3774	2.83049	0.00660775	0.124662	non
ENSMUSG00000022375	Lrrc6	2.53434	-1.14731	2.82996	0.00661725	0.124673	non
ENSMUSG00000024675	Ms4a4c	-1.3429	4.12807	-2.82912	0.0066323	0.124787	non
ENSMUSG00000032489	Kif9	-2.59871	-0.319555	-2.82825	0.00664776	0.12491	non
ENSMUSG00000004612	Nkg7	-0.803977	7.18117	-2.82726	0.00666563	0.125077	non
ENSMUSG00000003452	Bicd1	1.11187	5.77501	2.82434	0.00671833	0.125896	non
ENSMUSG00000028072	Ntrk1	1.84299	-0.962471	2.82377	0.00672863	0.12592	non
ENSMUSG00000039414	Heatr5b	-1.43247	4.64613	-2.81941	0.0068082	0.127238	non
ENSMUSG00000030890	Ilk	-1.33257	-1.18978	-2.81729	0.00684707	0.127595	non
ENSMUSG00000023055	Calcoco1	-0.794437	5.61229	-2.81695	0.00685346	0.127595	non
ENSMUSG00000072294	Klf12	1.94508	3.33157	2.81684	0.00685538	0.127595	non
ENSMUSG00000039361	Picalm	0.538247	7.19583	2.81638	0.00686388	0.127595	non
ENSMUSG00000090523	Gypc	-0.508279	6.37214	-2.81488	0.00689169	0.127904	non
ENSMUSG00000056529	Ptafr	3.35913	2.80385	2.81449	0.00689886	0.127904	non
ENSMUSG00000037922	Bank1	-2.89303	1.36321	-2.81167	0.00695142	0.128471	non
ENSMUSG00000021936	Mapk8	-1.06986	5.1941	-2.81116	0.00696103	0.128471	non
ENSMUSG00000027803	Wwtr1	2.67953	0.628548	2.81113	0.00696146	0.128471	non
ENSMUSG00000054676	1600014C10Rik	-0.375411	7.1092	-2.81088	0.00696631	0.128471	non
ENSMUSG00000026480	Ncf2	1.98368	2.47174	2.80634	0.00705165	0.129873	non
ENSMUSG00000042351	Grap2	-0.479474	5.9653	-2.80521	0.00707327	0.1301	non
ENSMUSG00000006360	Crip1	0.339367	8.88886	2.80441	0.00708834	0.130205	non
ENSMUSG00000051236	Msrb3	2.46217	3.01978	2.80327	0.00711014	0.130434	non
ENSMUSG00000020641	Rsad2	-3.66036	2.76584	-2.80277	0.00711964	0.130436	non
ENSMUSG00000039512	Uhrf1bp1	-2.9185	1.75884	-2.80218	0.0071309	0.130471	non
ENSMUSG00000073102	Drc1	-2.64438	-0.523414	-2.7969	0.00723269	0.13216	non
ENSMUSG00000024410	3110002H16Rik	0.345028	7.60728	2.79576	0.00725472	0.132389	non
ENSMUSG00000071715	Ncf4	0.353897	7.58336	2.79226	0.00732324	0.133383	non
ENSMUSG00000030737	Slco2b1	2.7326	0.995419	2.7917	0.00733412	0.133383	non
ENSMUSG00000035239	Neu3	0.903721	5.89314	2.79151	0.00733791	0.133383	non
ENSMUSG00000030924	Rexo5	0.510179	6.61699	2.79052	0.00735738	0.133563	non
ENSMUSG00000013997	Nit1	-0.609122	5.60258	-2.78953	0.00737688	0.133743	non
ENSMUSG00000039033	Tasp1	0.310521	8.27	2.78485	0.00746982	0.135252	non
ENSMUSG00000001288	Rarg	1.01895	4.49056	2.78362	0.00749452	0.135523	non
ENSMUSG00000035370	Adat3	2.75829	0.602226	2.78197	0.00752765	0.135946	non
ENSMUSG00000026853	Crat	2.03642	3.78812	2.78063	0.00755461	0.136257	non
ENSMUSG00000066829	Zfp810	-0.999548	4.95613	-2.78009	0.0075654	0.136275	non
ENSMUSG00000001025	S100a6	0.39033	7.90592	2.77927	0.00758201	0.136296	non
ENSMUSG00000028497	Hacd4	-3.16667	0.754813	-2.7787	0.00759358	0.136296	non
ENSMUSG00000046138	9930021J03Rik	0.650424	5.70257	2.77859	0.00759588	0.136296	non
ENSMUSG00000022124	Fbxl3	0.491554	6.98572	2.77604	0.00764768	0.137049	non
ENSMUSG00000037638	Zbtb42	1.95416	2.30908	2.77405	0.00768853	0.137604	non
ENSMUSG00000020572	Nampt	-0.61806	6.63017	-2.77224	0.00772575	0.138093	non
ENSMUSG00000047641	Krt87	-1.99586	-0.742438	-2.77138	0.00774335	0.13823	non
ENSMUSG00000041025	Iffo2	0.977377	4.38325	2.77042	0.00776316	0.138407	non
ENSMUSG00000020437	Myo1g	0.290349	8.88669	2.76912	0.00779019	0.138574	non
ENSMUSG00000024248	Cox7a2l	-0.302287	6.18989	-2.76901	0.00779245	0.138574	non
ENSMUSG00000006005	Tpr	-0.227767	8.94861	-2.76805	0.00781247	0.138753	non
ENSMUSG00000037447	Arid5a	-0.318543	8.18223	-2.76492	0.00787785	0.139737	non
ENSMUSG00000035638	Muc20	3.00091	-0.245208	2.76388	0.0078997	0.139946	non
ENSMUSG00000020702	Ccl1	3.0719	0.531416	2.76251	0.00792853	0.140279	non
ENSMUSG00000053536	Cstf2t	-1.55999	5.40947	-2.762	0.00793926	0.14029	non
ENSMUSG00000020653	Klf11	1.02308	4.73013	2.75833	0.00801724	0.141365	non
ENSMUSG00000030681	Mvp	0.548108	6.66269	2.75819	0.00802034	0.141365	non
ENSMUSG00000020994	Pnn	-0.301843	7.70305	-2.75661	0.00805402	0.141689	non
ENSMUSG00000020891	Alox8	1.35603	5.33718	2.75637	0.00805905	0.141689	non
ENSMUSG00000015133	Lrrk1	2.95919	3.36033	2.75582	0.00807095	0.141719	non
ENSMUSG00000027540	Ptpn1	-0.281736	8.25517	-2.75279	0.00813621	0.14248	non
ENSMUSG00000050552	Lamtor4	0.430975	6.25689	2.75258	0.00814072	0.14248	non
ENSMUSG00000041481	Serpina3g	-0.875856	6.95419	-2.75238	0.00814495	0.14248	non
ENSMUSG00000001248	Gramd1a	-0.296541	9.00764	-2.75159	0.00816207	0.142601	non
ENSMUSG00000043895	S1pr2	1.72528	4.69571	2.74881	0.0082227	0.14348	non
ENSMUSG00000051314	Ffar2	2.09763	-1.36969	2.74637	0.00827613	0.144095	non
ENSMUSG00000025408	Ddit3	-0.793281	5.65974	-2.74625	0.00827859	0.144095	non
ENSMUSG00000004789	Dlst	-0.407014	7.60824	-2.74416	0.0083247	0.144649	non
ENSMUSG00000038023	Atp6v0a2	0.496096	6.75841	2.74387	0.00833116	0.144649	non
ENSMUSG00000037062	Sh3glb1	0.262623	8.01834	2.74289	0.00835284	0.144843	non
ENSMUSG00000029994	Anxa4	0.770526	6.16415	2.74211	0.00836997	0.144843	non
ENSMUSG00000004113	Cacna1b	-1.73629	-1.43384	-2.74196	0.00837348	0.144843	non
ENSMUSG00000044165	Bcl2l15	2.15276	1.96057	2.7407	0.00840141	0.145136	non
ENSMUSG00000016382	Pls3	2.01859	4.14598	2.74026	0.00841125	0.145136	non
ENSMUSG00000022305	Lrp12	-3.11662	0.186857	-2.73889	0.00844172	0.145342	non
ENSMUSG00000001467	Cyp51	0.663106	6.86242	2.73879	0.00844403	0.145342	non
ENSMUSG00000040483	Xaf1	-0.623733	5.74195	-2.73742	0.00847461	0.145567	non
ENSMUSG00000021684	Pde8b	2.47442	-0.114093	2.73642	0.00849722	0.145567	non
ENSMUSG00000069270	Hist1h2ac	-2.26873	1.08982	-2.73641	0.00849746	0.145567	non
ENSMUSG00000037493	Cib2	1.73527	2.89117	2.73634	0.00849888	0.145567	non
ENSMUSG00000006782	Cnp	-0.227953	8.36881	-2.73497	0.00852989	0.145919	non
ENSMUSG00000057101	Zfp180	0.812247	5.9253	2.73278	0.00857945	0.146576	non
ENSMUSG00000022008	Gpalpp1	-0.660485	5.61337	-2.73195	0.00859822	0.146576	non
ENSMUSG00000007591	Tssk4	-2.83701	0.0930552	-2.73188	0.00859988	0.146576	non
ENSMUSG00000069430	Olfr9	-1.21525	-1.7435	-2.72978	0.00864769	0.147084	non
ENSMUSG00000053838	Nudcd3	0.579585	6.82352	2.72965	0.00865074	0.147084	non
ENSMUSG00000022843	Clcn2	-2.37276	0.245526	-2.72796	0.00868947	0.147562	non
ENSMUSG00000028670	Lypla2	0.251096	7.68686	2.72659	0.0087209	0.147916	non
ENSMUSG00000026701	Prdx6	0.228396	8.82475	2.72249	0.00881581	0.149344	non
ENSMUSG00000026942	Traf2	0.38	7.31289	2.72178	0.00883249	0.149364	non
ENSMUSG00000027984	Hadh	0.416515	6.89781	2.72152	0.00883843	0.149364	non
ENSMUSG00000020361	Hspa4	0.236025	8.15478	2.7204	0.0088647	0.149627	non
ENSMUSG00000014164	Klhl3	-2.12266	2.14278	-2.7183	0.00891384	0.150123	non
ENSMUSG00000001211	Agpat3	-0.319091	7.15011	-2.71822	0.00891566	0.150123	non
ENSMUSG00000039470	Zdhhc2	0.441384	6.67073	2.71656	0.00895483	0.150433	non
ENSMUSG00000037419	Endod1	0.422082	7.32497	2.71653	0.00895566	0.150433	non
ENSMUSG00000003545	Fosb	1.18548	6.02441	2.71554	0.00897902	0.150644	non
ENSMUSG00000026584	Scyl3	-0.64235	5.96559	-2.71456	0.00900221	0.150852	non
ENSMUSG00000043991	Pura	-0.601764	5.67209	-2.71328	0.0090326	0.151063	non
ENSMUSG00000033316	Galnt9	-1.99435	3.33164	-2.71312	0.00903648	0.151063	non
ENSMUSG00000034459	Ifit1	-2.01125	4.0594	-2.71068	0.00909461	0.151853	non
ENSMUSG00000034327	Kctd9	1.28915	4.77044	2.70989	0.00911356	0.151987	non
ENSMUSG00000022607	Ptk2	-2.89539	2.09092	-2.70858	0.00914506	0.15233	non
ENSMUSG00000038540	Tmc3	-2.37756	-0.161456	-2.70766	0.00916728	0.152518	non
ENSMUSG00000022132	Cldn10	-2.71679	0.046486	-2.70583	0.00921159	0.153073	non
ENSMUSG00000036928	Stag3	2.04987	-1.4758	2.70485	0.00923536	0.153285	non
ENSMUSG00000026388	3110009E18Rik	1.10509	2.74943	2.69923	0.00937271	0.155289	non
ENSMUSG00000018809	Smyd4	-1.05348	5.08426	-2.699	0.00937839	0.155289	non
ENSMUSG00000079685	Ulbp1	-1.88167	4.15117	-2.69758	0.00941343	0.155684	non
ENSMUSG00000025783	4930412O13Rik	1.28692	-1.37907	2.69377	0.00950802	0.157034	non
ENSMUSG00000049744	Arhgap15	-0.248213	8.85361	-2.69339	0.00951755	0.157034	non
ENSMUSG00000033446	Lpar6	0.553365	6.41109	2.69177	0.00955799	0.157515	non
ENSMUSG00000029366	Dck	-0.538631	6.24279	-2.69093	0.00957915	0.157677	non
ENSMUSG00000091735	Gpr62	-1.34189	-1.5788	-2.68936	0.0096186	0.15814	non
ENSMUSG00000030232	Aebp2	0.322795	7.69348	2.68795	0.00965421	0.15819	non
ENSMUSG00000037731	Themis2	-3.12998	0.354065	-2.68753	0.00966484	0.15819	non
ENSMUSG00000031671	Setd6	-0.528289	5.72922	-2.68725	0.00967196	0.15819	non
ENSMUSG00000037089	Slc35b2	0.427076	7.00743	2.68683	0.00968254	0.15819	non
ENSMUSG00000046573	Lyrm4	1.12866	4.09991	2.68682	0.00968279	0.15819	non
ENSMUSG00000026991	Pkp4	-1.4056	4.08602	-2.68655	0.00968971	0.15819	non
ENSMUSG00000030123	Plxnd1	2.65471	2.39898	2.68426	0.00974798	0.158955	non
ENSMUSG00000035311	Gnptab	1.23767	4.32651	2.68362	0.00976418	0.159033	non
ENSMUSG00000034968	Lbx2	2.20388	-0.328352	2.68017	0.00985285	0.16029	non
ENSMUSG00000029627	Zkscan14	-0.617293	6.06854	-2.67962	0.00986706	0.160334	non
ENSMUSG00000063531	Sema3e	2.27107	-1.01523	2.67872	0.00989008	0.160521	non
ENSMUSG00000030589	Rasgrp4	1.84886	2.65807	2.67763	0.00991847	0.160794	non
ENSMUSG00000078653	Cntd1	-1.32306	-1.62638	-2.67506	0.00998537	0.161558	non
ENSMUSG00000037949	Ano10	0.463496	6.55355	2.67493	0.00998876	0.161558	non
ENSMUSG00000020839	Tmigd1	2.45739	-0.0703741	2.67374	0.0100199	0.161873	non
ENSMUSG00000002372	Ranbp3	-0.409006	7.15643	-2.67323	0.0100332	0.161901	non
ENSMUSG00000032020	Ubash3b	0.544962	7.34692	2.67198	0.010066	0.162242	non
ENSMUSG00000032741	Tpcn1	-1.18125	3.74073	-2.66991	0.0101204	0.162782	non
ENSMUSG00000063439	B9d2	0.385984	6.41098	2.66964	0.0101277	0.162782	non
ENSMUSG00000021577	Sdha	-0.17973	8.78464	-2.66938	0.0101345	0.162782	non
ENSMUSG00000034297	Med13	-0.531497	6.88477	-2.66775	0.0101776	0.163257	non
ENSMUSG00000029467	Atp2a2	0.509196	6.97531	2.66738	0.0101875	0.163257	non
ENSMUSG00000028494	Plin2	1.09475	6.24936	2.66608	0.010222	0.163623	non
ENSMUSG00000002297	Dbf4	-0.6365	6.01464	-2.6648	0.0102562	0.163981	non
ENSMUSG00000028676	Srsf10	-0.310205	6.91284	-2.66331	0.0102961	0.164431	non
ENSMUSG00000038179	Slamf7	-3.58095	2.95993	-2.66243	0.0103197	0.16462	non
ENSMUSG00000039126	Prune2	2.08585	-0.659556	2.6618	0.0103368	0.164703	non
ENSMUSG00000078153	Psme2b	-0.724243	3.77728	-2.66102	0.0103577	0.164714	non
ENSMUSG00000032336	Nptn	0.30399	7.46204	2.6609	0.0103611	0.164714	non
ENSMUSG00000027238	Frmd5	3.01453	3.40978	2.65864	0.0104221	0.16546	non
ENSMUSG00000032436	Cmtm7	0.361363	7.47135	2.65829	0.0104318	0.16546	non
ENSMUSG00000049191	Rtl5	2.49065	0.250596	2.65781	0.0104446	0.165476	non
ENSMUSG00000036117	Il5	2.40376	-0.435307	2.6571	0.0104641	0.165493	non
ENSMUSG00000096727	Psmb9	-0.255658	8.16957	-2.6569	0.0104694	0.165493	non
ENSMUSG00000021216	Tubal3	2.89434	0.247247	2.65538	0.010511	0.165962	non
ENSMUSG00000062995	Ica1	1.39061	4.30371	2.65314	0.0105724	0.166742	non
ENSMUSG00000041649	Klf8	2.6621	1.84377	2.64954	0.0106718	0.16799	non
ENSMUSG00000039873	Neurl2	-1.6175	-1.01517	-2.64935	0.0106769	0.16799	non
ENSMUSG00000020128	Vps54	0.342017	7.88257	2.64897	0.0106877	0.16799	non
ENSMUSG00000067873	Htatsf1	-0.372812	7.18469	-2.64833	0.0107053	0.16806	non
ENSMUSG00000039219	Arid4b	-0.346517	8.33071	-2.64794	0.0107162	0.16806	non
ENSMUSG00000010358	Ifi35	-0.298792	6.94743	-2.64677	0.0107488	0.168062	non
ENSMUSG00000024451	Arap3	2.59408	0.166207	2.64669	0.0107512	0.168062	non
ENSMUSG00000019927	Ube2d1	-0.444992	5.82436	-2.64664	0.0107525	0.168062	non
ENSMUSG00000021893	Capn7	-0.426745	7.17902	-2.64307	0.0108524	0.169241	non
ENSMUSG00000040488	Ltbp4	2.88927	1.65277	2.6426	0.0108659	0.169241	non
ENSMUSG00000060798	Intu	-2.65471	-0.00419204	-2.64249	0.010869	0.169241	non
ENSMUSG00000039879	Heca	-0.433665	6.91786	-2.64222	0.0108765	0.169241	non
ENSMUSG00000030323	Ift122	-2.6387	1.25116	-2.6402	0.0109337	0.169942	non
ENSMUSG00000037960	Card19	0.442598	6.60446	2.63713	0.0110208	0.171105	non
ENSMUSG00000028608	0610037L13Rik	-0.506975	6.29117	-2.63457	0.0110944	0.172056	non
ENSMUSG00000052906	Ubxn8	0.575599	5.32991	2.63387	0.0111143	0.172172	non
ENSMUSG00000069089	Cdk7	-0.401533	6.60878	-2.63268	0.0111488	0.172516	non
ENSMUSG00000004530	Coro1c	0.591463	6.85667	2.63126	0.0111898	0.172827	non
ENSMUSG00000094936	Rbm4	1.49929	2.44749	2.63112	0.0111937	0.172827	non
ENSMUSG00000043629	1700019D03Rik	-2.19615	0.412235	-2.6279	0.0112874	0.174081	non
ENSMUSG00000012126	Ubxn11	0.846691	5.62118	2.62682	0.0113191	0.174376	non
ENSMUSG00000019854	Reps1	0.376339	7.75468	2.62473	0.0113802	0.17502	non
ENSMUSG00000015476	Prrt1	-1.71945	1.34819	-2.62383	0.0114068	0.17502	non
ENSMUSG00000025025	Mxi1	0.485887	6.60678	2.6237	0.0114105	0.17502	non
ENSMUSG00000027517	Ankrd60	-1.13002	-1.69102	-2.62369	0.0114111	0.17502	non
ENSMUSG00000017485	Top2b	-0.287194	8.26817	-2.62294	0.0114329	0.175024	non
ENSMUSG00000057421	Las1l	-0.444811	7.02013	-2.62283	0.0114364	0.175024	non
ENSMUSG00000026478	Lamc1	0.588455	6.21987	2.6213	0.0114817	0.175524	non
ENSMUSG00000060181	Slc35e3	2.39926	1.39863	2.62062	0.0115016	0.175529	non
ENSMUSG00000032177	Pde4a	2.42925	2.74168	2.62043	0.0115072	0.175529	non
ENSMUSG00000007036	Abhd16a	0.434805	6.9221	2.61966	0.0115301	0.175686	non
ENSMUSG00000020399	Havcr2	2.46958	2.60362	2.61873	0.011558	0.175783	non
ENSMUSG00000051495	Irf2bp2	0.405772	6.74421	2.61861	0.0115617	0.175783	non
ENSMUSG00000027646	Src	1.46333	3.13047	2.61725	0.0116022	0.176206	non
ENSMUSG00000021124	Vti1b	0.344729	6.85842	2.61499	0.0116699	0.177042	non
ENSMUSG00000031536	Polb	-0.461111	6.24498	-2.61365	0.0117103	0.177397	non
ENSMUSG00000031504	Rab20	1.39088	4.84294	2.61337	0.0117187	0.177397	non
ENSMUSG00000026576	Atp1b1	-2.3317	2.48887	-2.6108	0.0117967	0.178299	non
ENSMUSG00000033287	Kctd17	1.09384	3.05638	2.61034	0.0118108	0.178299	non
ENSMUSG00000043263	Ifi209	-0.309535	7.77979	-2.6101	0.0118179	0.178299	non
ENSMUSG00000024238	Zeb1	-0.472357	7.49962	-2.60943	0.0118385	0.178299	non
ENSMUSG00000036902	Neto2	-2.42957	0.816555	-2.6093	0.0118422	0.178299	non
ENSMUSG00000075528	Aarsd1	-1.59361	1.68451	-2.60821	0.0118756	0.178607	non
ENSMUSG00000040016	Ptger3	-2.00443	-1.17317	-2.60761	0.011894	0.178693	non
ENSMUSG00000031925	Maml2	-0.741478	5.02614	-2.60601	0.0119431	0.179137	non
ENSMUSG00000074227	Spint2	0.284339	7.74981	2.60581	0.0119493	0.179137	non
ENSMUSG00000024778	Fas	-0.508505	6.72856	-2.60534	0.0119636	0.179159	non
ENSMUSG00000009585	Apobec3	0.25688	8.36581	2.60449	0.0119899	0.179359	non
ENSMUSG00000037224	Zfyve28	-1.99288	3.41154	-2.60398	0.0120055	0.1794	non
ENSMUSG00000014748	Tex261	-0.342419	7.10234	-2.60346	0.0120217	0.17942	non
ENSMUSG00000028898	Trnau1ap	0.477341	6.62734	2.60311	0.0120325	0.17942	non
ENSMUSG00000028719	Cmpk1	0.370789	7.06148	2.60252	0.0120509	0.179445	non
ENSMUSG00000052707	Tnrc6a	-0.435114	6.9941	-2.60222	0.0120599	0.179445	non
ENSMUSG00000026479	Lamc2	2.63256	0.497883	2.60082	0.0121036	0.179471	non
ENSMUSG00000029033	Acap3	0.739459	5.38795	2.60078	0.0121047	0.179471	non
ENSMUSG00000021338	Carmil1	2.48959	0.443469	2.60066	0.0121084	0.179471	non
ENSMUSG00000109901	Chmp1b	0.355471	6.93526	2.60051	0.0121132	0.179471	non
ENSMUSG00000053559	Smagp	2.06057	-0.64235	2.60006	0.0121272	0.179487	non
ENSMUSG00000025225	Nfkb2	0.429498	7.57083	2.59758	0.0122048	0.180445	non
ENSMUSG00000040018	Cox15	-0.625887	5.80243	-2.59663	0.0122345	0.180647	non
ENSMUSG00000028102	Pex11b	-0.676824	5.21558	-2.59632	0.0122444	0.180647	non
ENSMUSG00000050954	Zfp169	-0.786333	3.99744	-2.59546	0.0122713	0.180853	non
ENSMUSG00000020863	Luc7l3	-0.546537	6.81031	-2.59479	0.0122926	0.180906	non
ENSMUSG00000079451	Tmprss11g	1.7661	-1.47832	2.59429	0.0123083	0.180906	non
ENSMUSG00000033124	Atg9a	-1.56714	3.78438	-2.59411	0.0123138	0.180906	non
ENSMUSG00000040857	Erf	-1.94378	0.28864	-2.59366	0.0123281	0.180909	non
ENSMUSG00000038037	Socs1	0.522956	6.50224	2.59328	0.01234	0.180909	non
ENSMUSG00000054728	Phactr1	1.65233	-1.29616	2.59276	0.0123567	0.180964	non
ENSMUSG00000000409	Lck	-0.156364	9.7352	-2.5923	0.0123714	0.180988	non
ENSMUSG00000021611	Tert	-2.23638	2.78235	-2.59168	0.012391	0.181085	non
ENSMUSG00000029063	Nadk	0.263604	8.04673	2.58961	0.0124569	0.181858	non
ENSMUSG00000021213	Akr1c13	0.702723	5.31543	2.58755	0.0125229	0.18263	non
ENSMUSG00000017747	Ghdc	2.45333	2.61663	2.58674	0.0125487	0.182727	non
ENSMUSG00000001998	Ap4e1	-1.05725	5.00204	-2.58652	0.0125558	0.182727	non
ENSMUSG00000030431	Tmem238	0.850919	4.29557	2.58511	0.0126012	0.183197	non
ENSMUSG00000030725	Lipt2	-3.0372	0.593523	-2.5846	0.0126179	0.183213	non
ENSMUSG00000034855	Cxcl10	0.982309	5.49892	2.58426	0.0126286	0.183213	non
ENSMUSG00000092470	Gm20518	2.07489	-1.25308	2.58248	0.0126863	0.183859	non
ENSMUSG00000020553	Pctp	2.26071	3.93876	2.58032	0.0127568	0.184575	non
ENSMUSG00000022901	Cd86	-0.738594	6.18603	-2.58015	0.0127622	0.184575	non
ENSMUSG00000069833	Ahnak	0.460649	9.70178	2.57717	0.0128599	0.185796	non
ENSMUSG00000028073	Pear1	0.5405	7.15066	2.57617	0.0128927	0.185891	non
ENSMUSG00000052299	Ltn1	-0.442913	6.98187	-2.57599	0.0128989	0.185891	non
ENSMUSG00000027285	Haus2	-0.821922	5.72104	-2.57576	0.0129065	0.185891	non
ENSMUSG00000029213	Commd8	-0.375046	6.55922	-2.57521	0.0129246	0.18596	non
ENSMUSG00000038058	Nod1	-0.876764	4.02101	-2.57452	0.0129472	0.186093	non
ENSMUSG00000092167	Gm3696	-1.59403	0.17729	-2.57089	0.0130678	0.187453	non
ENSMUSG00000007817	Zmiz1	0.322841	7.15	2.57086	0.0130688	0.187453	non
ENSMUSG00000021728	Emb	0.300731	9.39348	2.57037	0.0130853	0.187497	non
ENSMUSG00000031570	Plpp5	1.09608	4.65849	2.56945	0.0131161	0.187746	non
ENSMUSG00000025058	5430427O19Rik	2.71191	2.39624	2.56894	0.0131331	0.187796	non
ENSMUSG00000079036	Alkbh1	-0.469092	6.80746	-2.56815	0.0131596	0.187814	non
ENSMUSG00000041378	Cldn5	2.88741	-0.799436	2.56805	0.0131631	0.187814	non
ENSMUSG00000095891	Gm10717	2.14388	1.27713	2.56715	0.013193	0.187814	non
ENSMUSG00000026288	Inpp5d	0.392393	8.0428	2.56699	0.0131986	0.187814	non
ENSMUSG00000041471	Fam35a	-0.931882	4.78976	-2.5669	0.0132017	0.187814	non
ENSMUSG00000021190	Lgmn	1.89018	4.75931	2.5663	0.0132217	0.187906	non
ENSMUSG00000036975	Tmem177	-2.81939	3.17966	-2.56585	0.013237	0.187906	non
ENSMUSG00000050549	Fam241a	-0.924186	4.58796	-2.56551	0.0132486	0.187906	non
ENSMUSG00000057531	Dtnbp1	0.290809	6.60711	2.56463	0.0132784	0.188065	non
ENSMUSG00000025226	Fbxl15	1.46764	3.60355	2.56395	0.0133011	0.188065	non
ENSMUSG00000026662	Sephs1	-0.770121	5.72098	-2.56355	0.0133149	0.188065	non
ENSMUSG00000052656	Rnf103	-0.539105	5.86993	-2.56337	0.013321	0.188065	non
ENSMUSG00000021108	Prkch	-0.336486	8.61774	-2.56318	0.0133272	0.188065	non
ENSMUSG00000022280	Rnf19a	-0.48692	6.93246	-2.56095	0.0134034	0.18883	non
ENSMUSG00000066406	Akap13	-0.194398	10.2017	-2.5608	0.0134085	0.18883	non
ENSMUSG00000037390	Muc3	2.63421	-0.605799	2.5601	0.0134325	0.188977	non
ENSMUSG00000034071	Zfp551	-3.11343	1.63614	-2.559	0.0134699	0.189312	non
ENSMUSG00000028159	Dapp1	0.323925	7.76868	2.55748	0.0135222	0.189856	non
ENSMUSG00000026582	Sele	-2.68397	-0.347013	-2.55633	0.013562	0.189902	non
ENSMUSG00000034115	Scn11a	2.62483	1.30242	2.55622	0.0135657	0.189902	non
ENSMUSG00000020042	Btbd11	-2.04097	2.77211	-2.5562	0.0135664	0.189902	non
ENSMUSG00000009030	Pdcl	0.630499	6.09466	2.55508	0.013605	0.190252	non
ENSMUSG00000018541	Cwc25	0.398367	6.42913	2.55365	0.0136547	0.190607	non
ENSMUSG00000038256	Bcl9	-1.8545	2.02479	-2.55356	0.0136578	0.190607	non
ENSMUSG00000024952	Rps6ka4	0.638799	6.13659	2.55279	0.0136845	0.190789	non
ENSMUSG00000032035	Ets1	-0.131228	9.94401	-2.55152	0.0137286	0.191213	non
ENSMUSG00000049532	Sall2	-2.4316	0.314751	-2.54936	0.0138043	0.192076	non
ENSMUSG00000109713	Pvrig	1.92596	4.8134	2.54698	0.0138879	0.193046	non
ENSMUSG00000058173	Smco4	1.3966	3.10551	2.54633	0.0139109	0.193173	non
ENSMUSG00000021796	Bmpr1a	1.86483	3.66557	2.54577	0.0139307	0.193255	non
ENSMUSG00000051154	Commd3	-0.342995	6.89968	-2.54448	0.0139764	0.193696	non
ENSMUSG00000075702	Selenom	1.48428	3.46821	2.54374	0.0140026	0.193735	non
ENSMUSG00000036099	Vezt	-1.25831	4.71407	-2.5433	0.0140183	0.193735	non
ENSMUSG00000035725	Prkx	0.384309	7.37323	2.54323	0.0140208	0.193735	non
ENSMUSG00000026874	Hc	2.4297	-0.874057	2.53908	0.0141692	0.19559	non
ENSMUSG00000026048	Ercc5	0.717331	5.95923	2.53582	0.0142866	0.197017	non
ENSMUSG00000058927	Gm10053	-1.13258	-1.51125	-2.53479	0.0143239	0.197223	non
ENSMUSG00000032278	Paqr5	2.81164	-0.239537	2.53462	0.0143298	0.197223	non
ENSMUSG00000032657	Fam189b	-0.275721	7.35351	-2.53347	0.0143718	0.197605	non
ENSMUSG00000070780	Rbm47	2.23405	-0.112473	2.53084	0.0144677	0.198727	non
ENSMUSG00000028207	Asph	2.65897	1.57538	2.5302	0.0144911	0.198853	non
ENSMUSG00000032312	Csk	0.401389	7.32918	2.52846	0.0145548	0.199336	non
ENSMUSG00000007812	Zfp655	-0.467615	6.97695	-2.52846	0.0145549	0.199336	non
ENSMUSG00000005628	Tmod4	-2.31646	0.0921967	-2.52773	0.0145818	0.199504	non
ENSMUSG00000034853	Acot11	1.05896	4.62277	2.52722	0.0146005	0.199504	non
ENSMUSG00000033068	Entpd6	-0.519748	6.20697	-2.52697	0.0146101	0.199504	non
ENSMUSG00000026773	Pfkfb3	1.09965	3.88811	2.5255	0.0146643	0.199903	non
ENSMUSG00000021846	Peli2	-2.04266	0.299242	-2.5254	0.0146679	0.199903	non
ENSMUSG00000023571	C1qtnf12	1.1685	4.75202	2.52245	0.0147778	0.201008	non
ENSMUSG00000049421	Zfp260	-0.592869	7.06923	-2.5224	0.0147795	0.201008	non
ENSMUSG00000000817	Fasl	-0.939463	5.19992	-2.52206	0.0147923	0.201008	non
ENSMUSG00000039982	Dtx4	-1.68374	2.57361	-2.5208	0.0148392	0.201449	non
ENSMUSG00000021876	Rnase4	0.758302	6.13588	2.52021	0.0148614	0.201479	non
ENSMUSG00000079480	Pin4	1.59537	0.120624	2.51997	0.0148703	0.201479	non
ENSMUSG00000036646	Man1b1	0.664712	5.27672	2.51897	0.0149078	0.201791	non
ENSMUSG00000010057	Nprl2	-0.453756	6.60964	-2.51821	0.0149365	0.201848	non
ENSMUSG00000034064	Poglut1	0.520039	6.50424	2.51809	0.014941	0.201848	non
ENSMUSG00000026490	Cdc42bpa	2.85114	0.715907	2.51761	0.0149593	0.2019	non
ENSMUSG00000019487	Trip10	1.71166	3.87697	2.51336	0.0151204	0.203876	non
ENSMUSG00000047415	Gpr68	0.57285	7.36187	2.51296	0.0151353	0.203881	non
ENSMUSG00000021359	Tfap2a	-1.66189	-1.2831	-2.51185	0.0151777	0.204255	non
ENSMUSG00000037266	Rsrp1	-0.280498	9.28811	-2.51091	0.0152138	0.204542	non
ENSMUSG00000030062	Rpn1	0.33718	7.80002	2.50953	0.0152667	0.204641	non
ENSMUSG00000018570	2810408A11Rik	-2.96732	0.390018	-2.50942	0.0152711	0.204641	non
ENSMUSG00000041926	Rnpep	0.416096	6.8395	2.50899	0.0152874	0.204641	non
ENSMUSG00000048520	Fbxl13	1.45256	-1.21695	2.50881	0.0152944	0.204641	non
ENSMUSG00000027959	Sass6	-1.73195	2.74307	-2.50881	0.0152945	0.204641	non
ENSMUSG00000086277	4930558K02Rik	1.82524	-0.627195	2.50702	0.0153632	0.205363	non
ENSMUSG00000032595	Cdhr4	-1.38332	-1.5142	-2.50521	0.0154333	0.206102	non
ENSMUSG00000026730	Pter	-2.58519	1.30308	-2.50198	0.0155592	0.207372	non
ENSMUSG00000036432	Siah2	0.469705	6.20025	2.50176	0.0155677	0.207372	non
ENSMUSG00000039197	Adk	-0.353451	7.44096	-2.50163	0.015573	0.207372	non
ENSMUSG00000008305	Tle1	1.71627	3.92991	2.50066	0.015611	0.20768	non
ENSMUSG00000037029	Zfp146	-0.825352	5.46942	-2.49922	0.0156673	0.208169	non
ENSMUSG00000022180	Slc7a8	1.78445	-1.11377	2.49896	0.0156776	0.208169	non
ENSMUSG00000020441	2310033P09Rik	0.59667	5.27691	2.49737	0.0157404	0.208698	non
ENSMUSG00000038059	Smim3	1.38087	4.69562	2.49682	0.0157621	0.208698	non
ENSMUSG00000025040	Fundc1	-0.484162	6.18423	-2.49668	0.0157675	0.208698	non
ENSMUSG00000060862	Zbtb40	1.1724	3.98423	2.49643	0.0157773	0.208698	non
ENSMUSG00000040189	Ccdc114	2.26787	0.99066	2.49523	0.0158252	0.209061	non
ENSMUSG00000020182	Ddc	-2.89956	0.235857	-2.49478	0.0158428	0.209061	non
ENSMUSG00000038384	Setd1b	-0.81869	4.66364	-2.49449	0.0158543	0.209061	non
ENSMUSG00000030089	Slc41a3	1.21582	5.12743	2.49414	0.0158685	0.209061	non
ENSMUSG00000053819	Camk2d	-0.32194	8.15576	-2.49385	0.0158797	0.209061	non
ENSMUSG00000038811	Gngt2	-1.04839	3.76942	-2.49266	0.0159275	0.209105	non
ENSMUSG00000074158	Zfp976	-2.89069	0.368775	-2.49228	0.0159426	0.209105	non
ENSMUSG00000041782	Lad1	-3.09485	2.54389	-2.49212	0.0159488	0.209105	non
ENSMUSG00000031563	Wwc2	2.34507	0.370278	2.49201	0.0159532	0.209105	non
ENSMUSG00000017466	Timp2	-0.397039	7.02734	-2.49158	0.0159703	0.209105	non
ENSMUSG00000031586	Rbpms	2.89392	0.790567	2.49152	0.0159731	0.209105	non
ENSMUSG00000036006	Ripor2	-0.256987	8.37387	-2.49062	0.0160091	0.20938	non
ENSMUSG00000023345	Poc1a	-1.99457	3.43033	-2.49007	0.0160311	0.209471	non
ENSMUSG00000059588	Calcrl	1.13375	4.87056	2.4891	0.0160702	0.209786	non
ENSMUSG00000028886	Eya3	-0.543811	6.55995	-2.48842	0.0160974	0.209944	non
ENSMUSG00000026786	Apbb1ip	-0.283752	7.31127	-2.48781	0.0161218	0.210066	non
ENSMUSG00000040025	Ythdf2	-0.406621	7.37087	-2.4859	0.0161992	0.210877	non
ENSMUSG00000038451	Spsb2	1.96442	2.53649	2.48537	0.0162207	0.21096	non
ENSMUSG00000005681	Apoa2	1.51895	-1.44379	2.48322	0.0163081	0.211465	non
ENSMUSG00000032724	Abtb2	-0.737411	5.49063	-2.48308	0.016314	0.211465	non
ENSMUSG00000024421	Lama3	2.46616	-0.487028	2.48307	0.0163142	0.211465	non
ENSMUSG00000032840	2410131K14Rik	-1.22958	4.96793	-2.48275	0.0163275	0.211465	non
ENSMUSG00000032413	Rasa2	-0.544413	6.85969	-2.48256	0.0163354	0.211465	non
ENSMUSG00000040843	Tiprl	-0.342209	7.23226	-2.4816	0.0163745	0.21165	non
ENSMUSG00000031826	Usp10	-0.530669	6.66831	-2.48146	0.0163801	0.21165	non
ENSMUSG00000053063	Clec12a	-2.00971	-0.726045	-2.47994	0.0164425	0.212261	non
ENSMUSG00000038520	Tbc1d17	-0.440338	6.52728	-2.4794	0.0164647	0.212263	non
ENSMUSG00000071324	Armc2	2.51517	0.377009	2.4788	0.0164892	0.212263	non
ENSMUSG00000068323	Slc4a5	2.21366	-1.08974	2.47854	0.0165001	0.212263	non
ENSMUSG00000042129	Rassf4	2.93475	0.947919	2.47846	0.0165036	0.212263	non
ENSMUSG00000063849	Ppcdc	-0.320729	7.46992	-2.47628	0.0165934	0.212928	non
ENSMUSG00000053453	Thoc7	-0.361671	6.28653	-2.47627	0.016594	0.212928	non
ENSMUSG00000021669	Col4a3bp	-0.441591	6.39958	-2.4761	0.0166011	0.212928	non
ENSMUSG00000026502	Desi2	-0.602338	6.41814	-2.47556	0.0166234	0.213017	non
ENSMUSG00000022610	Mapk12	2.11744	2.83783	2.47518	0.0166393	0.213026	non
ENSMUSG00000048534	Jaml	-2.67177	2.53856	-2.47426	0.0166775	0.213198	non
ENSMUSG00000003585	Sec14l2	-1.84897	-0.57279	-2.47394	0.0166907	0.213198	non
ENSMUSG00000040667	Nup88	-0.312737	7.62516	-2.47375	0.0166986	0.213198	non
ENSMUSG00000056271	Lman1l	1.61617	-1.48716	2.47234	0.0167572	0.213662	non
ENSMUSG00000056429	Tgoln1	0.285367	8.27917	2.47214	0.0167657	0.213662	non
ENSMUSG00000032092	Mpzl2	-1.6147	-1.31581	-2.47049	0.0168349	0.214178	non
ENSMUSG00000042608	Stk40	0.771752	5.91679	2.47029	0.0168435	0.214178	non
ENSMUSG00000004843	Chmp2b	0.525814	6.40987	2.46995	0.0168577	0.214178	non
ENSMUSG00000035399	Oser1	-0.428786	4.85405	-2.46966	0.01687	0.214178	non
ENSMUSG00000040703	Cyp2s1	1.36294	4.34068	2.46924	0.0168876	0.214178	non
ENSMUSG00000029563	Foxp2	2.15006	-0.641598	2.46898	0.0168983	0.214178	non
ENSMUSG00000066979	Bub3	-0.217961	7.88271	-2.46826	0.0169287	0.214246	non
ENSMUSG00000024446	Rpp21	-0.319597	6.23024	-2.46813	0.0169344	0.214246	non
ENSMUSG00000006386	Tek	2.665	-0.663163	2.4665	0.0170031	0.214912	non
ENSMUSG00000020120	Plek	-2.76794	4.05734	-2.46603	0.017023	0.214912	non
ENSMUSG00000047959	Kcna3	0.471165	7.76779	2.46579	0.0170333	0.214912	non
ENSMUSG00000021180	Rps6ka5	0.729798	4.95979	2.46534	0.0170524	0.214959	non
ENSMUSG00000033105	Lss	-1.61803	4.64545	-2.46481	0.017075	0.21505	non
ENSMUSG00000051351	Zfp46	-2.59065	3.34161	-2.4635	0.0171305	0.215554	non
ENSMUSG00000020717	Pecam1	-0.462365	6.83962	-2.46152	0.017215	0.216422	non
ENSMUSG00000026860	Sh3glb2	-0.388402	6.64347	-2.46089	0.0172421	0.216566	non
ENSMUSG00000042903	Foxo4	1.20033	2.82919	2.4605	0.0172589	0.216583	non
ENSMUSG00000019857	Asf1a	-0.546832	5.19939	-2.45941	0.0173057	0.216703	non
ENSMUSG00000031342	Gpm6b	-1.16782	5.14349	-2.4592	0.0173148	0.216703	non
ENSMUSG00000050107	Haspin	-1.80729	4.00133	-2.45919	0.0173151	0.216703	non
ENSMUSG00000024579	Pcyox1l	1.51725	3.04025	2.4572	0.0174012	0.217585	non
ENSMUSG00000039542	Ncam1	2.17271	-0.117579	2.4558	0.0174619	0.218098	non
ENSMUSG00000034218	Atm	-0.672126	5.99822	-2.45553	0.0174735	0.218098	non
ENSMUSG00000050270	Tmem220	2.37335	0.928119	2.45454	0.0175166	0.21826	non
ENSMUSG00000054072	Iigp1	-0.994519	5.51481	-2.45402	0.0175391	0.21826	non
ENSMUSG00000074579	Lekr1	-2.31289	-0.431605	-2.45378	0.0175494	0.21826	non
ENSMUSG00000023031	Cela1	1.6255	4.58216	2.45363	0.0175562	0.21826	non
[truncated: 12,821 more rows]

## Sheet: VAT_All
	mgi_symbol	logFC	AveExpr	t	P.Value	adj.P.Val	expr
[truncated: 13,942 more rows]

[truncated: 2 more sheets: Colon_all, Skin_all]
